# Supplementary material for: DNA replication fork speed underlies cell fate changes and promotes reprogramming
Source: Nat Genet. 2022 Mar 7;54(3):318–27. doi: 10.1038/s41588-022-01023-0 (PMC8920892; doi:10.1038/s41588-022-01023-0)
Supplement: Supplementary file 3 — Supplementary Table 1. List of differentially expressed genes on siUsp7 RNAi. EdgeR was used to call differentially expressed genes, which estimates statistical significance based on negative binomial statistics (two sided) followed by multiple testing adjustment using the Benjamini–Hochberg FDR. Supplementary Table 2. List of differentially expressed repeats on siUsp7 RNAi. EdgeR was used to call differentially expressed genes, which estimates statistical significance based on negative binomial statistics (two sided) followed by multiple testing adjustment using the Benjamini–Hochberg FDR. Supplementary Table 3. Developmental score of NT embryos. Supplementary Table 4. Genes showing RT changes in 2CLCs compared with ESCs. Supplementary Table 5. Genes showing RT changes on siRNA for Usp7. Supplementary Table 6. Genes showing changes in RT during the transitional S-phase. Supplementary Table 7. List of antibodies used in this work. [file 41588_2022_1023_MOESM3_ESM.xlsx]

## Sheet: Supplementary Table S1
GFP- vs GFP+	Gene	logFC	PValue	FDR	GFPminus_A	GFPminus_B	GFPplus_A	GFPplus_B			siUSP7- vs siUSP7+	Gene	logFC	PValue	FDR	siUSP7_neg_rep1	siUSP7_neg_rep2	siUSP7_pos_rep1	siUSP7_pos_rep2			siCtrl vs siUSP7-	Gene	logFC	PValue	FDR	siCon_rep1	siCon_rep2	siUSP7_neg_rep1	siUSP7_neg_rep2
ENSMUSG00000072791	Abcb5	13.2746	1.04198e-29	2.12414e-27	0	0	15.6396	18.5615			ENSMUSG00000080835	Gm12137	10.1339	1.64445e-11	6.60208e-10	0	0	0.849373	3.71757			ENSMUSG00000091552	Gm8711	6.93366	5.16191e-06	0.0015196	0	0	0.354926	0.0515164
ENSMUSG00000083556	Gm9043	12.9337	3.81819e-37	2.01798e-34	0	0	13.6846	13.3106			ENSMUSG00000081211	Gm14886	10.1011	3.05374e-13	1.61396e-11	0	0	1.05771	3.40777			ENSMUSG00000092084	Gm2056	6.21671	3.89227e-05	0.00712087	0	0	0.154316	0.0901538
ENSMUSG00000076667	Ighv3-3	12.8844	5.99565e-47	9.50644e-44	0	0	12.4801	13.6158			ENSMUSG00000073119	Speer4a	10.0322	4.29824e-18	4.64665e-16	0	0	1.53849	2.71669			ENSMUSG00000089696	Gm4778	5.61455	2.84122e-05	0.00596238	0	0.0446765	2.0061	0.128791
ENSMUSG00000074109	Mrgprx2	12.8263	1.03608e-21	9.29868e-20	0	0	12.3813	12.6796			ENSMUSG00000081321	Gm15304	9.90905	1.59344e-13	8.71204e-12	0	0	1.07374	2.83584			ENSMUSG00000092138	Gm8607	5.07043	3.74466e-06	0.00118747	0.0104687	0	0.447516	0.0772747
ENSMUSG00000089696	Gm4778	12.8102	1.9479e-11	5.87664e-10	0	0	12.5294	12.2522			ENSMUSG00000087732	U6	9.85164	7.13056e-10	2.41694e-08	0	0	0.70514	3.05031			ENSMUSG00000092019	Gm4027	4.52375	1.74015e-09	1.37955e-06	0.0209374	0.0446765	1.15737	0.360615
ENSMUSG00000028172	Tacr3	12.6754	1.25207e-33	4.25407e-31	0	0	9.88334	12.7			ENSMUSG00000080618	mmu-mir-1194	9.51121	1.15925e-12	5.53262e-11	0	0	0.849373	2.12092			ENSMUSG00000058005	Tdpoz3	4.20637	1.50043e-05	0.0035734	0.0523434	0.134029	3.08631	0.334857
ENSMUSG00000070946	Gm428	12.5713	2.04815e-14	8.59621e-13	0	0	9.30081	11.7027			ENSMUSG00000044222	Defb13	9.30977	5.85045e-12	2.55309e-10	0	0	0.657062	1.93028			ENSMUSG00000054568	Dub1	4.09802	1.56057e-06	0.000601876	0.0837494	0.163814	3.67271	0.553802
ENSMUSG00000074804	AU015228	12.4701	1.31815e-16	7.15207e-15	0	0	9.28106	10.2984			ENSMUSG00000068506	Gm5800	9.26227	8.25495e-12	3.52689e-10	0	0	0.737192	1.76346			ENSMUSG00000087346	Gm5699	4.03463	1.74892e-06	0.000639926	0.0209374	0.0148922	0.49381	0.167428
ENSMUSG00000090033	Gm16243	12.244	9.1775e-19	6.14849e-17	0	0	6.7732	9.97274			ENSMUSG00000088430	U7	9.19629	7.40819e-12	3.1938e-10	0	0	0.721166	1.66814			ENSMUSG00000043073	Dub3	4.0328	3.42024e-08	2.32413e-05	0.209374	0.297843	6.85162	1.45534
ENSMUSG00000029188	Slc34a2	12.1767	2.83263e-31	6.96924e-29	0	0	10.3474	5.59695			ENSMUSG00000073208	Speer4c	9.15561	2.32804e-10	8.26396e-09	0	0	0.560907	1.76346			ENSMUSG00000037028	Gm12800	4.02931	5.44738e-09	4.09127e-06	0.104687	0.193598	3.87332	0.965933
ENSMUSG00000066137	Gm11487	12.0051	4.1715e-35	1.80386e-32	0	0	7.05953	7.12339			ENSMUSG00000080506	AC125040.1	9.04249	1.1334e-10	4.12594e-09	0	0	0.576933	1.57282			ENSMUSG00000091643	Zscan4b	4.02701	1.32736e-06	0.000541183	0.0942181	0.089353	2.5925	0.463648
ENSMUSG00000082333	Gm11984	11.9814	2.32302e-22	2.23983e-20	0	0	7.47422	6.47211			ENSMUSG00000077215	SNORA17	9.00109	3.90881e-10	1.35715e-08	0	0	0.608984	1.4775			ENSMUSG00000009596	Taf7l	4.01691	3.33719e-25	4.76218e-21	0.607183	0.804177	11.4965	11.2563
ENSMUSG00000074678	Defb25	11.795	2.17248e-27	3.44459e-25	0	0	5.9932	6.26858			ENSMUSG00000084256	Gm14976	8.99379	8.07594e-10	2.7117e-08	0	0	0.528855	1.54899			ENSMUSG00000081478	AA623943	4.00728	1.24872e-07	6.85352e-05	0.031406	0.0446765	0.972189	0.28334
ENSMUSG00000012042	4930579F01Rik	11.7426	2.75115e-24	3.19178e-22	0	0	4.99598	6.83845			ENSMUSG00000081681	Gm14868	8.97112	8.52176e-08	2.26876e-06	0	0	0.35257	1.69197			ENSMUSG00000071089	Trim75	3.93596	4.0749e-05	0.00736062	0.031406	0.0148922	0.663558	0.128791
ENSMUSG00000022705	Drd3	11.6674	3.32616e-22	3.16429e-20	0	0	5.82535	5.39342			ENSMUSG00000080351	AC111029.1	8.95372	8.78177e-10	2.9348e-08	0	0	0.496803	1.52516			ENSMUSG00000071564	Gm5989	3.90424	1.99064e-06	0.00069284	0.0418747	0	0.5864	0.180308
ENSMUSG00000086431	Gm14929	11.6273	1.07324e-13	4.07319e-12	0	0	7.17801	3.72451			ENSMUSG00000080407	AC134455.1	8.76119	1.16761e-17	1.16516e-15	0	0.0128791	2.05132	5.767			ENSMUSG00000062369	Dub1a	3.81393	2.89586e-06	0.000939181	0.261717	0.253167	6.26522	1.03033
ENSMUSG00000039607	Rbms3	11.5951	1.42971e-21	1.25165e-19	0	0	5.42054	5.25095			ENSMUSG00000038246	Fam50b	8.62253	2.00757e-07	5.12487e-06	0	0	0.320518	1.28685			ENSMUSG00000058976	Usp17l5	3.76992	3.34299e-05	0.00648831	0.104687	0.104245	2.57707	0.321978
ENSMUSG00000079455	Gm16026	11.4236	4.22826e-15	1.95266e-13	0	0.0135876	24.2394	24.3009			ENSMUSG00000086124	A530076I17Rik	8.33083	9.38878e-07	2.18561e-05	0	0.0128791	1.7308	4.00354			ENSMUSG00000075610	Tmem92	3.76473	4.82726e-08	2.995e-05	0.177968	0.134029	3.58012	0.746988
ENSMUSG00000087863	7SK	11.3867	4.76729e-23	4.83269e-21	0	0	4.89724	4.33509			ENSMUSG00000080367	AC162877.1	8.32151	4.20598e-25	1.57946e-22	0.0462947	0	4.80777	10.1995			ENSMUSG00000009941	Nxf2	3.76431	1.67838e-06	0.000630275	0.031406	0.0446765	0.524673	0.528044
ENSMUSG00000091897	Gm17019	11.372	1.7293e-21	1.49558e-19	0	0	5.08484	4.05016			ENSMUSG00000080568	AC117577.1	8.27076	1.42283e-07	3.69833e-06	0	0	0.240389	1.02472			ENSMUSG00000069041	Slc25a31	3.74836	1.37151e-17	9.78574e-14	0.125624	0.104245	1.43514	1.7258
ENSMUSG00000061414	Efcab4b	11.3575	2.41412e-25	2.9956e-23	0	0	4.41344	4.64038			ENSMUSG00000057617	Olfr787	8.23241	4.98329e-21	9.48153e-19	0.0154316	0.0128791	3.25326	6.43426			ENSMUSG00000046435	Gm13078	3.69454	3.43824e-05	0.00654182	0.031406	0.0148922	0.570968	0.103033
ENSMUSG00000092019	Gm4027	11.2052	1.96991e-42	2.34256e-39	0.0152074	0.0407629	79.8665	63.1539			ENSMUSG00000089655	Gm16004	8.1973	8.04494e-22	1.76617e-19	0.0308631	0	3.093	6.45809			ENSMUSG00000070890	Gm12794	3.47164	5.98353e-10	5.57255e-07	0.24078	0.34252	4.78379	1.67428
ENSMUSG00000066141	Gm11232	11.188	3.4113e-30	7.48911e-28	0	0	3.84078	4.21298			ENSMUSG00000052477	C130026I21Rik	8.17673	6.19678e-17	5.49243e-15	0.0154316	0	1.52246	3.76523			ENSMUSG00000090508	Gm7957	3.43812	1.50248e-05	0.0035734	0.0418747	0.0297843	0.678989	0.154549
ENSMUSG00000085477	Gm13335	11.135	5.54468e-21	4.54727e-19	0	0	3.8704	3.88733			ENSMUSG00000057901	Tdpoz2	7.90726	5.42251e-16	4.16017e-14	0.0154316	0	1.31412	3.07415			ENSMUSG00000081007	Gm11543	3.42463	2.37572e-05	0.00513659	0.0942181	0.0744608	1.63575	0.231824
ENSMUSG00000084933	Gm13962	11.1094	2.08151e-16	1.10421e-14	0	0	3.59394	4.0298			ENSMUSG00000066896	Olfr18	7.8359	2.00344e-09	6.38148e-08	0.0154316	0	0.929502	3.26479			ENSMUSG00000060445	Sycp2	3.40103	2.6758e-07	0.00013637	0.125624	0.238275	1.51229	2.29248
ENSMUSG00000061961	Olfr815	11.0807	2.20989e-21	1.88833e-19	0	0	4.32458	3.13429			ENSMUSG00000079299	Klrb1	7.79642	1.05778e-10	3.90038e-09	0.0154316	0	0.97758	3.09798			ENSMUSG00000072906	Gm8332	3.39642	5.07862e-07	0.000249903	0.31406	0.193598	4.21282	1.22352
ENSMUSG00000075269	Bex6	11.073	2.99477e-21	2.49915e-19	0	0	3.28787	4.15192			ENSMUSG00000063844	Olfr1276	7.78809	8.64678e-10	2.89647e-08	0.0154316	0	0.769243	3.28862			ENSMUSG00000090714	Zscan4d	3.35431	1.11708e-05	0.00279661	0.439684	1.1467	13.3946	2.78189
ENSMUSG00000064252	Olfr329-ps	11.0571	4.2816e-19	2.96594e-17	0	0	3.44584	3.90769			ENSMUSG00000080483	AC111029.2	7.76524	1.04993e-12	5.04462e-11	0.0154316	0	1.12181	2.85967			ENSMUSG00000025081	Tdrd1	3.34545	9.49415e-13	2.25802e-09	0.24078	0.327628	2.57707	3.16826
ENSMUSG00000055421	Pcdh9	11.0137	3.6292e-20	2.79939e-18	0	0	3.01141	4.13157			ENSMUSG00000070547	Mrgprb1	7.74248	7.52601e-10	2.54493e-08	0.0154316	0	0.785269	3.14564			ENSMUSG00000079029	Gm2016	3.32884	6.92162e-07	0.000329238	0.345466	0.372304	5.70968	1.53261
ENSMUSG00000068879	Gm5773	10.9743	1.18374e-14	5.08793e-13	0	0	3.25825	3.68381			ENSMUSG00000093664	RP24-370G23.6	7.6987	2.38848e-15	1.65455e-13	0.0154316	0	1.15387	2.64519			ENSMUSG00000070619	Gm13119	3.29185	2.43874e-11	3.48009e-08	0.261717	0.327628	4.07394	1.70004
ENSMUSG00000080367	AC162877.1	10.9439	9.3158e-23	9.29625e-21	0	0	3.55445	3.23605			ENSMUSG00000064290	Gm5852	7.69485	4.86328e-18	5.10287e-16	0.0308631	0	2.08337	4.67079			ENSMUSG00000085973	Gm14742	3.27435	1.91288e-05	0.00440271	0.0523434	0.0297843	0.663558	0.193187
ENSMUSG00000063881	Olfr376	10.843	2.22472e-31	5.66907e-29	0	0.0135876	16.9429	15.6511			ENSMUSG00000092084	Gm2056	7.68853	8.37499e-56	1.19511e-51	0.154316	0.0901538	19.3753	31.0989			ENSMUSG00000026686	Lmx1a	3.26595	2.10125e-05	0.00461305	0.0418747	0.0297843	0.5864	0.154549
ENSMUSG00000060583	Olfr881	10.8271	3.55636e-15	1.66391e-13	0	0	2.99166	3.27676			ENSMUSG00000054944	5330416C01Rik	7.66595	1.1114e-10	4.06657e-09	0	0.0128791	0.817321	2.83584			ENSMUSG00000070826	Zscan4-ps2	3.26362	2.45589e-05	0.00523067	0.31406	0.387196	5.55537	1.19776
ENSMUSG00000087106	Gm13964	10.8237	4.45123e-23	4.60283e-21	0	0.0135876	16.4097	15.7122			ENSMUSG00000067951	Vmn1r227	7.62229	2.39971e-13	1.29222e-11	0.0308631	0.0128791	2.45196	6.74406			ENSMUSG00000072905	Gm5662	3.26296	4.46808e-08	2.89816e-05	0.638589	0.982883	12.299	3.24554
ENSMUSG00000054431	Olfr450	10.7438	8.38994e-17	4.62257e-15	0	0	2.86331	3.05288			ENSMUSG00000082831	Gm12591	7.62156	1.05627e-11	4.38169e-10	0.0308631	0	1.66669	4.78995			ENSMUSG00000037940	Inpp4b	3.1595	4.59373e-05	0.0080929	0.0732807	0.0297843	0.802442	0.193187
ENSMUSG00000074424	Gm10696	10.7391	8.24573e-13	2.94904e-11	0	0	2.84356	3.05288			ENSMUSG00000091733	Gm8094	7.5635	1.20452e-13	6.76714e-12	0	0.0128791	0.961554	2.45455			ENSMUSG00000090893	Gm4840	3.15136	1.24258e-05	0.00305719	0.15703	0.0744608	1.80549	0.334857
ENSMUSG00000082557	Gm13317	10.7205	1.26351e-14	5.41452e-13	0	0	2.42887	3.39887			ENSMUSG00000089391	7SK	7.55198	4.26167e-15	2.86859e-13	0.0308631	0	1.74682	4.38483			ENSMUSG00000078980	Gm2035	3.14366	6.84319e-08	4.06884e-05	0.0418747	0.134029	1.03392	0.463648
ENSMUSG00000078980	Gm2035	10.6431	5.22481e-57	2.48527e-53	0.0304148	0.0815259	97.4117	90.5688			ENSMUSG00000088772	SNORA81	7.54644	1.81997e-17	1.76673e-15	0.0462947	0.0128791	3.22121	8.19772			ENSMUSG00000072791	Abcb5	3.14118	3.36465e-05	0.00648831	0.0418747	0.0744608	0.771579	0.257582
ENSMUSG00000085142	Gm12702	10.6322	1.56592e-15	7.47348e-14	0	0	2.58685	2.89006			ENSMUSG00000083338	Gm12475	7.50871	2.96093e-12	1.33079e-10	0.0462947	0	2.01926	6.6249			ENSMUSG00000070828	Zscan4f	3.11129	7.13111e-06	0.00199531	0.282654	0.536118	5.5708	1.4811
ENSMUSG00000071244	Gm6219	10.6207	2.52986e-26	3.53933e-24	0	0	2.5671	2.86971			ENSMUSG00000066688	Gm13083	7.50546	2.63608e-10	9.3111e-09	0.2932	0.0257582	20.2407	37.5808			ENSMUSG00000054272	Zscan4c	3.10896	1.06329e-05	0.00275877	0.732807	0.789285	10.8793	2.2796
ENSMUSG00000031129	Slc9a9	10.6103	1.48877e-18	9.74532e-17	0	0	2.9028	2.48301			ENSMUSG00000074441	Gm15292	7.5051	9.85489e-09	2.94204e-07	0.0154316	0	0.833347	2.50221			ENSMUSG00000079034	Gm8300	3.09929	1.06249e-06	0.000467076	0.31406	0.34252	4.42886	1.22352
ENSMUSG00000089871	Speer7-ps1	10.5641	2.531e-19	1.77918e-17	0	0	2.93242	2.27948			ENSMUSG00000093643	Gm10679	7.47915	9.31006e-17	8.00329e-15	0.0308631	0	2.00324	3.81289			ENSMUSG00000046372	Gm5590	2.95186	1.73463e-05	0.00405791	0.0523434	0.0595687	0.725284	0.167428
ENSMUSG00000090637	Gm6189	10.5551	9.35708e-14	3.65823e-12	0	0.176639	136.126	139.008			ENSMUSG00000081586	Gm11544	7.43828	1.86671e-30	3.80542e-27	0.138884	0.0386373	10.8656	19.6602			ENSMUSG00000070618	BC080695	2.93177	4.48478e-05	0.00799972	0.0628121	0.089353	0.941326	0.231824
ENSMUSG00000038530	Rgs4	10.4932	1.60155e-25	2.02249e-23	0	0	2.44862	2.52371			ENSMUSG00000076527	Igkv10-96	7.42383	7.89094e-11	2.95548e-09	0.0308631	0	1.34618	4.28951			ENSMUSG00000015365	Mov10l1	2.90633	1.59493e-12	3.25138e-09	1.00499	0.714824	8.25589	4.73951
ENSMUSG00000072906	Gm8332	10.4796	1.05436e-31	2.81693e-29	0.0760371	0.271753	277.948	228.783			ENSMUSG00000090013	Gm6507	7.41675	1.8192e-18	2.16333e-16	0.0462947	0	2.58017	5.4572			ENSMUSG00000071217	Gm2022	2.74734	3.23843e-05	0.00647605	0.198905	0.357412	2.79311	0.927296
ENSMUSG00000044222	Defb13	10.476	1.16748e-15	5.68601e-14	0	0	2.36963	2.54407			ENSMUSG00000082958	Gm12731	7.38473	1.96897e-10	7.04189e-09	0.0308631	0.0128791	1.21797	6.60107			ENSMUSG00000046846	Spesp1	2.70442	7.41416e-08	4.232e-05	0.230311	0.193598	1.95981	0.850021
ENSMUSG00000070902	Zfp352	10.4656	5.15596e-15	2.34317e-13	0.0608296	0.0679382	92.6329	94.5375			ENSMUSG00000093532	Gm3994	7.36807	1.86513e-14	1.13741e-12	0.0154316	0	1.04168	1.97794			ENSMUSG00000046774	8030474K03Rik	2.69708	7.41589e-09	5.29124e-06	2.61717	1.35519	16.8667	9.01538
ENSMUSG00000071089	Trim75	10.4239	1.38254e-21	1.21783e-19	0	0.0679382	49.782	51.614			ENSMUSG00000085878	Gm12823	7.356	2.04407e-19	3.03842e-17	0.0308631	0.0128791	2.5962	5.02825			ENSMUSG00000021758	Ddx4	2.62019	2.45068e-15	8.7428e-12	2.30311	3.2316	17.3914	16.5625
ENSMUSG00000079030	Gm2046	10.359	4.87658e-27	7.17411e-25	0.0304148	0.0271753	44.7268	35.2506			ENSMUSG00000091255	Speer4e	7.35573	1.36506e-15	9.88804e-14	0.0308631	0.0257582	2.32376	7.57813			ENSMUSG00000027199	Gatm	2.5316	1.98882e-05	0.00450484	0.0732807	0.0744608	0.308631	0.553802
ENSMUSG00000010803	Gabra1	10.3587	6.28461e-26	8.38144e-24	0.0152074	0.0271753	30.3412	30.5288			ENSMUSG00000072109	A530040E14Rik	7.33905	2.82362e-37	2.01465e-33	0.108021	0.115912	12.965	24.0451			ENSMUSG00000050197	Rhox13	2.49375	5.21798e-06	0.0015196	0.167499	0.193598	1.03392	1.00457
ENSMUSG00000053742	Gm5114	10.3441	2.69476e-09	5.65503e-08	0	0	0.99722	3.50064			ENSMUSG00000082687	Gm11474	7.30818	4.92091e-07	1.19411e-05	0.0154316	0	0.865399	2.04943			ENSMUSG00000040596	Pogk	2.36189	8.85496e-06	0.00243001	0.439684	0.55101	1.66661	3.41296
ENSMUSG00000090417	Vmn2r94	10.3346	6.72778e-12	2.15742e-10	0	0	1.99444	2.46266			ENSMUSG00000082390	Gm12136	7.27579	2.39105e-16	1.93865e-14	0.0617263	0.0515164	4.05455	14.06			ENSMUSG00000055780	Usp26	2.34431	4.69786e-06	0.00145736	0.146561	0.134029	0.709852	0.734109
ENSMUSG00000033219	Gm9758	10.3141	4.75156e-17	2.70138e-15	0	0	2.38938	1.99455			ENSMUSG00000029188	Slc34a2	7.267	2.44395e-21	4.84378e-19	0.0154316	0.0257582	2.78851	4.31334			ENSMUSG00000085601	Gm4969	2.29629	1.03807e-05	0.00275877	0.167499	0.104245	0.694421	0.682593
ENSMUSG00000023289	Sva	10.307	1.47704e-15	7.07296e-14	0	0	2.70533	1.64856			ENSMUSG00000090103	Gm16094	7.26693	1.06406e-16	9.09232e-15	0.0308631	0	1.7308	3.28862			ENSMUSG00000045010	Gm4779	2.25947	6.24813e-10	5.57255e-07	2.17749	1.35519	8.76513	8.24263
ENSMUSG00000085980	Gm12408	10.3045	5.92504e-14	2.34862e-12	0	0	2.04381	2.32019			ENSMUSG00000087318	Gm12114	7.25555	3.90504e-18	4.25381e-16	0.0925894	0	4.23084	9.69905			ENSMUSG00000040629	Mael	2.24394	7.50852e-13	2.14293e-09	1.27718	1.42965	6.92878	5.88575
ENSMUSG00000080835	Gm12137	10.2972	7.28782e-12	2.31619e-10	0	0	2.24128	2.09631			ENSMUSG00000000982	Ccl3	7.25122	3.24178e-29	3.85502e-26	0.0462947	0.0257582	3.97442	7.41131			ENSMUSG00000033644	Piwil2	2.2368	1.83923e-11	2.9162e-08	3.45466	2.76994	16.9902	12.4155
ENSMUSG00000057321	Dub2a	10.2854	5.84939e-22	5.42018e-20	0	0.0679382	45.8919	46.2613			ENSMUSG00000072907	Gm10436	7.24603	2.72575e-13	1.45136e-11	0.0617263	0	2.37183	7.05385			ENSMUSG00000070345	Hsf5	2.20009	1.13565e-06	0.00047664	0.15703	0.372304	1.15737	1.21064
ENSMUSG00000072905	Gm5662	10.2846	1.09926e-37	6.03323e-35	0.395393	0.394042	525.476	463.468			ENSMUSG00000089991	Gm16332	7.23839	9.58973e-12	4.03674e-10	0.123453	0	4.64751	13.8456			ENSMUSG00000047220	Ccdc36	2.135	3.6442e-05	0.0067536	0.345466	0.387196	1.38884	1.82883
ENSMUSG00000060534	Dcc	10.2746	4.92214e-26	6.62631e-24	0	0.0271753	21.1194	18.419			ENSMUSG00000022122	Ednrb	7.23204	7.91265e-12	3.39079e-10	0.0462947	0.0128791	2.05132	7.17301			ENSMUSG00000062296	Trank1	2.10162	1.05821e-05	0.00275877	0.816557	0.655255	2.68509	3.65767
ENSMUSG00000060782	Gm8994	10.2294	1.04879e-18	6.99354e-17	0.258526	0.421217	395.699	425.897			ENSMUSG00000046159	Chrm3	7.194	2.05901e-22	4.98002e-20	0.154316	0.0257582	8.07706	17.9683			ENSMUSG00000027684	Mecom	2.06094	2.85848e-06	0.000939181	0.251248	0.476549	1.85179	1.14624
ENSMUSG00000057617	Olfr787	10.22	7.42763e-18	4.60836e-16	0	0	2.58685	1.50609			ENSMUSG00000090443	Gm16478	7.18385	4.7359e-22	1.09002e-19	0.401221	0.0772747	22.5805	46.3505			ENSMUSG00000037108	Zcwpw1	2.04207	4.04001e-11	5.241e-08	1.5703	1.38497	6.95964	5.25468
ENSMUSG00000044703	Phf11	10.1832	1.99933e-11	6.01907e-10	0	0.0135876	8.92562	11.6009			ENSMUSG00000047799	Oog4	7.16454	7.20522e-07	1.69667e-05	0	0	0.208337	0.381289			ENSMUSG00000010592	Dazl	1.99309	2.0031e-12	3.57303e-09	4.35497	4.78038	21.7122	14.6564
ENSMUSG00000091835	Gm2075	10.159	2.38103e-21	1.99867e-19	0.0304148	0.0679382	62.0745	55.6438			ENSMUSG00000091643	Zscan4b	7.15954	6.08397e-16	4.59356e-14	2.5925	0.463648	147.118	289.256			ENSMUSG00000028109	Hormad1	1.96975	2.67797e-10	2.91898e-07	2.50201	3.08268	13.41	8.4487
ENSMUSG00000075014	Gm10800	10.0855	6.96503e-36	3.42727e-33	0.152074	0.529918	452.225	297.839			ENSMUSG00000021999	Cpb2	7.14717	1.58708e-16	1.32442e-14	0.216042	0.0257582	10.0963	23.8306			ENSMUSG00000041912	Tdrkh	1.94567	2.98752e-05	0.00617854	0.209374	0.178706	0.848736	0.669714
ENSMUSG00000079049	Serpinb1c	10.0487	2.31236e-11	6.87444e-10	0	0	1.40203	2.25913			ENSMUSG00000086048	Drr1	7.14367	6.51949e-11	2.48088e-09	0.308631	0.0257582	12.1797	34.9118			ENSMUSG00000027204	Fbn1	1.89681	1.88906e-06	0.000673921	0.701401	0.744608	2.83941	2.55006
ENSMUSG00000019906	Lin7a	10.0473	2.61814e-13	9.80601e-12	0	0	1.89571	1.75032			ENSMUSG00000058906	Zfp353	7.12028	2.58829e-27	1.67886e-24	0.20061	0.0643956	12.5002	24.0927			ENSMUSG00000036928	Stag3	1.83333	1.16999e-09	9.82104e-07	8.18651	12.1967	37.0512	35.5206
ENSMUSG00000051592	Ccnb3	10.0443	2.30323e-21	1.9448e-19	0	0	1.90558	1.72997			ENSMUSG00000086726	Gm9458	7.11838	4.00866e-23	1.10007e-20	0.0462947	0	2.75646	3.7414			ENSMUSG00000036902	Neto2	1.80209	1.50089e-06	0.000594937	1.24577	1.83174	4.92267	5.76984
ENSMUSG00000046957	Spz1	10.0297	3.21534e-41	3.27735e-38	0.0456222	0	26.7867	22.1639			ENSMUSG00000020524	Gria1	7.10563	1.58611e-18	1.902e-16	0.0462947	0.0128791	2.56414	5.83849			ENSMUSG00000039419	Cntnap2	1.78367	1.34766e-07	7.12262e-05	1.04687	1.08713	3.71901	3.63191
ENSMUSG00000071217	Gm2022	10.0117	4.47391e-31	1.08208e-28	0.106452	0.421217	308.25	244.638			ENSMUSG00000080158	Gm14385	7.08398	2.45757e-26	1.20929e-23	0.123453	0.0257582	6.97127	13.0592			ENSMUSG00000029468	P2rx7	1.77657	2.86375e-10	2.91898e-07	4.30263	3.94642	15.5705	12.7246
ENSMUSG00000063844	Olfr1276	10.0017	9.36826e-11	2.51288e-09	0	0	2.14254	1.38397			ENSMUSG00000078660	Gm11756	7.07972	3.97106e-11	1.53569e-09	0.0154316	0	0.785269	1.69197			ENSMUSG00000009670	Tex11	1.75401	1.08013e-06	0.000467076	2.34498	3.17203	9.55214	9.02826
ENSMUSG00000089655	Gm16004	9.99389	1.61667e-17	9.81698e-16	0	0	1.58963	1.93349			ENSMUSG00000087863	7SK	7.06937	1.68875e-17	1.66196e-15	0.0308631	0.0128791	1.82695	4.43249			ENSMUSG00000023403	Stk31	1.74494	1.92183e-10	2.28538e-07	7.1187	10.3798	28.5175	30.0598
ENSMUSG00000084123	Gm13106	9.97314	3.6635e-23	3.87245e-21	0	0.0135876	9.17245	8.64983			ENSMUSG00000091880	Zscan4e	7.06509	4.82907e-12	2.12688e-10	4.59861	0.618197	238.722	459.501			ENSMUSG00000031303	Map3k15	1.7175	5.32945e-05	0.00884317	2.48108	4.24427	8.70341	13.3685
ENSMUSG00000086249	Gm12724	9.97226	5.20196e-22	4.88368e-20	0.0152074	0.0407629	35.5346	25.1557			ENSMUSG00000051940	5031410I06Rik	7.06434	1.45089e-18	1.76959e-16	0.185179	0.0515164	8.95848	22.5914			ENSMUSG00000030543	Mesp2	1.69544	5.07747e-05	0.00862566	0.355935	0.253167	1.08021	0.927296
ENSMUSG00000070933	Speer4d	9.94889	1.63718e-12	5.616e-11	0	0	1.83647	1.56715			ENSMUSG00000082557	Gm13317	7.0597	5.75349e-15	3.73192e-13	0.246905	0.0515164	9.67965	29.955			ENSMUSG00000013584	Aldh1a2	1.68931	5.05078e-05	0.00862566	0.334998	0.312735	1.01848	1.08185
ENSMUSG00000053360	F730035P03Rik	9.9434	2.08537e-32	5.95163e-30	0	0.0135876	7.46434	10.0338			ENSMUSG00000081614	Gm9436	7.05599	0.000180983	0.00314571	0.0154316	0	0.560907	1.90645			ENSMUSG00000020427	Igfbp3	1.40644	7.3129e-07	0.000336629	1.27718	1.05734	3.02459	3.19402
ENSMUSG00000089893	Gm9141	9.92699	9.514e-10	2.16531e-08	0	0	1.82659	1.52644			ENSMUSG00000080576	AC108410.1	7.04965	2.24848e-17	2.13906e-15	0.0462947	0	2.13145	4.09886			ENSMUSG00000007989	Fzd3	1.39793	3.58455e-05	0.00673046	1.51796	2.0998	4.16652	5.33195
ENSMUSG00000092152	Gm17026	9.90594	1.34226e-14	5.73475e-13	0	0	1.639	1.66891			ENSMUSG00000070828	Zscan4f	7.04686	1.48981e-18	1.80167e-16	5.5708	1.4811	341.865	590.045			ENSMUSG00000039329	Tex19.1	1.39519	5.16456e-06	0.0015196	30.2021	17.7217	76.3863	49.752
ENSMUSG00000074783	AU019990	9.88947	8.15914e-35	3.42444e-32	0.0304148	0.0135876	24.269	19.9658			ENSMUSG00000091779	Gm6763	7.04417	5.13366e-16	3.95986e-14	0.0154316	0	0.97758	1.42984			ENSMUSG00000025480	Syce1	1.36527	2.45888e-06	0.000835433	5.7159	4.24427	14.4594	11.2563
ENSMUSG00000080407	AC134455.1	9.87984	3.89472e-14	1.58793e-12	0	0	1.73773	1.50609			ENSMUSG00000048978	Nrsn1	7.04112	2.20575e-18	2.53839e-16	0.0771579	0.0257582	3.65391	10.0565			ENSMUSG00000022120	Rnf219	1.27103	3.26752e-05	0.00647605	2.38686	3.38052	6.34238	7.53428
ENSMUSG00000066772	Obox3	9.86223	2.80426e-13	1.04756e-11	0	0	2.01419	1.18045			ENSMUSG00000053360	F730035P03Rik	7.0345	5.46697e-26	2.43793e-23	0.0771579	0.0386373	5.2565	10.1518			ENSMUSG00000038507	Parp12	1.18795	5.26692e-05	0.00884224	2.18795	2.41253	4.6449	5.82136
ENSMUSG00000090103	Gm16094	9.85936	3.94871e-16	2.01965e-14	0	0	1.92533	1.26186			ENSMUSG00000075269	Bex6	7.0203	1.13291e-20	2.02083e-18	0.123453	0.0257582	5.94561	13.2975			ENSMUSG00000033799	BC016423	1.14982	5.4526e-05	0.00894351	16.2474	26.2549	39.4122	54.8264
ENSMUSG00000047799	Oog4	9.85017	2.13963e-17	1.27219e-15	0	0	1.34279	1.85208			ENSMUSG00000092019	Gm4027	7.00441	1.34326e-27	9.58417e-25	1.15737	0.360615	70.514	123.609			ENSMUSG00000024501	Dpysl3	1.08822	2.09041e-05	0.00461305	6.09277	5.56967	11.6971	13.1109
ENSMUSG00000031963	Bmper	9.83605	4.39204e-15	2.02175e-13	0	0	1.03671	2.13702			ENSMUSG00000081445	Rpl23a-ps4	6.99635	1.07276e-10	3.93528e-09	0.0154316	0	0.673088	1.66814			ENSMUSG00000066652	Lefty2	1.08183	5.72618e-06	0.00163425	54.636	56.8732	97.5121	138.502
ENSMUSG00000054272	Zscan4c	9.82681	1.27871e-25	1.62921e-23	0.228111	0.611444	375.607	392.926			ENSMUSG00000079030	Gm2046	6.99003	5.41108e-19	7.21645e-17	1.03392	0.193187	56.5714	98.7778			ENSMUSG00000022710	Usp7	-2.07248	1.31812e-15	6.26987e-12	287.124	387.003	67.4205	92.8326
ENSMUSG00000080576	AC108410.1	9.82668	3.27463e-16	1.69924e-14	0	0	1.75748	1.36362			ENSMUSG00000074109	Mrgprx2	6.98478	6.31184e-16	4.74053e-14	0.277768	0.0515164	11.106	30.3363
ENSMUSG00000070826	Zscan4-ps2	9.78794	1.80789e-21	1.55413e-19	0.0152074	0.163052	80.6959	82.9773			ENSMUSG00000074502	Ubtfl1	6.97845	9.76247e-23	2.48769e-20	0.49381	0.154549	29.9364	51.4026
ENSMUSG00000080419	AL807401.1	9.77823	1.22794e-11	3.80102e-10	0	0	1.40203	1.6282			ENSMUSG00000083270	Gm13498	6.97604	9.30094e-13	4.56097e-11	0.617263	0.0515164	26.3466	57.4555
ENSMUSG00000060393	Gm5580	9.77098	7.73189e-15	3.44794e-13	0.228111	0.421217	270.592	300.811			ENSMUSG00000086249	Gm12724	6.97344	1.68581e-15	1.19684e-13	0.2932	0.0515164	11.1861	31.8615
ENSMUSG00000079034	Gm8300	9.77009	9.96945e-33	2.90335e-30	0.395393	0.97831	646.574	559.41			ENSMUSG00000090714	Zscan4d	6.96044	5.26146e-15	3.45996e-13	13.3946	2.78189	751.503	1262.66
ENSMUSG00000090854	Gm4340	9.76727	7.28865e-10	1.69949e-08	0.0152074	0.0271753	19.2829	20.9835			ENSMUSG00000008845	Cd163	6.95957	6.20405e-10	2.1079e-08	0.2932	0.0128791	10.9457	26.9762
ENSMUSG00000022824	Muc13	9.74957	5.30077e-18	3.34699e-16	0	0	1.82659	1.11939			ENSMUSG00000071217	Gm2022	6.95211	3.23955e-20	5.43863e-18	2.79311	0.927296	176.638	283.584
ENSMUSG00000079031	BB287469	9.73771	2.72501e-24	3.18737e-22	0	0.0271753	14.2079	13.046			ENSMUSG00000085980	Gm12408	6.93984	7.80128e-12	3.35314e-10	0	0.0257582	0.929502	2.97882
ENSMUSG00000043522	A430060F13Rik	9.72855	5.72963e-19	3.93086e-17	0	0	1.40203	1.52644			ENSMUSG00000070826	Zscan4-ps2	6.93431	6.22414e-15	4.00083e-13	5.55537	1.19776	299.348	526.179
ENSMUSG00000058976	Usp17l5	9.71773	3.72469e-18	2.3942e-16	0.0608296	0.203815	112.251	115.419			ENSMUSG00000030617	Ccdc83	6.93313	3.15995e-14	1.88671e-12	0.0154316	0.0128791	1.2981	2.64519
ENSMUSG00000081478	AA623943	9.71111	8.79928e-35	3.58759e-32	0.0760371	0.0407629	48.3998	51.2884			ENSMUSG00000026686	Lmx1a	6.91675	3.09737e-23	8.8399e-21	0.5864	0.154549	28.0293	60.9348
ENSMUSG00000092138	Gm8607	9.70254	2.75571e-30	6.2419e-28	0.0304148	0.0407629	31.4569	31.0783			ENSMUSG00000078512	Pramef6	6.91385	2.73293e-08	7.69209e-07	0.895031	0.0772747	39.1353	78.0213
ENSMUSG00000091880	Zscan4e	9.70225	3.41578e-17	1.99767e-15	0.0608296	0.258165	137.034	133.757			ENSMUSG00000043164	Tmem212	6.91212	2.82574e-17	2.60151e-15	0.0925894	0.0386373	4.08661	11.8915
ENSMUSG00000093513	Gm4018	9.69409	3.43214e-33	1.11311e-30	0	0.0135876	8.20485	6.49246			ENSMUSG00000093513	Gm4018	6.90865	7.96961e-22	1.76617e-19	0.0462947	0	2.14747	3.47927
ENSMUSG00000092084	Gm2056	9.68509	5.95615e-71	8.49943e-67	0.0456222	0.0543506	44.6182	40.8475			ENSMUSG00000023289	Sva	6.90193	3.54528e-13	1.85316e-11	0.0308631	0	1.16989	2.74052
ENSMUSG00000082164	Gm13360	9.68295	2.25238e-24	2.65632e-22	0	0.0271753	12.9342	13.3106			ENSMUSG00000081978	Gm14895	6.89863	1.64705e-11	6.60208e-10	0.0771579	0	2.38786	6.81555
ENSMUSG00000079112	C86695	9.67647	1.02546e-25	1.31831e-23	0	0.0135876	7.93827	6.57387			ENSMUSG00000074424	Gm10696	6.89039	1.65861e-12	7.78563e-11	0.416652	0.0386373	17.5804	36.1272
ENSMUSG00000072909	Gm16368	9.66183	9.2326e-25	1.09791e-22	0.0152074	0.0679382	36.7589	34.9453			ENSMUSG00000020286	1700093K21Rik	6.89032	3.24755e-10	1.13585e-08	0.0308631	0	0.961554	2.93116
ENSMUSG00000087580	Gm16869	9.65085	3.65249e-15	1.7033e-13	0	0	1.5995	1.16009			ENSMUSG00000060583	Olfr881	6.88624	1.22751e-13	6.86923e-12	0.108021	0	3.49365	9.12711
ENSMUSG00000051081	Gm4847	9.65044	8.29975e-13	2.9609e-11	0	0	1.79697	0.956569			ENSMUSG00000038530	Rgs4	6.88552	1.22684e-06	2.81012e-05	0	0	0.256414	0.214475
ENSMUSG00000083227	Gm11546	9.63919	1.66912e-16	8.95426e-15	0	0.0815259	31.2199	38.5274			ENSMUSG00000046435	Gm13078	6.88284	1.98808e-17	1.91688e-15	0.570968	0.103033	27.4844	51.5932
ENSMUSG00000075610	Tmem92	9.6301	2.04986e-29	3.90021e-27	0.167282	0.217402	153.266	155.005			ENSMUSG00000086707	Gm12088	6.87892	5.76079e-13	2.93595e-11	0.0617263	0	1.93913	5.36188
ENSMUSG00000067951	Vmn1r227	9.62284	4.06341e-11	1.15387e-09	0	0	1.94507	0.753044			ENSMUSG00000054272	Zscan4c	6.87161	8.71291e-17	7.58129e-15	10.8793	2.2796	561.836	978.555
ENSMUSG00000073521	Gm10525	9.62226	1.99497e-10	5.07456e-09	0	0	1.05646	1.66891			ENSMUSG00000085142	Gm12702	6.86051	1.05377e-14	6.62435e-13	0.108021	0.0128791	3.68596	10.2948
ENSMUSG00000035201	B020004J07Rik	9.60164	1.32308e-09	2.92718e-08	0.0152074	0.0543506	31.8716	25.5831			ENSMUSG00000073819	Gm11236	6.85266	1.99395e-11	7.88189e-10	0.108021	0	3.97442	8.4122
ENSMUSG00000080568	AC117577.1	9.60073	1.41963e-10	3.7035e-09	0	0	1.39216	1.28221			ENSMUSG00000079034	Gm8300	6.8288	3.97334e-21	7.66211e-19	4.42886	1.22352	247.472	394.468
ENSMUSG00000046435	Gm13078	9.59602	4.41257e-24	5.07802e-22	0.0152074	0.0679382	38.0227	30.4677			ENSMUSG00000080588	AC131713.1	6.82787	2.9193e-19	4.25086e-17	0.0308631	0	1.63464	2.04943
ENSMUSG00000064290	Gm5852	9.57409	1.11077e-14	4.78872e-13	0	0	1.36254	1.26186			ENSMUSG00000058670	4932411N23Rik	6.82032	4.33879e-07	1.05837e-05	0.123453	0	1.82695	12.1774
ENSMUSG00000072620	Slfn2	9.57263	4.56541e-14	1.83517e-12	0.0152074	0	7.80004	5.84118			ENSMUSG00000063458	1700112E06Rik	6.81911	2.70422e-10	9.52819e-09	0.0154316	0.0386373	1.55451	5.17124
ENSMUSG00000080158	Gm14385	9.56178	2.56586e-29	4.81775e-27	0	0.0135876	6.90156	6.51281			ENSMUSG00000037028	Gm12800	6.81768	1.49361e-20	2.63133e-18	3.87332	0.965933	181.109	364.155
ENSMUSG00000024774	Ankrd22	9.55987	8.1037e-16	4.04335e-14	0.0304148	0	13.6649	10.8886			ENSMUSG00000000359	Rem1	6.8154	2.78935e-14	1.67244e-12	0.0771579	0.0128791	2.88466	7.31599
ENSMUSG00000079029	Gm2016	9.5593	1.77055e-28	3.15821e-26	0.121659	0.407629	210.058	194.855			ENSMUSG00000079031	BB287469	6.80765	3.72993e-18	4.12606e-16	0.216042	0.0128791	10.0803	15.1086
ENSMUSG00000093664	RP24-370G23.6	9.55751	3.4507e-14	1.41498e-12	0	0	1.35267	1.2415			ENSMUSG00000070902	Zfp352	6.8076	1.99665e-09	6.3741e-08	1.09564	0.103033	42.7411	91.3665
ENSMUSG00000057901	Tdpoz2	9.55231	4.99016e-14	2.00027e-12	0	0	1.38229	1.2008			ENSMUSG00000079029	Gm2016	6.80475	3.84413e-19	5.27459e-17	5.70968	1.53261	300.085	509.069
ENSMUSG00000093601	Gm19459	9.54598	9.51584e-14	3.69868e-12	0	0	1.31317	1.26186			ENSMUSG00000068252	Apol7b	6.80175	8.93378e-10	2.97862e-08	0.277768	0.0128791	9.92003	22.3531
ENSMUSG00000074502	Ubtfl1	9.54428	2.41867e-31	6.05516e-29	0	0.122289	46.5732	50.4946			ENSMUSG00000072906	Gm8332	6.79469	3.53902e-19	4.95116e-17	4.21282	1.22352	214.026	389.058
ENSMUSG00000091643	Zscan4b	9.54124	1.63902e-21	1.42615e-19	0.0456222	0.149464	77.1513	72.5161			ENSMUSG00000078792	Gm5890	6.79177	6.65761e-14	3.81542e-12	0.0154316	0.0128791	1.16989	2.40689
ENSMUSG00000081211	Gm14886	9.53435	1.21996e-11	3.78454e-10	0	0	1.25393	1.30256			ENSMUSG00000087051	Gm12730	6.78958	9.37805e-08	2.47365e-06	0.0308631	0	0.576933	3.07415
ENSMUSG00000090714	Zscan4d	9.52727	1.21575e-21	1.08429e-19	0.243319	0.529918	286.864	287.948			ENSMUSG00000085867	Gm5834	6.78688	2.44938e-12	1.12388e-10	0.0617263	0	1.82695	5.02825
ENSMUSG00000074432	Gm4858	9.52722	1.17931e-16	6.42318e-15	0.0304148	0	11.2755	12.7203			ENSMUSG00000010803	Gabra1	6.78011	1.0463e-17	1.05891e-15	0.5864	0.128791	22.5645	55.6444
ENSMUSG00000082958	Gm12731	9.52275	3.52463e-09	7.2788e-08	0	0	1.4514	1.07868			ENSMUSG00000069720	4930572O03Rik	6.77456	3.00162e-15	2.05928e-13	0.0771579	0.0386373	3.12505	9.79437
ENSMUSG00000070034	Sp110	9.50766	4.21363e-19	2.94748e-17	0.0456222	0.0679382	43.9962	41.6413			ENSMUSG00000093420	Gm4023	6.77219	2.42691e-13	1.30195e-11	0.154316	0	5.43278	11.1765
ENSMUSG00000092166	Gm7942	9.48417	6.49525e-48	1.15859e-44	0.0304148	0	10.7818	12.3336			ENSMUSG00000080388	AC160543.1	6.77122	2.09061e-18	2.44533e-16	0.108021	0.0386373	4.98406	11.1051
ENSMUSG00000052025	Ppp1r2-ps7	9.47992	2.60783e-14	1.07866e-12	0	0	1.43165	1.01763			ENSMUSG00000056148	Rdh9	6.76237	3.34365e-17	3.0391e-15	0.0462947	0.0257582	2.83658	5.29039
ENSMUSG00000073119	Speer4a	9.44862	1.87191e-15	8.87445e-14	0	0	0.99722	1.42468			ENSMUSG00000021700	Rab3c	6.75694	1.49553e-12	7.04805e-11	0.169747	0.0257582	5.09624	15.9665
ENSMUSG00000026686	Lmx1a	9.44104	8.14624e-33	2.47334e-30	0.0608296	0.122289	65.6191	65.352			ENSMUSG00000030621	Me3	6.75065	4.16244e-09	1.27738e-07	0.941326	0.0901538	24.744	86.1952
ENSMUSG00000086151	Gm5698	9.4155	2.07039e-20	1.63229e-18	0	0.122289	41.8043	46.4445			ENSMUSG00000087877	U6	6.7404	9.28178e-09	2.77675e-07	0.0154316	0	0.464751	1.50133
ENSMUSG00000081007	Gm11543	9.39778	1.99507e-22	1.93671e-20	0.121659	0.108701	78.0103	79.5174			ENSMUSG00000060534	Dcc	6.73669	2.48051e-18	2.83175e-16	0.339495	0.0515164	14.7919	26.4758
ENSMUSG00000086476	9530059O14Rik	9.38527	7.73297e-33	2.3989e-30	0	0.0271753	12.6479	8.73124			ENSMUSG00000033219	Gm9758	6.73272	4.49034e-18	4.77021e-16	0.108021	0.0386373	4.37507	11.2957
ENSMUSG00000043164	Tmem212	9.34777	9.81122e-13	3.43995e-11	0	0	1.12558	1.11939			ENSMUSG00000063590	Slc22a28	6.72075	6.63065e-08	1.79885e-06	0.0308631	0	1.04168	2.43072
ENSMUSG00000080383	mmu-mir-1194	9.30006	8.63837e-12	2.7272e-10	0	0	0.93798	1.2415			ENSMUSG00000063881	Olfr376	6.72033	9.92509e-20	1.52291e-17	0.108021	0.0128791	3.92635	8.67433
ENSMUSG00000046159	Chrm3	9.29125	4.19291e-26	5.69837e-24	0.0152074	0.0135876	10.3178	9.83028			ENSMUSG00000043008	Klhl6	6.7192	6.99679e-15	4.47732e-13	0.385789	0.0515164	14.3752	31.361
ENSMUSG00000060256	Tdpoz4	9.29089	9.16353e-09	1.79365e-07	0.0152074	0.0135876	8.90587	11.255			ENSMUSG00000087148	1700030C14Rik	6.71859	3.58604e-15	2.44846e-13	0.154316	0.0128791	5.24047	12.1536
ENSMUSG00000037653	Kctd8	9.27793	2.73377e-16	1.43422e-14	0	0	0.9676	1.18045			ENSMUSG00000091028	Gm10722	6.71265	1.69779e-14	1.04429e-12	0.0462947	0.0128791	1.95516	4.45632
ENSMUSG00000021700	Rab3c	9.27093	9.7178e-15	4.24076e-13	0	0.0135876	4.12711	6.8181			ENSMUSG00000060796	Gm6280	6.70799	6.22746e-31	1.4811e-27	0.0617263	0.0128791	3.79814	4.02737
ENSMUSG00000037028	Gm12800	9.26663	1.68452e-29	3.29289e-27	0.304148	0.312516	180.487	201.531			ENSMUSG00000072905	Gm5662	6.70708	1.2434e-22	3.11287e-20	12.299	3.24554	602.462	1020.93
ENSMUSG00000058005	Tdpoz3	9.26135	9.78293e-16	4.84599e-14	0.121659	0.163052	79.9159	97.2851			ENSMUSG00000035201	B020004J07Rik	6.70178	1.02646e-06	2.37015e-05	0.648126	0.0128791	22.6126	46.1598
ENSMUSG00000027962	Vcam1	9.25472	1.21875e-12	4.26264e-11	0	0	0.701016	1.42468			ENSMUSG00000090268	Gm5286	6.69344	1.13018e-10	4.12472e-09	0.555537	0.0515164	19.6958	42.9189
ENSMUSG00000022667	Cd200r1	9.22417	1.63074e-20	1.30004e-18	0.0152074	0	6.25978	4.4165			ENSMUSG00000090588	Gm9573	6.693	1.39218e-08	4.06266e-07	0.0308631	0	0.689114	2.71669
ENSMUSG00000043008	Klhl6	9.21809	8.154e-20	6.09202e-18	0.0152074	0.0407629	19.2533	16.7298			ENSMUSG00000091647	Gm4971	6.68996	1.69953e-12	7.95156e-11	1.79006	0.270461	81.059	131.378
ENSMUSG00000070828	Zscan4f	9.21454	7.59186e-25	9.10386e-23	0.0608296	0.23099	89.7301	87.6787			ENSMUSG00000083556	Gm9043	6.68598	3.10684e-25	1.23152e-22	0.138884	0.0515164	6.37831	13.1783
ENSMUSG00000080462	mmu-mir-1194	9.21253	2.35943e-14	9.81604e-13	0	0	1.00709	1.03798			ENSMUSG00000075045	Gm4981	6.67467	4.32113e-20	7.08765e-18	0.0154316	0.0257582	2.01926	2.69286
ENSMUSG00000064804	SNORA44	9.20932	5.29494e-30	1.12774e-27	0	0.0135876	4.34433	6.18717			ENSMUSG00000066137	Gm11487	6.65639	8.92434e-27	4.71668e-24	0.0925894	0.0386373	4.80777	8.50752
ENSMUSG00000070890	Gm12794	9.19732	3.74661e-41	3.56428e-38	0.517052	0.760908	371.697	381.936			ENSMUSG00000070890	Gm12794	6.65338	1.15489e-27	8.67382e-25	4.78379	1.67428	225.885	423.517
ENSMUSG00000072188	Gm10354	9.19318	1.50776e-11	4.64702e-10	0	0	1.09596	0.915864			ENSMUSG00000037940	Inpp4b	6.65169	5.46668e-19	7.2231e-17	0.802442	0.193187	31.1864	68.4891
ENSMUSG00000027713	1810062G17Rik	9.18841	2.72211e-10	6.81483e-09	0	0	0.701016	1.32291			ENSMUSG00000071216	Oog1	6.64528	1.23417e-11	5.04629e-10	0.0462947	0.0128791	1.49041	4.64696
ENSMUSG00000091049	Gm1979	9.18165	3.17024e-11	9.21372e-10	0	0	1.27368	0.712339			ENSMUSG00000078980	Gm2035	6.6434	2.57739e-35	1.22598e-31	1.03392	0.463648	54.9528	94.2023
ENSMUSG00000082088	Gm15753	9.17448	1.37901e-27	2.26189e-25	0.0152074	0.0135876	8.77751	9.80992			ENSMUSG00000061961	Olfr815	6.62569	2.20054e-17	2.1075e-15	0.0617263	0.0257582	2.6603	6.17212
ENSMUSG00000070547	Mrgprb1	9.16392	4.1566e-09	8.44938e-08	0	0	1.19469	0.773396			ENSMUSG00000074965	Olfr1277	6.62274	7.19789e-11	2.71013e-09	0.0308631	0.0128791	1.00963	3.59842
ENSMUSG00000090246	Gm17017	9.15069	8.86524e-13	3.13913e-11	0	0	1.07621	0.875159			ENSMUSG00000072620	Slfn2	6.61504	3.65186e-11	1.41609e-09	0.308631	0.0257582	9.96811	22.6152
ENSMUSG00000083258	Gm5939	9.1464	6.18926e-28	1.05144e-25	0.0760371	0.0543506	35.663	39.7689			ENSMUSG00000085776	5430402O13Rik	6.60125	2.12052e-18	2.46015e-16	0.385789	0.14167	13.6861	37.3902
ENSMUSG00000072995	Cpxcr1	9.12021	2.02067e-11	6.07053e-10	0	0	1.05646	0.854807			ENSMUSG00000034762	Glis1	6.59808	6.38898e-17	5.62783e-15	0.138884	0.0128791	4.08661	10.414
ENSMUSG00000067526	Olfr1425	9.11373	1.36719e-09	3.0201e-08	0	0	1.2638	0.630929			ENSMUSG00000078511	Gm13109	6.58885	1.61655e-09	5.20727e-08	2.56164	0.540923	100.098	198.485
ENSMUSG00000034552	Zswim2	9.10477	3.84822e-11	1.09828e-09	0	0	1.03671	0.854807			ENSMUSG00000029451	Gm13103	6.58719	5.05623e-06	0.000107851	0.0154316	0	0.320518	1.45367
ENSMUSG00000090508	Gm7957	9.09959	3.92611e-27	5.89742e-25	0.0304148	0.0951135	37.7068	34.233			ENSMUSG00000058976	Usp17l5	6.5836	9.87811e-12	4.1459e-10	2.57707	0.321978	100.643	177.109
ENSMUSG00000091647	Gm4971	9.09473	8.6099e-18	5.31875e-16	0.0608296	0.271753	86.2349	99.1169			ENSMUSG00000081478	AA623943	6.58326	1.92334e-23	5.60124e-21	0.972189	0.28334	40.3693	79.4988
ENSMUSG00000090013	Gm6507	9.07985	6.1358e-13	2.22794e-11	0	0	0.928106	0.936217			ENSMUSG00000091835	Gm2075	6.58181	1.99886e-13	1.08045e-11	0.833305	0.103033	31.1223	58.2181
ENSMUSG00000085973	Gm14742	9.07564	2.40307e-27	3.72737e-25	0.0152074	0.0679382	23.9432	23.8939			ENSMUSG00000021907	Msmb	6.57638	4.57179e-15	3.04857e-13	0.123453	0.0386373	4.21481	11.2957
ENSMUSG00000087318	Gm12114	9.06353	1.31588e-19	9.53181e-18	0	0.0135876	4.42331	5.06778			ENSMUSG00000087346	Gm5699	6.57303	6.29165e-27	3.90356e-24	0.49381	0.167428	24.0389	38.4864
ENSMUSG00000037940	Inpp4b	9.05322	4.18226e-26	5.69837e-24	0.0912445	0.0543506	40.7676	37.7947			ENSMUSG00000091252	Gm6346	6.57088	1.19401e-28	1.21703e-25	0.231474	0.0643956	10.3367	17.444
ENSMUSG00000020673	Tpo	9.04918	3.0768e-32	8.609e-30	0	0.0135876	5.46003	3.92804			ENSMUSG00000022667	Cd200r1	6.56584	2.31984e-17	2.19233e-15	0.154316	0.0257582	5.43278	11.4625
ENSMUSG00000059676	Tdpoz1	9.03717	1.01781e-11	3.19211e-10	0	0	0.780004	1.03798			ENSMUSG00000043522	A430060F13Rik	6.56474	4.85152e-20	7.77878e-18	0.0462947	0.0128791	2.21157	3.55076
ENSMUSG00000070619	Gm13119	9.02268	2.4638e-50	5.02264e-47	0.243319	0.271753	133.154	136.871			ENSMUSG00000091186	Gm2078	6.55259	4.23301e-10	1.46259e-08	0.0617263	0	1.49041	4.361
ENSMUSG00000068506	Gm5800	9.02192	4.52085e-11	1.27244e-09	0	0	1.10583	0.671634			ENSMUSG00000070867	Gm12824	6.53569	6.0605e-15	3.91327e-13	0.0308631	0.0128791	1.18592	3.14564
ENSMUSG00000090443	Gm16478	9.01722	2.32379e-27	3.64401e-25	0.0456222	0.0679382	29.1662	31.8721			ENSMUSG00000090509	Sfta2	6.53567	1.8761e-09	6.01618e-08	0.0308631	0.0386373	1.74682	5.12358
ENSMUSG00000062369	Dub1a	9.00168	1.68406e-18	1.09733e-16	0.0304148	0.149464	44.9539	50.3929			ENSMUSG00000066027	Gm2042	6.53321	2.58641e-09	8.12954e-08	0.0462947	0	1.08976	3.31245
ENSMUSG00000089789	Rdh1	8.98598	1.01572e-21	9.17361e-20	0.167282	0.0815259	62.2029	64.8025			ENSMUSG00000070618	BC080695	6.52861	8.86319e-20	1.38987e-17	0.941326	0.231824	36.507	71.3488
ENSMUSG00000066136	Gm11237	8.97072	1.21427e-29	2.44051e-27	0.0304148	0.0271753	14.8793	15.6715			ENSMUSG00000074000	Gm10606	6.52473	3.68942e-14	2.18456e-12	0.0771579	0.0128791	2.1635	6.17212
ENSMUSG00000070867	Gm12824	8.93756	8.00028e-24	8.84992e-22	0.0152074	0.0135876	8.71827	7.04198			ENSMUSG00000076667	Ighv3-3	6.5239	4.8655e-30	7.71452e-27	0.0925894	0.0515164	5.11226	8.29304
ENSMUSG00000093723	Gm3987	8.9358	5.10168e-10	1.22355e-08	0	0	0.947853	0.732691			ENSMUSG00000082164	Gm13360	6.51392	2.35845e-17	2.21415e-15	0.216042	0.0386373	7.19563	15.8473
ENSMUSG00000074965	Olfr1277	8.9058	2.09184e-09	4.49556e-08	0	0	0.74051	0.915864			ENSMUSG00000066141	Gm11232	6.50892	8.51272e-27	4.67217e-24	0.0925894	0.0515164	4.8879	8.38837
ENSMUSG00000083506	Gm13993	8.8946	3.96398e-17	2.29012e-15	0	0.0271753	7.93827	7.22515			ENSMUSG00000083506	Gm13993	6.50265	1.1361e-13	6.40794e-12	0.216042	0.0386373	6.04177	16.9197
ENSMUSG00000087346	Gm5699	8.89153	8.08119e-34	2.88296e-31	0	0.0679382	16.1925	19.1517			ENSMUSG00000053742	Gm5114	6.50074	4.11258e-08	1.13076e-06	0.138884	0.0128791	3.33339	10.4378
ENSMUSG00000086726	Gm9458	8.85441	5.62133e-15	2.53049e-13	0	0	0.799751	0.793749			ENSMUSG00000089871	Speer7-ps1	6.4849	7.95038e-20	1.26058e-17	0.169747	0.103033	6.82704	17.7538
ENSMUSG00000054568	Dub1	8.83526	7.42749e-19	5.02324e-17	0.182489	0.353279	124.564	122.543			ENSMUSG00000034552	Zswim2	6.48405	4.69907e-13	2.40343e-11	0.0617263	0.0128791	1.81093	4.98059
ENSMUSG00000083489	Gm11784	8.83002	1.58932e-22	1.5534e-20	0.0152074	0.0135876	8.65903	5.96329			ENSMUSG00000033063	Cntnap3	6.48277	5.04723e-14	2.9518e-12	0.5864	0.128791	20.8016	42.9427
ENSMUSG00000091252	Gm6346	8.82278	7.5566e-38	4.49303e-35	0.0304148	0.0407629	16.6862	17.32			ENSMUSG00000092138	Gm8607	6.48271	3.59195e-20	5.96013e-18	0.447516	0.0772747	18.0932	28.3584
ENSMUSG00000049168	Olfr449	8.80696	3.59549e-08	6.45378e-07	0	0	0.691143	0.854807			ENSMUSG00000083227	Gm11546	6.48248	5.04291e-11	1.93968e-09	0.8796	0.14167	32.1159	59.0284
ENSMUSG00000093420	Gm4023	8.80272	2.87674e-17	1.69633e-15	0.0456222	0	10.7621	10.2984			ENSMUSG00000060782	Gm8994	6.48025	5.85466e-11	2.24586e-09	2.74682	0.28334	98.6074	171.652
ENSMUSG00000091733	Gm8094	8.78246	1.18751e-10	3.12653e-09	0	0	0.819498	0.691986			ENSMUSG00000060256	Tdpoz4	6.47965	1.59704e-06	3.58894e-05	0.8796	0.0257582	28.478	52.2843
ENSMUSG00000043073	Dub3	8.75169	7.11283e-23	7.14789e-21	0.106452	0.244578	77.7437	76.0778			ENSMUSG00000062369	Dub1a	6.47744	4.20911e-13	2.17623e-11	6.26522	1.03033	247.055	402.689
ENSMUSG00000087051	Gm12730	8.75044	2.59597e-07	4.0619e-06	0	0	0.691143	0.793749			ENSMUSG00000070933	Speer4d	6.47686	1.78618e-11	7.09992e-10	0.0617263	0	1.41028	4.12269
ENSMUSG00000074169	Gm16387	8.74955	4.47443e-07	6.67191e-06	0	0	0.572661	0.915864			ENSMUSG00000081017	Gm15000	6.46686	6.74255e-12	2.9245e-10	0.0617263	0.0257582	2.09939	5.83849
ENSMUSG00000072109	A530040E14Rik	8.73262	7.9299e-38	4.52639e-35	0.0152074	0.0271753	9.65625	10.0949			ENSMUSG00000078510	Gm13101	6.44991	2.50376e-21	4.89433e-19	0.0617263	0.0386373	2.91671	6.10063
ENSMUSG00000087148	1700030C14Rik	8.73224	2.24903e-16	1.18865e-14	0	0.0135876	3.89015	3.6431			ENSMUSG00000027965	Olfm3	6.44455	8.60662e-12	3.65525e-10	0.0308631	0	0.849373	2.00177
ENSMUSG00000018930	Ccl4	8.7286	3.94319e-10	9.63516e-09	0	0	0.898486	0.549519			ENSMUSG00000089789	Rdh1	6.44377	9.002e-15	5.73475e-13	0.8796	0.128791	31.3306	56.0734
ENSMUSG00000086048	Drr1	8.70475	6.52795e-12	2.1028e-10	0	0.0271753	7.02004	6.22788			ENSMUSG00000058005	Tdpoz3	6.44311	1.83513e-10	6.57973e-09	3.08631	0.334857	95.4343	202.012
ENSMUSG00000089994	Gm16239	8.68148	2.89314e-27	4.39204e-25	0.0152074	0.0543506	15.6495	14.9998			ENSMUSG00000080471	AL670236.1	6.43999	2.81216e-09	8.78107e-08	0.0308631	0	0.753217	2.09709
ENSMUSG00000069044	Usp9y	8.65527	1.18057e-26	1.668e-24	0.0456222	0.0271753	16.8836	13.5344			ENSMUSG00000088311	SNORA17	6.4384	5.63932e-08	1.53282e-06	0.0308631	0	0.592958	2.26391
ENSMUSG00000021356	Irf4	8.64142	2.13927e-20	1.67733e-18	0	0.0135876	3.88027	3.19535			ENSMUSG00000046957	Spz1	6.43341	4.9445e-26	2.35193e-23	0.169747	0.0643956	6.98729	13.1545
ENSMUSG00000000982	Ccl3	8.63186	2.4769e-40	1.96363e-37	0.0304148	0.0543506	16.4788	18.9482			ENSMUSG00000079049	Serpinb1c	6.43112	8.99087e-11	3.34114e-09	0.138884	0	3.94237	7.91175
ENSMUSG00000093643	Gm10679	8.62938	5.92466e-11	1.6353e-09	0	0	0.839245	0.508813			ENSMUSG00000091341	Gm8104	6.42739	2.25746e-08	6.40437e-07	0.0925894	0.0257582	2.91671	7.41131
ENSMUSG00000028360	Slc44a5	8.61166	3.35837e-14	1.38109e-12	0	0	0.622029	0.732691			ENSMUSG00000057321	Dub2a	6.41841	1.48402e-13	8.17646e-12	0.987621	0.193187	36.5391	64.1996
ENSMUSG00000060512	0610040J01Rik	8.59484	7.25206e-31	1.69651e-28	0.0608296	0.0679382	26.6485	24.5655			ENSMUSG00000090497	Gm17611	6.41838	1.35395e-10	4.90378e-09	0.108021	0.0128791	2.88466	7.45897
ENSMUSG00000086707	Gm12088	8.58587	3.96365e-09	8.0947e-08	0	0	0.651649	0.671634			ENSMUSG00000001119	Col6a1	6.41792	2.94947e-16	2.36454e-14	0.108021	0.0128791	3.73404	6.50575
ENSMUSG00000080633	AC109145.1	8.55618	6.90018e-10	1.61684e-08	0	0	0.51342	0.793749			ENSMUSG00000090637	Gm6189	6.4171	6.90146e-08	1.8617e-06	1.32712	0.167428	51.5714	76.0911
ENSMUSG00000089689	Gm4982	8.55407	4.76395e-10	1.15223e-08	0	0.0679382	12.3912	15.1423			ENSMUSG00000022893	Adamts1	6.41047	6.42892e-14	3.69922e-12	0	0.0128791	0.528855	1.02472
ENSMUSG00000090509	Sfta2	8.55139	1.60605e-07	2.58963e-06	0	0	1.00709	0.264583			ENSMUSG00000018930	Ccl4	6.40776	6.25437e-13	3.16489e-11	0.0462947	0.0257582	1.74682	4.62313
ENSMUSG00000053208	Kat2b-ps	8.54699	8.83266e-33	2.62588e-30	0.0456222	0.0135876	11.394	11.4788			ENSMUSG00000090508	Gm7957	6.40598	1.02615e-18	1.29586e-16	0.678989	0.154549	24.5837	45.7071
ENSMUSG00000073524	Gm10526	8.53527	1.3563e-13	5.10672e-12	0	0	0.592408	0.691986			ENSMUSG00000052908	Olfr699	6.40555	2.03837e-09	6.47828e-08	0.138884	0.0257582	3.4616	10.5331
ENSMUSG00000048155	1700014N06Rik	8.53139	8.50287e-12	2.69037e-10	0	0	0.424559	0.875159			ENSMUSG00000074432	Gm4858	6.40266	3.51106e-12	1.56084e-10	0.632694	0.0772747	22.4202	37.3902
ENSMUSG00000044480	4930578I07Rik	8.50318	3.1451e-10	7.75339e-09	0	0	0.562788	0.691986			ENSMUSG00000086431	Gm14929	6.40103	3.63469e-10	1.26505e-08	0.262337	0.0257582	7.09948	17.1342
ENSMUSG00000039578	Fam190a	8.49147	4.53276e-24	5.1746e-22	0.0152074	0.23099	50.4139	41.2139			ENSMUSG00000083731	Gm16202	6.39647	1.17369e-10	4.26173e-09	0	0.0257582	0.801295	1.88262
ENSMUSG00000080483	AC111029.2	8.46547	2.47262e-09	5.22731e-08	0	0	0.493674	0.732691			ENSMUSG00000080505	mmu-mir-1194	6.39164	7.10202e-11	2.68111e-09	0.0154316	0.0128791	0.737192	1.97794
ENSMUSG00000085867	Gm5834	8.45288	1.30404e-08	2.48724e-07	0	0	0.671396	0.529166			ENSMUSG00000066136	Gm11237	6.38181	1.16114e-21	2.40137e-19	0.277768	0.0515164	10.0963	16.9912
ENSMUSG00000083270	Gm13498	8.43629	1.33153e-15	6.44099e-14	0.0912445	0.0951135	31.6445	34.1312			ENSMUSG00000085477	Gm13335	6.38023	1.07571e-17	1.08102e-15	0.138884	0.0386373	4.37507	10.3663
ENSMUSG00000046372	Gm5590	8.41344	1.54423e-33	5.12467e-31	0.106452	0.190227	50.3152	52.7538			ENSMUSG00000053208	Kat2b-ps	6.37221	1.79719e-25	7.32738e-23	0.169747	0.103033	7.46807	15.2277
ENSMUSG00000063692	Gm5576	8.40804	1.85305e-27	2.97113e-25	0.0760371	0.163052	42.5448	40.6033			ENSMUSG00000073117	Gm7347	6.36947	1.44451e-15	1.03583e-13	0.0617263	0	1.82695	3.26479
ENSMUSG00000030621	Me3	8.39986	3.32288e-11	9.6377e-10	0.0456222	0.0679382	21.9586	17.7271			ENSMUSG00000080383	mmu-mir-1194	6.36854	4.00415e-13	2.07779e-11	0.0771579	0.0128791	2.09939	5.38571
ENSMUSG00000078510	Gm13101	8.38151	3.1287e-26	4.33461e-24	0.0152074	0.0135876	5.45016	5.27131			ENSMUSG00000081007	Gm11543	6.36701	2.0941e-14	1.27161e-12	1.63575	0.231824	57.1003	96.6568
ENSMUSG00000026407	Cacna1s	8.37782	1.55131e-12	5.33426e-11	0.228111	0.122289	60.7515	56.5597			ENSMUSG00000049168	Olfr449	6.3599	2.12348e-08	6.04831e-07	0.0154316	0.0128791	0.464751	2.19241
ENSMUSG00000092174	Gm7029	8.36826	2.2891e-10	5.79175e-09	0.0912445	0.0271753	18.7596	21.0649			ENSMUSG00000070034	Sp110	6.35841	2.91606e-12	1.31684e-10	0.632694	0.0643956	19.1189	37.7953
ENSMUSG00000035184	Fam124a	8.36304	7.60604e-36	3.61794e-33	0.121659	0.176639	49.8709	49.9655			ENSMUSG00000028172	Tacr3	6.34833	9.72174e-23	2.48769e-20	0.169747	0.0643956	6.31421	12.7017
ENSMUSG00000033634	Cml2	8.3586	2.11611e-19	1.49489e-17	0.0456222	0.135876	32.306	29.1245			ENSMUSG00000054568	Dub1	6.3449	8.21644e-13	4.05704e-11	3.67271	0.553802	124.377	218.86
ENSMUSG00000026246	Alppl2	8.35509	8.45007e-07	1.19153e-05	0	0	0.325825	0.814102			ENSMUSG00000026246	Alppl2	6.33441	2.23117e-08	6.34239e-07	0.0617263	0	1.42631	3.62225
ENSMUSG00000060796	Gm6280	8.35386	7.40236e-42	8.12552e-39	0	0.0407629	7.37548	7.77467			ENSMUSG00000066772	Obox3	6.33433	1.7691e-12	8.25002e-11	0.0771579	0	2.01926	4.17035
ENSMUSG00000091779	Gm6763	8.34112	7.22517e-12	2.30303e-10	0	0	0.582535	0.529166			ENSMUSG00000072909	Gm16368	6.32261	1.62848e-15	1.16192e-13	0.370358	0.0515164	12.4361	21.0186
ENSMUSG00000055301	Adh7	8.31493	5.98828e-18	3.76444e-16	0.0608296	0.0135876	11.9864	12.2522			ENSMUSG00000090246	Gm17017	6.31322	3.20237e-12	1.42805e-10	0.0154316	0.0128791	0.785269	1.78729
ENSMUSG00000080588	AC131713.1	8.31031	2.75478e-12	9.22788e-11	0	0	0.543041	0.549519			ENSMUSG00000086151	Gm5698	6.31297	2.47323e-13	1.32183e-11	1.08021	0.270461	40.3532	66.8448
ENSMUSG00000091552	Gm8711	8.30699	2.11199e-23	2.24911e-21	0.0456222	0.0271753	11.473	12.4354			ENSMUSG00000068879	Gm5773	6.30886	1.00605e-11	4.19776e-10	0.169747	0.0128791	4.10263	10.2472
ENSMUSG00000084766	Gm12714	8.30406	6.36473e-10	1.50124e-08	0	0	0.4838	0.610576			ENSMUSG00000045519	Zfp560	6.30228	9.98929e-25	3.39398e-22	1.86722	0.72123	59.6164	144.27
ENSMUSG00000078511	Gm13109	8.29739	2.41067e-12	8.13245e-11	0.0912445	0.339691	66.5669	70.8065			ENSMUSG00000079455	Gm16026	6.27846	8.27295e-09	2.49061e-07	0.447516	0.0257582	11.8271	24.7838
ENSMUSG00000090268	Gm5286	8.28184	1.88727e-10	4.81778e-09	0	0.0135876	2.85343	2.64583			ENSMUSG00000072791	Abcb5	6.26969	3.20244e-19	4.52464e-17	0.771579	0.257582	23.4138	55.7397
ENSMUSG00000084758	Gm12798	8.28133	2.1337e-30	4.91094e-28	0.0304148	0.0135876	7.17801	7.32691			ENSMUSG00000029299	Abcg3	6.25703	1.23765e-13	6.89894e-12	0.0617263	0.0128791	1.90708	3.88439
ENSMUSG00000070618	BC080695	8.26983	1.00718e-25	1.30658e-23	0.0912445	0.203815	46.9681	45.9357			ENSMUSG00000036585	Fgf1	6.25589	6.9783e-18	7.21596e-16	0.833305	0.180308	25.6094	51.4741
ENSMUSG00000058537	Dux	8.25991	2.06517e-19	1.46617e-17	0.0152074	0	2.70533	2.76795			ENSMUSG00000091981	Gm8038	6.25535	1.27705e-29	1.82235e-26	0.478379	0.180308	17.4522	32.5049
ENSMUSG00000092012	Gm4782	8.25782	6.32491e-54	2.25641e-50	0.106452	0.285341	61.8375	60.7523			ENSMUSG00000051081	Gm4847	6.24839	2.18557e-11	8.59177e-10	0.0308631	0.0128791	1.02566	2.52604
ENSMUSG00000078512	Pramef6	8.22995	1.12985e-09	2.53107e-08	0	0.122289	18.2166	20.2508			ENSMUSG00000039607	Rbms3	6.24325	4.82418e-15	3.18708e-13	0.108021	0.0128791	2.67633	6.41043
ENSMUSG00000025838	Pramel6	8.22363	2.14837e-43	3.06573e-40	0.0608296	0.0271753	15.2249	11.6213			ENSMUSG00000061601	Pclo	6.24064	2.76104e-18	3.12699e-16	0.925894	0.605318	27.869	88.0063
ENSMUSG00000081586	Gm11544	8.22177	1.04881e-26	1.49665e-24	0	0.0271753	4.67015	4.88461			ENSMUSG00000082333	Gm11984	6.23853	9.29115e-15	5.89266e-13	0.123453	0.0128791	3.06095	7.12534
ENSMUSG00000085234	Gm15614	8.19894	4.85095e-10	1.16931e-08	0	0	0.394939	0.630929			ENSMUSG00000083258	Gm5939	6.23643	4.45812e-18	4.77021e-16	0.462947	0.0643956	14.9842	24.3549
ENSMUSG00000022122	Ednrb	8.18199	2.72085e-07	4.23408e-06	0	0	0.641776	0.345993			ENSMUSG00000086467	4930571N24Rik	6.23299	9.86294e-10	3.25797e-08	0.108021	0	2.1635	5.90998
ENSMUSG00000074000	Gm10606	8.15312	4.29221e-17	2.44999e-15	0	0.0271753	4.5418	4.53862			ENSMUSG00000043073	Dub3	6.23107	1.43967e-15	1.03583e-13	6.85162	1.45534	219.731	403.905
ENSMUSG00000060924	Csmd1	8.15099	1.08123e-18	7.17634e-17	0	0.0135876	2.59672	2.4423			ENSMUSG00000084123	Gm13106	6.21897	3.99955e-16	3.11951e-14	0.20061	0.0128791	6.04177	9.57989
ENSMUSG00000074764	Sel1l2	8.14855	4.44196e-08	7.85462e-07	0	0	0.543041	0.427403			ENSMUSG00000091897	Gm17019	6.21721	8.30037e-17	7.26664e-15	0.154316	0.0515164	4.35905	10.9382
ENSMUSG00000075015	Gm10801	8.13244	3.10491e-38	1.9264e-35	0.167282	0.23099	65.2735	47.8692			ENSMUSG00000068452	Duox2	6.20784	1.54355e-10	5.57633e-09	0.339495	0.0257582	7.74051	19.0883
ENSMUSG00000076527	Igkv10-96	8.11761	3.28226e-07	5.05262e-06	0	0	0.335698	0.630929			ENSMUSG00000079112	C86695	6.20721	1.09918e-18	1.3759e-16	0.169747	0.0128791	5.30457	7.91175
ENSMUSG00000020524	Gria1	8.05653	1.41828e-17	8.64906e-16	0	0.0135876	2.51773	2.19807			ENSMUSG00000091552	Gm8711	6.18851	6.7097e-18	6.98886e-16	0.354926	0.0515164	12.2919	16.9912
ENSMUSG00000008845	Cd163	8.03967	3.44129e-11	9.9609e-10	0.0152074	0.0679382	13.8821	9.28076			ENSMUSG00000074764	Sel1l2	6.18476	7.96613e-10	2.68739e-08	0.0154316	0.0128791	0.544881	1.81112
ENSMUSG00000039257	Vstm2b	8.02033	7.05692e-26	9.32428e-24	0.0152074	0.0135876	4.53192	3.80592			ENSMUSG00000090417	Vmn2r94	6.17585	4.56026e-10	1.56807e-08	0.138884	0	2.88466	7.05385
ENSMUSG00000047495	Dlgap2	8.01372	1.13035e-19	8.31449e-18	0.0304148	0	4.41344	3.94839			ENSMUSG00000044703	Phf11	6.16837	1.3918e-07	3.62426e-06	0.509242	0.0386373	11.154	28.1916
ENSMUSG00000083735	Gm12495	8.00796	1.45196e-15	6.97625e-14	0.0152074	0	2.99166	1.5875			ENSMUSG00000084766	Gm12714	6.16142	4.90472e-16	3.80383e-14	0.0771579	0.0643956	3.0289	7.36365
ENSMUSG00000063590	Slc22a28	8.00384	3.15208e-06	3.97114e-05	0	0	0.701016	0.16282			ENSMUSG00000063692	Gm5576	6.15768	6.47344e-19	8.32216e-17	0.570968	0.115912	17.8208	30.8368
ENSMUSG00000091255	Speer4e	7.97565	4.22552e-14	1.70816e-12	0.0152074	0	2.39925	2.09631			ENSMUSG00000060393	Gm5580	6.15072	1.25017e-08	3.68594e-07	2.16042	0.193187	63.0139	104.068
ENSMUSG00000029378	Areg	7.97065	1.94487e-16	1.03557e-14	0.0152074	0	1.92533	2.56442			ENSMUSG00000074804	AU015228	6.15037	6.25671e-11	2.38725e-09	1.15737	0.14167	31.6031	60.4582
ENSMUSG00000073794	I0C0044D17Rik	7.95553	7.47373e-07	1.06119e-05	0	0	0.276457	0.590224			ENSMUSG00000075610	Tmem92	6.14764	2.565e-17	2.37679e-15	3.58012	0.746988	113.015	193.338
ENSMUSG00000018589	Glra2	7.9542	2.01582e-09	4.33872e-08	0	0	0.355445	0.508813			ENSMUSG00000069044	Usp9y	6.1345	4.27558e-19	5.81072e-17	0.277768	0.14167	7.77256	21.7097
ENSMUSG00000066688	Gm13083	7.94868	1.13587e-10	3.00371e-09	0	0.122289	15.6791	16.0378			ENSMUSG00000083489	Gm11784	6.13353	1.17803e-18	1.46179e-16	0.771579	0.270461	21.5228	51.4264
ENSMUSG00000089391	7SK	7.94725	4.64621e-08	8.17706e-07	0	0	0.385065	0.468108			ENSMUSG00000015981	Stk32c	6.11719	7.9236e-07	1.85665e-05	0.5864	0.0128791	14.4874	27.0477
ENSMUSG00000091981	Gm8038	7.94591	1.59815e-39	1.14028e-36	0.136867	0.149464	36.0085	35.5355			ENSMUSG00000033634	Cml2	6.09646	9.37922e-14	5.31117e-12	0.8796	0.180308	26.5389	45.7547
ENSMUSG00000021999	Cpb2	7.94395	4.88209e-18	3.09633e-16	0.0760371	0.0271753	12.411	13.453			ENSMUSG00000085866	Gm15218	6.09621	7.27315e-08	1.95826e-06	0.0308631	0	0.512829	1.73963
ENSMUSG00000072907	Gm10436	7.94028	2.79286e-07	4.33196e-06	0	0	0.45418	0.386698			ENSMUSG00000039578	Fam190a	6.09514	1.70586e-16	1.40709e-14	1.20366	0.708351	44.2635	86.4812
ENSMUSG00000080506	AC125040.1	7.87724	1.57826e-07	2.54771e-06	0	0	0.473927	0.325641			ENSMUSG00000026407	Cacna1s	6.08572	9.00288e-09	2.69897e-07	3.53383	0.29622	76.6038	183.376
ENSMUSG00000000318	Clec10a	7.86504	1.71519e-18	1.11254e-16	0	0.0271753	3.91977	3.52099			ENSMUSG00000089696	Gm4778	6.08564	7.67086e-07	1.80335e-05	2.0061	0.128791	50.9463	93.9878
ENSMUSG00000048528	Nkx1-2	7.85812	0.000308424	0.00231887	0	0	0	0.814102			ENSMUSG00000085973	Gm14742	6.08229	2.0256e-18	2.38887e-16	0.663558	0.193187	18.6381	39.1536
ENSMUSG00000043145	Gm11292	7.81856	1.59352e-19	1.14269e-17	0	0.0679382	9.36992	7.34727			ENSMUSG00000086476	9530059O14Rik	6.07306	1.22866e-25	5.15675e-23	0.694421	0.540923	24.5998	58.6947
ENSMUSG00000034402	Kcnh5	7.81646	1.52301e-10	3.95872e-09	0	0.0135876	2.2709	1.70961			ENSMUSG00000061414	Efcab4b	6.05972	2.30728e-16	1.88142e-14	0.0771579	0	1.81093	3.26479
ENSMUSG00000022894	Adamts5	7.79504	9.67216e-15	4.2338e-13	0.0152074	0	1.16507	2.829			ENSMUSG00000085781	Gm15640	6.0584	2.33352e-14	1.40503e-12	0.0925894	0.0386373	2.48402	6.36277
ENSMUSG00000067522	Olfr76	7.79199	3.28736e-06	4.12259e-05	0	0	0.375192	0.386698			ENSMUSG00000073521	Gm10525	6.05679	8.68557e-11	3.24458e-09	0.401221	0.0386373	11.9714	17.1342
ENSMUSG00000036585	Fgf1	7.78606	6.26246e-24	7.03664e-22	0.304148	0.611444	105.923	97.5701			ENSMUSG00000072995	Cpxcr1	6.03347	2.96561e-12	1.33079e-10	0.0617263	0.0257582	1.53849	4.33717
ENSMUSG00000079012	Serpina3m	7.74273	2.07409e-06	2.72284e-05	0	0	0.424559	0.305288			ENSMUSG00000067526	Olfr1425	6.02432	7.8356e-11	2.94248e-09	0.20061	0.0386373	4.5193	11.0097
ENSMUSG00000028525	Pde4b	7.72197	0.000712253	0.00476281	0	0	0.691143	0.0203525			ENSMUSG00000082088	Gm15753	6.02316	3.43141e-17	3.09912e-15	0.123453	0	2.77248	5.05208
ENSMUSG00000030617	Ccdc83	7.71439	8.01985e-15	3.55938e-13	0.0152074	0	2.38938	1.34327			ENSMUSG00000027713	1810062G17Rik	6.02215	8.82201e-11	3.28695e-09	0.108021	0	2.53209	4.40866
ENSMUSG00000027965	Olfm3	7.70143	1.48374e-07	2.40602e-06	0	0	0.385065	0.325641			ENSMUSG00000024774	Ankrd22	6.01797	1.61129e-10	5.80633e-09	0.540105	0.0643956	13.2053	25.8085
ENSMUSG00000091341	Gm8104	7.69201	1.89703e-05	0.000197777	0	0	0.118482	0.610576			ENSMUSG00000054431	Olfr450	6.01574	3.99871e-12	1.7721e-10	0.0771579	0	1.45836	3.5031
ENSMUSG00000090893	Gm4840	7.67592	5.55703e-20	4.21803e-18	0.136867	0.149464	28.7812	30.5288			ENSMUSG00000073408	Dpcr1	6.00024	3.41287e-10	1.19075e-08	0	0.0257582	0.592958	1.45367
ENSMUSG00000067525	Olfr1427	7.66881	1.71338e-06	2.27865e-05	0	0	0.315951	0.386698			ENSMUSG00000089689	Gm4982	5.99922	4.62508e-07	1.12628e-05	0.524673	0.0386373	11.5387	24.4502
ENSMUSG00000082454	Gm12183	7.6555	5.42049e-51	1.54701e-47	0.425808	0.529918	92.6921	101.071			ENSMUSG00000092166	Gm7942	5.99501	3.70204e-28	3.10754e-25	0.0925894	0.0386373	3.70198	4.69462
ENSMUSG00000025128	Bhlhe22	7.63122	2.21648e-08	4.08645e-07	0	0	0.335698	0.345993			ENSMUSG00000072188	Gm10354	5.98783	2.70563e-12	1.22569e-10	0.0925894	0.0128791	1.97119	4.71846
ENSMUSG00000081321	Gm15304	7.62291	5.02258e-07	7.44261e-06	0	0	0.296204	0.386698			ENSMUSG00000060565	Gm5591	5.97764	2.41641e-09	7.62879e-08	0.0462947	0	0.753217	2.24007
ENSMUSG00000074981	Dcdc5	7.61642	3.88637e-06	4.78091e-05	0	0	0.365318	0.305288			ENSMUSG00000087106	Gm13964	5.97375	5.73368e-14	3.326e-12	0.354926	0.0901538	7.5482	20.3037
ENSMUSG00000092576	Gm7235	7.56362	4.12534e-22	3.89858e-20	0.0304148	0.135876	18.0882	14.6131			ENSMUSG00000084850	Gm12092	5.9641	3.15726e-10	1.10698e-08	0.0154316	0.0257582	0.785269	2.09709
ENSMUSG00000058906	Zfp353	7.56202	6.14587e-29	1.13898e-26	0.136867	0.0407629	16.2616	17.3404			ENSMUSG00000078626	Gm12790	5.96286	8.17273e-14	4.64641e-12	0.385789	0.0901538	9.31105	20.2322
ENSMUSG00000071564	Gm5989	7.5463	4.53026e-23	4.65085e-21	0.0760371	0.0679382	12.875	14.6335			ENSMUSG00000074678	Defb25	5.95061	9.60961e-16	7.10514e-14	0.0771579	0	1.63464	3.07415
ENSMUSG00000091028	Gm10722	7.52842	1.99023e-13	7.47383e-12	0	0.0135876	2.07343	1.18045			ENSMUSG00000044994	Olfr1426	5.94564	4.6627e-13	2.39341e-11	0.0925894	0.103033	3.17313	9.17477
ENSMUSG00000075045	Gm4981	7.46702	1.15503e-08	2.22133e-07	0	0	0.286331	0.325641			ENSMUSG00000089938	Gm15744	5.94306	1.58529e-13	8.70082e-12	0.0462947	0	1.10579	1.78729
ENSMUSG00000091930	Vmn2r52	7.4636	1.2681e-09	2.81428e-08	0.0152074	0	1.05646	2.11666			ENSMUSG00000084933	Gm13962	5.93927	2.73907e-11	1.06503e-09	0.108021	0	1.92311	4.62313
ENSMUSG00000000938	Hoxa10	7.45768	1.11502e-08	2.15309e-07	0	0	0.424559	0.142468			ENSMUSG00000035948	Acss3	5.92232	5.31985e-08	1.45152e-06	0	0.0128791	0.224363	0.881732
ENSMUSG00000087877	U6	7.4522	2.95747e-06	3.76813e-05	0	0	0.296204	0.305288			ENSMUSG00000000318	Clec10a	5.90206	4.00049e-16	3.11951e-14	0.216042	0.0515164	5.17637	10.6999
ENSMUSG00000054944	5330416C01Rik	7.4512	9.34948e-06	0.000106139	0	0	0.404812	0.183173			ENSMUSG00000044480	4930578I07Rik	5.89796	1.95199e-11	7.73747e-10	0.0308631	0.0128791	0.833347	1.95411
ENSMUSG00000036749	Pramel5	7.4381	4.18387e-14	1.69613e-12	0	0.0135876	1.25393	1.83173			ENSMUSG00000064252	Olfr329-ps	5.89688	4.66725e-12	2.06197e-10	0.0617263	0	1.08976	2.59753
ENSMUSG00000036885	Arhgef26	7.43533	1.20259e-61	8.5805e-58	0.623504	1.03266	145.031	143.2			ENSMUSG00000070619	Gm13119	5.895	2.85365e-30	5.0902e-27	4.07394	1.70004	120.659	222.482
ENSMUSG00000074562	Gm10718	7.43392	6.1123e-08	1.05724e-06	0	0	0.306078	0.284936			ENSMUSG00000071564	Gm5989	5.89408	3.59247e-18	4.03658e-16	0.5864	0.180308	14.856	30.527
ENSMUSG00000086467	4930571N24Rik	7.42438	1.50654e-09	3.30236e-08	0.0152074	0	1.80685	1.26186			ENSMUSG00000055301	Adh7	5.87879	2.49432e-12	1.14083e-10	0.262337	0.0386373	5.7533	11.82
ENSMUSG00000085878	Gm12823	7.41553	1.44353e-07	2.34883e-06	0	0	0.315951	0.264583			ENSMUSG00000089318	7SK	5.87072	9.33183e-07	2.1759e-05	0.0154316	0.0128791	0.368596	1.52516
ENSMUSG00000060565	Gm5591	7.38504	5.4038e-06	6.41271e-05	0	0	0.306078	0.264583			ENSMUSG00000067525	Olfr1427	5.86399	1.25875e-09	4.08236e-08	0.0617263	0.0257582	1.13784	4.09886
ENSMUSG00000046846	Spesp1	7.37839	4.90151e-39	3.33069e-36	0.212904	0.353279	49.2785	45.9967			ENSMUSG00000091930	Vmn2r52	5.86247	1.29864e-08	3.80524e-07	0.0771579	0	1.23399	3.26479
ENSMUSG00000021125	Arg2	7.37545	2.54057e-27	3.89827e-25	0.212904	0.108701	26.2141	27.3335			ENSMUSG00000071089	Trim75	5.86102	1.441e-11	5.85844e-10	0.663558	0.128791	13.7663	32.1475
ENSMUSG00000030616	Sytl2	7.37062	1.84045e-23	1.98963e-21	0.0608296	0.0135876	5.27243	7.28621			ENSMUSG00000074250	Gm10653	5.84573	3.10215e-09	9.64437e-08	0.0771579	0.0386373	2.13145	4.67079
ENSMUSG00000073117	Gm7347	7.3704	8.03168e-15	3.55938e-13	0	0.0135876	1.29342	1.64856			ENSMUSG00000074783	AU019990	5.83922	5.93909e-22	1.34525e-19	0.972189	0.373494	24.9203	51.8792
ENSMUSG00000087732	U6	7.36893	2.63326e-05	0.000264438	0	0	0.355445	0.203525			ENSMUSG00000089994	Gm16239	5.83334	1.22398e-18	1.50571e-16	0.370358	0.206066	9.10271	23.7829
ENSMUSG00000067524	Olfr1428	7.36467	6.41086e-06	7.49949e-05	0	0	0.22709	0.345993			ENSMUSG00000074169	Gm16387	5.8231	2.11996e-07	5.38289e-06	0.138884	0	2.06734	5.767
ENSMUSG00000073628	Gm10552	7.35006	3.38205e-06	4.22608e-05	0	0	0.345571	0.203525			ENSMUSG00000092576	Gm7235	5.82065	4.12109e-15	2.78711e-13	0.138884	0.0515164	3.55775	7.22067
ENSMUSG00000072821	Gm6351	7.33934	1.74912e-16	9.34829e-15	0.0152074	0	1.50077	1.38397			ENSMUSG00000080732	Gm13222	5.8176	1.01236e-15	7.44662e-14	0.0462947	0.0901538	2.50004	5.57636
ENSMUSG00000083338	Gm12475	7.31521	1.08082e-09	2.43175e-08	0	0.0135876	1.84634	0.956569			ENSMUSG00000093723	Gm3987	5.80837	1.02892e-11	4.28065e-10	0.216042	0.0257582	4.56738	8.86498
ENSMUSG00000089991	Gm16332	7.30932	8.53033e-11	2.29675e-09	0	0.0407629	3.82103	3.43958			ENSMUSG00000064977	U6	5.80527	5.30376e-10	1.81498e-08	0.0308631	0	0.592958	1.23919
ENSMUSG00000015981	Stk32c	7.27134	2.85323e-08	5.19332e-07	0.0760371	0.23099	23.9135	24.2806			ENSMUSG00000026875	Traf1	5.80413	3.83633e-18	4.21111e-16	0.447516	0.206066	9.7758	26.6903
ENSMUSG00000079299	Klrb1	7.25168	7.32972e-10	1.70628e-08	0.0152074	0	1.79697	0.915864			ENSMUSG00000086264	Gm15850	5.79916	1.06199e-12	5.08543e-11	0.0617263	0.0257582	1.39425	3.59842
ENSMUSG00000052477	C130026I21Rik	7.24189	2.51995e-15	1.19072e-13	0	0.0271753	2.5671	2.25913			ENSMUSG00000070946	Gm428	5.7959	2.30269e-08	6.51971e-07	0.555537	0.0386373	13.3336	19.5649
ENSMUSG00000025839	Pramel7	7.20599	6.60651e-34	2.41731e-31	0.121659	0.163052	21.7611	20.9631			ENSMUSG00000046991	Wdr27	5.78168	3.86685e-22	9.04589e-20	0.123453	0.0386373	3.1571	5.71934
ENSMUSG00000085866	Gm15218	7.20575	2.12556e-05	0.000219001	0	0	0.207343	0.305288			ENSMUSG00000080419	AL807401.1	5.77674	1.45389e-07	3.77218e-06	0.0308631	0	0.400648	1.406
ENSMUSG00000080366	AC171332.1	7.18482	1.20113e-06	1.64335e-05	0	0	0.236963	0.264583			ENSMUSG00000087580	Gm16869	5.75796	4.61279e-15	3.0616e-13	0.108021	0.0386373	2.56414	5.40954
ENSMUSG00000089716	Gm6264	7.15734	7.26692e-24	8.10148e-22	0.121659	0.0951135	17.1305	14.1857			ENSMUSG00000080633	AC109145.1	5.75632	2.4789e-10	8.77765e-09	0.0462947	0	0.817321	1.73963
ENSMUSG00000073208	Speer4c	7.1561	1.27996e-05	0.000139427	0	0	0.22709	0.264583			ENSMUSG00000043145	Gm11292	5.75621	1.08582e-14	6.79591e-13	0.308631	0.0901538	6.63472	14.8226
ENSMUSG00000088430	U7	7.12744	5.53783e-06	6.54721e-05	0	0	0.286331	0.183173			ENSMUSG00000029828	4921507P07Rik	5.75287	2.37532e-15	1.65345e-13	0.663558	0.489406	14.6637	47.6373
ENSMUSG00000031595	Pdgfrl	7.06308	7.98874e-29	1.46153e-26	0.0912445	0.217402	20.4677	21.7162			ENSMUSG00000012042	4930579F01Rik	5.73178	5.51192e-16	4.20615e-14	0.20061	0.0257582	4.69559	7.14918
ENSMUSG00000078626	Gm12790	7.04702	7.72901e-14	3.03837e-12	0.0456222	0	3.01141	3.2157			ENSMUSG00000085829	Gm4285	5.71285	1.3172e-08	3.85172e-07	0.570968	0.0901538	11.8752	22.7344
ENSMUSG00000080505	mmu-mir-1194	7.02719	1.24943e-05	0.000136728	0	0	0.25671	0.183173			ENSMUSG00000019848	Popdc3	5.69191	9.62864e-22	2.08183e-19	0.478379	0.218945	10.7534	25.1889
ENSMUSG00000033063	Cntnap3	6.9611	1.08953e-14	4.7114e-13	0.106452	0.0951135	13.0922	12.415			ENSMUSG00000036749	Pramel5	5.66258	1.11629e-11	4.60389e-10	0.0308631	0.0257582	1.04168	2.0256
ENSMUSG00000090588	Gm9573	6.95257	8.48941e-05	0.000750581	0	0	0.236963	0.183173			ENSMUSG00000073628	Gm10552	5.65148	2.28548e-10	8.13312e-09	0.0771579	0.0257582	1.44233	3.81289
ENSMUSG00000043943	Naalad2	6.94872	1.14004e-34	4.39687e-32	0.182489	0.163052	24.3184	18.704			ENSMUSG00000092152	Gm17026	5.63936	2.46633e-11	9.64233e-10	0.0617263	0.0128791	1.08976	2.69286
ENSMUSG00000069720	4930572O03Rik	6.94195	4.53663e-11	1.27437e-09	0.0152074	0	1.13545	1.05833			ENSMUSG00000073524	Gm10526	5.63531	1.72872e-22	4.25326e-20	0.169747	0.0515164	5.16034	5.71934
ENSMUSG00000059146	Ntrk3	6.94156	0.000111054	0.000945553	0	0	0.375192	0.0203525			ENSMUSG00000052025	Ppp1r2-ps7	5.62175	2.37707e-07	5.97197e-06	0.0154316	0	0.288466	0.619595
ENSMUSG00000046991	Wdr27	6.9332	1.07551e-31	2.81693e-29	0.0760371	0.135876	13.8624	12.7			ENSMUSG00000093601	Gm19459	5.61255	1.1815e-11	4.85878e-10	0.0771579	0	1.26605	2.47838
ENSMUSG00000081978	Gm14895	6.91486	7.96693e-09	1.56811e-07	0	0.0135876	0.780004	1.36362			ENSMUSG00000054162	Spock3	5.61047	3.17406e-08	8.90766e-07	0.0154316	0.0128791	0.416674	1.1677
ENSMUSG00000081445	Rpl23a-ps4	6.87051	1.9337e-05	0.000200683	0	0	0.197469	0.203525			ENSMUSG00000074981	Dcdc5	5.61006	3.6357e-08	1.01529e-06	0.0617263	0	0.737192	2.31157
ENSMUSG00000033174	Mgll	6.86678	3.83897e-23	4.0281e-21	0.136867	0.190227	14.7016	24.0363			ENSMUSG00000044499	Hs3st5	5.59469	1.02431e-09	3.37573e-08	0.138884	0.103033	1.98721	9.86586
ENSMUSG00000012428	Steap4	6.86377	1.47883e-12	5.09734e-11	0	0.0135876	0.74051	1.34327			ENSMUSG00000092012	Gm4782	5.59265	3.64818e-23	1.02078e-20	0.0925894	0.0257582	2.19555	3.5031
ENSMUSG00000068252	Apol7b	6.84319	9.67971e-10	2.18906e-08	0.182489	0.0543506	13.2403	14.1247			ENSMUSG00000080462	mmu-mir-1194	5.59186	6.8881e-12	2.97858e-10	0.0308631	0.0128791	0.753217	1.50133
ENSMUSG00000051940	5031410I06Rik	6.84263	3.14809e-15	1.48261e-13	0.0304148	0.0271753	4.22585	2.74759			ENSMUSG00000067522	Olfr76	5.57917	4.38912e-08	1.20448e-06	0.0925894	0.0128791	1.12181	3.95588
ENSMUSG00000073226	Gm10482	6.82509	5.6546e-13	2.05845e-11	0	0.0135876	0.671396	1.36362			ENSMUSG00000075014	Gm10800	5.56215	3.25643e-17	2.9788e-15	5.30846	2.48567	120.643	247.504
ENSMUSG00000019848	Popdc3	6.80949	7.71579e-28	1.29535e-25	0.212904	0.366866	30.746	34.986			ENSMUSG00000091198	Gm5218	5.54677	2.00636e-11	7.90904e-10	0.0154316	0.0257582	0.689114	1.4775
ENSMUSG00000083731	Gm16202	6.8	4.73971e-10	1.14831e-08	0	0.0135876	1.3033	0.651281			ENSMUSG00000075015	Gm10801	5.54102	6.28563e-23	1.66104e-20	0.49381	0.244703	11.7951	22.4961
ENSMUSG00000039063	Echdc3	6.78872	3.43586e-25	4.20958e-23	0.0608296	0.176639	13.5563	13.453			ENSMUSG00000034402	Kcnh5	5.53139	2.19516e-05	0.000439873	0.0154316	0	0.144233	0.714918
ENSMUSG00000021536	Adcy2	6.77365	9.08147e-27	1.30902e-24	0.0608296	0.0815259	7.99751	8.03925			ENSMUSG00000021125	Arg2	5.50549	3.64842e-19	5.05465e-17	0.540105	0.28334	14.0547	23.3063
ENSMUSG00000031131	Vgll1	6.76266	1.14168e-15	5.57938e-14	0.0152074	0	1.08608	0.834454			ENSMUSG00000049848	Ceacam19	5.5037	2.29103e-29	2.9721e-26	0.2932	0.193187	7.9809	14.1077
ENSMUSG00000074342	I830077J02Rik	6.7167	6.43856e-07	9.31829e-06	0	0.0135876	1.53039	0.305288			ENSMUSG00000074847	Gm10775	5.48359	9.31314e-08	2.46565e-06	0.0462947	0.0515164	1.16989	3.40777
ENSMUSG00000070031	Sp140	6.67195	1.4441e-29	2.86213e-27	0.152074	0.0951135	12.7072	12.6593			ENSMUSG00000078258	Gm11564	5.48256	2.38932e-07	5.99219e-06	0.0617263	0	0.769243	2.0256
ENSMUSG00000065701	Y_RNA	6.64512	6.68094e-17	3.7241e-15	0.0304148	0	1.79697	1.42468			ENSMUSG00000046372	Gm5590	5.4809	1.42443e-19	2.13964e-17	0.725284	0.167428	16.9875	22.5676
ENSMUSG00000088772	SNORA81	6.63506	6.84107e-15	3.06025e-13	0	0.0679382	3.43597	3.92804			ENSMUSG00000035184	Fam124a	5.47773	1.08457e-21	2.27601e-19	1.43514	0.515164	30.3851	56.264
ENSMUSG00000057216	4933403O03Rik	6.59863	0.000126309	0.00106275	0	0	0.118482	0.223878			ENSMUSG00000073794	I0C0044D17Rik	5.47038	1.88503e-08	5.41234e-07	0.108021	0	1.7949	2.95499
ENSMUSG00000055493	Epm2a	6.59151	5.5904e-22	5.21405e-20	0.212904	0.217402	20.5072	21.3295			ENSMUSG00000074123	7420426K07Rik	5.46644	2.90416e-15	2.00204e-13	0.0308631	0.0257582	1.16989	1.50133
ENSMUSG00000074441	Gm15292	6.58671	0.000439963	0.00315854	0	0	0.0789878	0.264583			ENSMUSG00000031595	Pdgfrl	5.43865	1.67685e-21	3.37022e-19	0.941326	0.347736	20.2247	35.4599
ENSMUSG00000085781	Gm15640	6.58089	1.04053e-13	3.97016e-12	0.0456222	0	2.55723	1.93349			ENSMUSG00000060034	Ctf2	5.43741	1.37236e-16	1.15879e-14	0.277768	0.0901538	5.72125	10.128
ENSMUSG00000091186	Gm2078	6.56815	1.22516e-09	2.73601e-08	0	0.0407629	2.46837	1.87243			ENSMUSG00000060512	0610040J01Rik	5.42013	6.08267e-19	7.96328e-17	1.37341	0.43789	27.1319	50.1872
ENSMUSG00000020286	1700093K21Rik	6.55611	3.81003e-11	1.08956e-09	0.0304148	0.0271753	3.84078	1.87243			ENSMUSG00000089716	Gm6264	5.41941	1.02799e-17	1.04782e-15	0.632694	0.399252	12.0034	32.1951
ENSMUSG00000080618	mmu-mir-1194	6.55133	0.000110982	0.0009455	0	0	0.157976	0.16282			ENSMUSG00000090854	Gm4340	5.41907	2.26194e-05	0.000452072	0.447516	0	9.279	9.84203
ENSMUSG00000071424	Grid2	6.55062	2.08742e-05	0.000215257	0	0	0.128355	0.203525			ENSMUSG00000082454	Gm12183	5.36292	8.38027e-33	2.98966e-29	6.1572	3.77358	129.057	279.461
ENSMUSG00000085776	5430402O13Rik	6.54977	4.86047e-17	2.75234e-15	0.136867	0.0407629	7.61245	9.09758			ENSMUSG00000018589	Glra2	5.35198	9.93069e-12	4.15575e-10	0.0462947	0.0128791	0.945528	1.54899
ENSMUSG00000044994	Olfr1426	6.53846	1.81036e-09	3.92612e-08	0	0.0135876	1.13545	0.488461			ENSMUSG00000084034	Gm12617	5.30986	6.94032e-11	2.62701e-09	0.0771579	0.0128791	1.34618	2.24007
ENSMUSG00000027684	Mecom	6.51895	5.97217e-39	3.87377e-36	0.288941	0.23099	24.348	23.5072			ENSMUSG00000093623	Gm3981	5.30193	4.23382e-11	1.63288e-09	0.0462947	0.0128791	0.97758	1.42984
ENSMUSG00000078792	Gm5890	6.47691	9.16451e-05	0.000799863	0	0	0.128355	0.183173			ENSMUSG00000029586	4933411G11Rik	5.29844	2.77435e-16	2.23672e-14	0.0617263	0.0643956	2.01926	3.12181
ENSMUSG00000075046	Gm10807	6.47646	5.13933e-15	2.34308e-13	0	0.0815259	3.89015	3.94839			ENSMUSG00000082352	Gm13228	5.26501	7.12705e-29	7.82331e-26	2.80855	1.73868	55.0971	119.653
ENSMUSG00000075611	Gm11545	6.47614	1.89195e-35	8.70907e-33	0.486637	0.720145	49.6537	58.3711			ENSMUSG00000046846	Spesp1	5.26408	7.87956e-26	3.40731e-23	1.95981	0.850021	39.0712	68.6559
ENSMUSG00000091101	Gm4302	6.46579	0.00139254	0.00839524	0	0	0.157976	0.142468			ENSMUSG00000021108	Prkch	5.23423	6.60243e-27	3.9257e-24	1.15737	0.656835	22.2119	45.9692
ENSMUSG00000074505	Fat3	6.45575	4.87147e-11	1.36039e-09	0	0.0815259	2.63622	5.06778			ENSMUSG00000089893	Gm9141	5.22914	4.92875e-07	1.19411e-05	0.154316	0	1.69875	4.0512
ENSMUSG00000066027	Gm2042	6.44794	0.000436385	0.00313722	0	0	0.187596	0.101763			ENSMUSG00000056078	Lipm	5.18151	9.47656e-10	3.1376e-08	0.0308631	0.0257582	0.769243	1.42984
ENSMUSG00000078258	Gm11564	6.44342	3.41572e-09	7.07435e-08	0	0.0543506	1.7476	3.45993			ENSMUSG00000064804	SNORA44	5.17854	2.03618e-10	7.26406e-09	0.0154316	0.0128791	0.480777	0.691087
ENSMUSG00000081017	Gm15000	6.41976	0.000339476	0.00252053	0	0	0.197469	0.0814102			ENSMUSG00000031129	Slc9a9	5.16968	1.83014e-12	8.47924e-11	0.0771579	0.0901538	1.68272	4.52781
ENSMUSG00000001497	Pax9	6.39667	3.79833e-16	1.95676e-14	0.0152074	0.0543506	2.99166	3.29711			ENSMUSG00000085472	Gm15691	5.16081	6.41935e-13	3.23689e-11	0.0308631	0.0515164	1.26605	1.88262
ENSMUSG00000085472	Gm15691	6.38278	1.54456e-11	4.75018e-10	0	0.0135876	0.928106	0.529166			ENSMUSG00000075046	Gm10807	5.11231	1.07647e-11	4.45252e-10	0.185179	0.0257582	3.20518	4.00354
ENSMUSG00000039065	Fam173b	6.38006	4.11703e-33	1.30556e-30	0.380185	0.312516	28.6034	29.2669			ENSMUSG00000090033	Gm16243	5.10734	1.12606e-08	3.34073e-07	0.123453	0	1.25002	2.95499
ENSMUSG00000048573	Cypt3	6.36219	3.72111e-15	1.72403e-13	0.0456222	0.0271753	2.67571	3.54134			ENSMUSG00000090893	Gm4840	5.10041	2.61465e-12	1.19205e-10	1.80549	0.334857	30.3531	42.8951
ENSMUSG00000029661	Col1a2	6.3602	1.1128e-10	2.95709e-09	0.0152074	0	0.750384	0.712339			ENSMUSG00000068011	2510049J12Rik	5.09667	2.21642e-14	1.34018e-12	0.185179	0.0772747	3.14108	5.83849
ENSMUSG00000069276	Gm10264	6.34374	7.80241e-10	1.80747e-08	0.0912445	0.0543506	6.17092	5.86153			ENSMUSG00000090689	Gm17695	5.07597	0.00031175	0.00519705	0.0925894	0	0.592958	2.5737
ENSMUSG00000089844	A530032D15Rik	6.29591	4.52946e-15	2.07165e-13	0.0152074	0.0271753	2.0833	1.54679			ENSMUSG00000035582	Gdpd4	5.02132	1.55113e-09	5.00783e-08	0.0154316	0.0257582	0.528855	0.977054
ENSMUSG00000034762	Glis1	6.24722	4.24712e-17	2.44381e-15	0.152074	0.135876	10.4264	11.6824			ENSMUSG00000059676	Tdpoz1	5.01202	1.25432e-09	4.07725e-08	0.0617263	0.0257582	0.849373	2.04943
ENSMUSG00000090176	Cd200r2	6.24549	1.19291e-13	4.51535e-12	0	0.0407629	1.33292	2.17772			ENSMUSG00000039063	Echdc3	5.01074	1.60932e-17	1.59479e-15	0.462947	0.218945	7.06742	14.8703
ENSMUSG00000082406	Gm5401	6.24507	9.8301e-15	4.26369e-13	0	0.0543506	2.77445	1.77067			ENSMUSG00000036198	Arhgap36	5.00844	1.73783e-08	5.00986e-07	0.0154316	0.0386373	0.528855	1.406
ENSMUSG00000064977	U6	6.23467	2.75828e-11	8.06572e-10	0	0.0271753	1.4514	0.936217			ENSMUSG00000032537	Ephb1	5.00842	1.17179e-14	7.27017e-13	0.138884	0.244703	3.81417	8.79349
ENSMUSG00000033420	Antxr1	6.22654	1.07621e-19	7.95728e-18	0.562674	0.163052	27.3693	26.845			ENSMUSG00000073608	Gm6086	4.99551	1.10331e-06	2.54246e-05	0.0308631	0.0257582	0.528855	1.406
ENSMUSG00000042842	Serpinb6b	6.22464	9.41321e-14	3.67012e-12	0.0152074	0.0135876	0.858992	1.56715			ENSMUSG00000067524	Olfr1428	4.99182	3.17729e-08	8.90766e-07	0.0771579	0.0515164	0.913477	3.28862
ENSMUSG00000084256	Gm14976	6.2197	0.000647514	0.00438956	0	0	0.0987347	0.16282			ENSMUSG00000037605	Lphn3	4.98712	2.09649e-24	6.95742e-22	0.8796	0.759868	15.3528	36.7468
ENSMUSG00000080388	AC160543.1	6.20117	6.54835e-12	2.10462e-10	0.0304148	0	1.37241	0.997274			ENSMUSG00000027684	Mecom	4.96269	1.38413e-28	1.31677e-25	1.85179	1.14624	34.1031	59.2905
ENSMUSG00000063376	Ifna13	6.18428	4.42133e-10	1.07666e-08	0	0.0407629	2.28077	1.03798			ENSMUSG00000078907	Fam186b	4.9613	9.7811e-13	4.7637e-11	0.216042	0.0386373	2.7244	5.12358
ENSMUSG00000081681	Gm14868	6.14507	3.28767e-06	4.12259e-05	0.0152074	0	0.829371	0.427403			ENSMUSG00000081152	Gm12430	4.94819	1.12696e-09	3.69696e-08	0.0308631	0.0257582	0.544881	1.33451
ENSMUSG00000080351	AC111029.1	6.10174	0.00117126	0.00723676	0	0	0.128355	0.101763			ENSMUSG00000009734	Pou6f2	4.9457	2.02997e-08	5.79354e-07	0.0617263	0.0643956	0.721166	3.31245
ENSMUSG00000090497	Gm17611	6.08247	0.00166835	0.0097691	0	0	0.157976	0.0610576			ENSMUSG00000025839	Pramel7	4.92688	1.01731e-21	2.16672e-19	1.1265	0.463648	17.4362	30.7653
ENSMUSG00000045519	Zfp560	6.08013	1.72273e-23	1.87659e-21	1.15576	0.937547	67.3371	74.4292			ENSMUSG00000027360	Hdc	4.92524	1.65096e-13	8.99208e-12	0.725284	0.154549	9.96811	16.6099
ENSMUSG00000090535	Gm8540	6.07654	4.91914e-17	2.77455e-15	0.0456222	0.0135876	1.83647	2.29984			ENSMUSG00000025422	Agap2	4.92193	1.8623e-07	4.76255e-06	0.540105	0.103033	6.07382	13.3928
ENSMUSG00000074123	7420426K07Rik	6.05809	6.61187e-18	4.12177e-16	0	0.0407629	1.55013	1.52644			ENSMUSG00000084758	Gm12798	4.9161	9.19864e-20	1.42679e-17	0.370358	0.347736	7.03537	14.775
ENSMUSG00000082352	Gm13228	6.01846	9.29022e-35	3.68254e-32	1.62719	1.63052	110.425	100.969			ENSMUSG00000074426	Gm9125	4.90361	1.54289e-06	3.4782e-05	0.108021	0	1.12181	2.09709
ENSMUSG00000073608	Gm6086	5.98988	8.12798e-08	1.3782e-06	0	0.0271753	1.51064	0.488461			ENSMUSG00000022894	Adamts5	4.90222	4.47845e-09	1.3714e-07	0.0462947	0.0257582	0.929502	1.31068
ENSMUSG00000037801	Iqch	5.98768	2.529e-11	7.45636e-10	0	0.0407629	1.53039	1.38397			ENSMUSG00000071244	Gm6219	4.89203	4.02569e-07	9.85361e-06	0	0.0128791	0.288466	0.238306
ENSMUSG00000026778	Prkcq	5.98641	7.50226e-09	1.48484e-07	0	0.0271753	1.1552	0.854807			ENSMUSG00000063376	Ifna13	4.88007	3.3718e-07	8.32449e-06	0.0308631	0.0257582	0.592958	1.19153
ENSMUSG00000073043	Atoh1	5.94873	1.22665e-15	5.95385e-14	0.0152074	0.0271753	1.09596	1.79102			ENSMUSG00000085307	Gm11525	4.87375	9.90736e-13	4.80877e-11	0.0925894	0.0257582	1.42631	2.04943
ENSMUSG00000061780	Cfd	5.90033	1.71415e-17	1.03211e-15	0.0304148	0.0271753	1.99444	1.6282			ENSMUSG00000075611	Gm11545	4.86619	2.52571e-24	8.00931e-22	2.02154	1.53261	34.648	69.0372
ENSMUSG00000065911	7SK	5.87504	3.31411e-07	5.0822e-06	0.0912445	0.149464	7.5927	6.7774			ENSMUSG00000070031	Sp140	4.86457	2.28408e-20	3.97485e-18	0.462947	0.334857	8.36552	14.9179
ENSMUSG00000080937	Gm13510	5.8644	5.42007e-13	1.97812e-11	0.0456222	0.0543506	3.40635	2.62548			ENSMUSG00000027962	Vcam1	4.85976	7.22689e-09	2.18029e-07	0.0154316	0.0515164	0.801295	1.33451
ENSMUSG00000053964	Lgals4	5.86362	1.63142e-27	2.6455e-25	0.988482	1.30441	69.292	64.5379			ENSMUSG00000083735	Gm12495	4.85117	5.59118e-12	2.45496e-10	0.246905	0.231824	3.81417	10.128
ENSMUSG00000058670	4932411N23Rik	5.86292	0.000142449	0.00117977	0	0.0135876	0.552914	0.468108			ENSMUSG00000085214	0610005C13Rik	4.83556	2.12619e-19	3.12791e-17	0.648126	0.360615	9.72772	19.0406
ENSMUSG00000082390	Gm12136	5.82139	5.27473e-10	1.25825e-08	0.0304148	0.0135876	1.60938	1.01763			ENSMUSG00000074505	Fat3	4.82827	1.89454e-08	5.42873e-07	0.231474	0.193187	2.90069	9.2701
ENSMUSG00000021907	Msmb	5.80394	2.87008e-12	9.56916e-11	0.0152074	0.108701	3.79141	3.48028			ENSMUSG00000026674	Ddr2	4.80252	9.08724e-12	3.83654e-10	3.95048	0.965933	51.0906	85.9807
ENSMUSG00000068452	Duox2	5.7917	1.23645e-09	2.7526e-08	0.106452	0.190227	8.57017	8.12066			ENSMUSG00000074562	Gm10718	4.7979	5.7246e-14	3.326e-12	0.154316	0.0643956	2.27568	3.81289
ENSMUSG00000035582	Gdpd4	5.79115	9.20466e-13	3.24322e-11	0	0.0407629	1.1157	1.44503			ENSMUSG00000036923	Stox1	4.77585	3.52133e-24	1.09238e-21	1.1265	0.927296	17.917	38.4149
ENSMUSG00000054994	AV320801	5.75226	3.74051e-08	6.69726e-07	0.0152074	0	0.562788	0.386698			ENSMUSG00000053964	Lgals4	4.77549	1.0097e-20	1.84724e-18	2.74682	1.05609	40.4494	63.5085
ENSMUSG00000084850	Gm12092	5.7207	9.31749e-09	1.8164e-07	0.0304148	0	0.661522	1.05833			ENSMUSG00000092174	Gm7029	4.77475	2.12912e-05	0.000427568	0.385789	0.0128791	4.07058	6.81555
ENSMUSG00000040372	Gpr63	5.71964	1.23227e-21	1.09221e-19	0.106452	0.176639	5.92408	9.30111			ENSMUSG00000038349	Plcl1	4.77265	5.92431e-05	0.0011287	0	0.115912	0.97758	2.40689
ENSMUSG00000025810	Nrp1	5.70525	1.99316e-12	6.78815e-11	0.0304148	0.0407629	2.82381	1.05833			ENSMUSG00000030236	Slco1b2	4.74406	1.04246e-15	7.62869e-14	0.185179	0.14167	3.14108	5.69551
ENSMUSG00000048703	Speer4b	5.69461	1.00966e-06	1.39882e-05	0	0.0135876	0.335698	0.590224			ENSMUSG00000093568	RP23-425D13.2	4.73774	7.97041e-13	3.94923e-11	0.185179	0.167428	3.31736	6.19595
ENSMUSG00000044499	Hs3st5	5.68862	4.64723e-08	8.17706e-07	0.0152074	0.0271753	1.20456	1.18045			ENSMUSG00000047495	Dlgap2	4.7358	1.85222e-12	8.55378e-11	0.216042	0.154549	2.61222	7.33982
ENSMUSG00000089938	Gm15744	5.65891	1.44747e-12	5.00131e-11	0.0456222	0	1.24406	1.11939			ENSMUSG00000035615	Frmpd1	4.70655	1.82542e-15	1.28319e-13	0.231474	0.270461	4.27892	8.98413
ENSMUSG00000016239	Lonrf3	5.63953	4.41875e-32	1.21261e-29	0.88203	0.421217	33.3131	31.5057			ENSMUSG00000083454	Gm13226	4.70349	1.94022e-15	1.3572e-13	0.154316	0.0643956	2.09939	3.59842
ENSMUSG00000063458	1700112E06Rik	5.61936	2.23847e-08	4.12168e-07	0.0912445	0	2.63622	1.87243			ENSMUSG00000084272	Gm13224	4.68475	8.07619e-10	2.7117e-08	0.231474	0.206066	2.75646	8.60284
ENSMUSG00000061601	Pclo	5.55808	7.57117e-16	3.80425e-14	1.4295	1.45388	74.3966	61.6071			ENSMUSG00000029830	Svopl	4.67292	2.24311e-12	1.03255e-10	0.401221	0.669714	6.92319	20.6135
ENSMUSG00000001119	Col6a1	5.54726	1.6986e-11	5.19036e-10	0	0.0543506	1.56001	1.2415			ENSMUSG00000058537	Dux	4.65186	8.56251e-12	3.64737e-10	0.154316	0.0128791	1.97119	2.14475
ENSMUSG00000086712	AI427809	5.52531	1.20406e-11	3.74757e-10	0.0608296	0.0543506	1.7871	3.68381			ENSMUSG00000043943	Naalad2	4.62342	1.25529e-21	2.55899e-19	1.94438	1.95763	29.2312	67.0831
ENSMUSG00000000359	Rem1	5.50334	4.15567e-09	8.44938e-08	0.0152074	0.0271753	0.770131	1.34327			ENSMUSG00000040990	Sh3kbp1	4.61886	5.55311e-23	1.49515e-20	1.7592	1.86747	24.4075	64.8668
ENSMUSG00000056380	Gpr50	5.49256	2.04185e-23	2.19077e-21	0.0608296	0.0543506	2.7547	2.56442			ENSMUSG00000085893	Gm12091	4.61635	1.01663e-08	3.024e-07	0.0617263	0.0257582	0.657062	1.54899
ENSMUSG00000081984	Dnajb3	5.43351	5.16142e-14	2.05736e-12	0.0152074	0.0407629	1.54026	1.05833			ENSMUSG00000090176	Cd200r2	4.60832	1.72383e-10	6.19623e-09	0.0771579	0.0772747	1.28207	2.59753
ENSMUSG00000021108	Prkch	5.43074	2.17013e-28	3.82319e-26	0.699541	0.991898	36.6799	36.5532			ENSMUSG00000057216	4933403O03Rik	4.60537	1.46725e-07	3.79305e-06	0.108021	0	1.18592	1.406
ENSMUSG00000082687	Gm11474	5.41112	3.00457e-05	0.000298574	0.0304148	0	1.16507	0.203525			ENSMUSG00000091049	Gm1979	4.57288	4.07658e-08	1.12303e-06	0.0308631	0.0772747	0.785269	1.95411
ENSMUSG00000027200	Sema6d	5.37435	9.1758e-09	1.79365e-07	0.0608296	0.0135876	2.00431	1.13974			ENSMUSG00000087125	A230108P19Rik	4.55919	7.08382e-09	2.14165e-07	0.0462947	0.0386373	0.62501	1.4775
ENSMUSG00000075779	U4	5.36662	2.53674e-06	3.26709e-05	0	0.0135876	0.325825	0.407051			ENSMUSG00000031636	Pdlim3	4.55622	4.94915e-25	1.76561e-22	0.262337	0.167428	4.13468	5.98148
ENSMUSG00000056972	Magel2	5.36646	6.29935e-13	2.27574e-11	0.136867	0.0679382	4.69977	3.80592			ENSMUSG00000036885	Arhgef26	4.54419	4.13252e-32	1.17942e-28	12.5922	12.3768	199.154	383.529
ENSMUSG00000075070	4932412D23Rik	5.36009	3.89957e-16	2.00169e-14	0.288941	0.135876	8.97498	8.48701			ENSMUSG00000056972	Magel2	4.53939	1.2887e-08	3.7839e-07	0.0154316	0.0643956	0.512829	1.52516
ENSMUSG00000020607	Fam84a	5.34798	7.6956e-20	5.7798e-18	0.0608296	0.0543506	2.66584	2.13702			ENSMUSG00000055493	Epm2a	4.53467	6.24078e-14	3.6055e-12	1.45057	1.85459	22.917	53.8571
ENSMUSG00000066456	Hmgn3	5.23051	1.33859e-20	1.07919e-18	0.319356	0.448392	15.8074	13.2088			ENSMUSG00000019906	Lin7a	4.52045	1.38816e-06	3.16439e-05	0.0308631	0.0257582	0.304492	1.09621
ENSMUSG00000054675	Tmem119	5.21227	8.32041e-13	2.9609e-11	0.0912445	0	1.83647	1.52644			ENSMUSG00000078917	Gm11281	4.51287	1.02406e-17	1.04782e-15	0.108021	0.115912	2.13145	3.09798
ENSMUSG00000052908	Olfr699	5.20591	1.21342e-05	0.000133299	0	0.0271753	0.849118	0.305288			ENSMUSG00000082969	Gm12630	4.50799	3.4086e-16	2.70227e-14	0.138884	0.218945	2.80453	5.5287
ENSMUSG00000036198	Arhgap36	5.18833	2.7524e-11	8.06504e-10	0.121659	0.0543506	2.53748	3.94839			ENSMUSG00000090940	AW121686	4.48404	0.000120113	0.00215329	0.0154316	0.0901538	0.657062	1.85879
ENSMUSG00000090877	Hspa1b	5.1701	1.38854e-20	1.11318e-18	0.4106	0.203815	9.92284	12.1912			ENSMUSG00000082406	Gm5401	4.44788	2.35109e-06	5.19351e-05	0.0154316	0.0128791	0.256414	0.452781
ENSMUSG00000087125	A230108P19Rik	5.13145	2.09193e-08	3.87686e-07	0.0152074	0.0135876	0.464053	0.671634			ENSMUSG00000091101	Gm4302	4.42907	3.41299e-05	0.000670845	0.2932	0.0128791	2.85261	3.71757
ENSMUSG00000073854	AI427809	5.11803	6.10039e-14	2.41143e-12	0.0304148	0.0679382	1.639	1.95384			ENSMUSG00000018196	Glrx2	4.42141	2.61936e-28	2.33614e-25	8.99661	7.48276	117.069	236.09
ENSMUSG00000035451	Foxa1	5.11456	9.58933e-14	3.70839e-12	0.106452	0.163052	5.47978	4.00945			ENSMUSG00000018906	P4ha2	4.37349	2.27005e-24	7.3622e-22	4.92267	4.66224	60.5138	138.265
ENSMUSG00000081402	Gm15455	5.07827	9.34487e-16	4.64639e-14	0.623504	0.448392	18.256	18.012			ENSMUSG00000022705	Drd3	4.36704	1.89997e-09	6.07904e-08	0.138884	0.0515164	1.08976	2.85967
ENSMUSG00000058099	Nfam1	5.06815	3.40276e-35	1.51742e-32	0.805993	0.92396	29.5217	28.6767			ENSMUSG00000056215	Lrguk	4.34533	7.62931e-13	3.79339e-11	0.771579	0.940175	9.29502	25.6417
ENSMUSG00000081176	H3f3a-ps2	5.02558	7.75455e-08	1.31735e-06	0.0456222	0.0271753	1.70811	0.732691			ENSMUSG00000027359	Slc27a2	4.32662	1.92337e-27	1.30698e-24	1.94438	2.04778	25.5132	54.7389
ENSMUSG00000093489	RP23-425D13.4	5.01431	1.10472e-18	7.29832e-17	0.136867	0.122289	4.23572	4.23333			ENSMUSG00000060924	Csmd1	4.32487	6.25247e-11	2.38725e-09	0.0925894	0.128791	1.33015	3.24096
ENSMUSG00000029586	4933411G11Rik	5.01185	7.97387e-16	3.99253e-14	0.106452	0.0543506	3.04103	2.17772			ENSMUSG00000028351	Dbc1	4.31496	1.48945e-11	6.03819e-10	0.0617263	0.0643956	1.00963	1.59665
ENSMUSG00000082180	Gm12230	5.00544	1.31439e-10	3.44152e-09	0.106452	0.0679382	3.64331	2.0149			ENSMUSG00000032332	Col12a1	4.31131	9.17963e-11	3.40243e-09	0.0925894	0.0772747	1.23399	2.21624
ENSMUSG00000067399	Trim43a	4.98305	1.66415e-16	8.95426e-15	0.0456222	0.0951135	2.14254	2.48301			ENSMUSG00000050315	Synpo2	4.30501	5.73715e-15	3.73192e-13	0.138884	0.14167	1.7949	3.86055
ENSMUSG00000058252	1700008I05Rik	4.90403	5.71847e-10	1.35552e-08	0.0760371	0.0271753	1.68836	1.44503			ENSMUSG00000080937	Gm13510	4.28724	4.96334e-09	1.51664e-07	0.138884	0.128791	1.31412	4.00354
ENSMUSG00000032537	Ephb1	4.90245	2.35608e-12	7.96711e-11	0.0304148	0.108701	2.30052	2.03525			ENSMUSG00000067399	Trim43a	4.22395	2.02736e-16	1.66267e-14	0.509242	0.425011	6.05779	11.4625
ENSMUSG00000020627	Klhl29	4.86322	4.66836e-07	6.95072e-06	0.0304148	0.0543506	1.77722	0.793749			ENSMUSG00000058099	Nfam1	4.18895	7.8948e-27	4.50635e-24	1.55859	1.4167	18.7663	35.5791
ENSMUSG00000027360	Hdc	4.858	3.17457e-13	1.17972e-11	0.456222	0.353279	13.1712	10.3594			ENSMUSG00000031131	Vgll1	4.18838	3.16139e-13	1.66469e-11	0.108021	0.0772747	1.58656	1.83495
ENSMUSG00000027947	Il6ra	4.82733	8.15749e-41	7.27546e-38	0.562674	0.611444	15.9062	17.5642			ENSMUSG00000021687	Scamp1	4.15898	8.07422e-25	2.81022e-22	11.8052	11.9261	141.108	282.941
ENSMUSG00000036923	Stox1	4.82649	9.63282e-22	8.75543e-20	0.258526	0.176639	5.93396	6.45175			ENSMUSG00000091856	Gm17701	4.14897	7.97054e-16	5.95495e-14	0.416652	0.399252	4.48725	10.0803
ENSMUSG00000065232	U2	4.82427	1.14259e-05	0.000126295	0	0.0135876	0.138229	0.386698			ENSMUSG00000090671	Gm5067	4.14879	7.77362e-07	1.8245e-05	0.108021	0.0643956	0.801295	2.31157
ENSMUSG00000085829	Gm4285	4.82088	2.78133e-06	3.5596e-05	0.106452	0	1.95495	1.05833			ENSMUSG00000032818	Loxhd1	4.14828	1.93134e-06	4.32657e-05	0.0925894	0.0257582	0.737192	1.38217
ENSMUSG00000023964	Calcr	4.81253	4.41105e-10	1.076e-08	0.0152074	0.135876	2.51773	1.91314			ENSMUSG00000043913	Ccdc60	4.14464	5.96096e-16	4.52462e-14	0.49381	0.450769	5.20842	11.5817
ENSMUSG00000010796	Asz1	4.78943	6.06179e-09	1.20981e-07	0.0152074	0.135876	1.88583	2.48301			ENSMUSG00000093489	RP23-425D13.4	4.14376	1.12669e-14	7.02088e-13	0.324063	0.14167	2.86864	5.33805
ENSMUSG00000056148	Rdh9	4.78398	9.01778e-13	3.18524e-11	0.288941	0.0815259	4.55167	5.63765			ENSMUSG00000089844	A530032D15Rik	4.12604	9.5393e-11	3.52658e-09	0.123453	0.180308	1.92311	3.5031
ENSMUSG00000037605	Lphn3	4.77532	4.35246e-23	4.53355e-21	1.09493	0.760908	26.5004	24.3213			ENSMUSG00000033420	Antxr1	4.11595	1.62246e-11	6.54027e-10	1.69747	1.81595	18.0291	42.9904
ENSMUSG00000022676	Snai2	4.75311	7.82347e-10	1.80941e-08	0.0760371	0.271753	3.92964	5.63765			ENSMUSG00000028255	Clca3	4.1143	1.22783e-08	3.63509e-07	0.0308631	0.0257582	0.432699	0.619595
ENSMUSG00000036422	Pcdh8	4.74084	9.67962e-10	2.18906e-08	0.0152074	0.203815	3.20888	2.84936			ENSMUSG00000081176	H3f3a-ps2	4.1059	3.29454e-07	8.162e-06	0.432084	0.167428	3.10903	7.22067
ENSMUSG00000037736	Limch1	4.73834	5.66388e-12	1.84951e-10	0.958067	0.760908	21.5044	24.4434			ENSMUSG00000029111	Whsc2	4.10117	4.48091e-25	1.63955e-22	21.2647	11.2306	213.305	344.257
ENSMUSG00000038227	Hoxa9	4.73729	5.24913e-06	6.2639e-05	0.0304148	0	0.177722	0.712339			ENSMUSG00000091082	Gm17130	4.09402	1.65315e-06	3.70919e-05	0.509242	0.360615	3.63788	11.2719
ENSMUSG00000060034	Ctf2	4.73301	9.77596e-14	3.77035e-12	0.182489	0.176639	4.53192	5.10849			ENSMUSG00000048573	Cypt3	4.07811	2.13325e-06	4.73429e-05	0.0308631	0.0257582	0.27244	0.762579
ENSMUSG00000086022	Rad51ap2	4.7267	0.000165406	0.00134186	0.136867	0	2.35976	1.28221			ENSMUSG00000054477	Kcnn2	4.07324	1.55159e-14	9.58494e-13	0.555537	0.618197	5.57701	14.2984
ENSMUSG00000036902	Neto2	4.71335	1.08724e-28	1.96391e-26	0.532259	0.801671	19.1348	16.0378			ENSMUSG00000060961	Slc4a4	4.00335	3.93805e-16	3.10475e-14	0.709852	0.953054	8.045	18.7785
ENSMUSG00000091971	Hspa1a	4.70409	2.55067e-18	1.64697e-16	0.228111	0.217402	5.25269	6.45175			ENSMUSG00000089714	Gm16092	3.99594	1.51201e-08	4.37656e-07	0.0771579	0.0515164	0.657062	1.45367
ENSMUSG00000084616	U6	4.69543	3.33908e-06	4.17971e-05	0.0760371	0.0271753	1.48102	1.2415			ENSMUSG00000053490	Trim60	3.98287	2.53356e-07	6.33168e-06	0.169747	0.257582	1.90708	4.95676
ENSMUSG00000055567	Unc80	4.68805	1.9465e-10	4.96009e-09	0.0608296	0.0815259	2.54736	1.2008			ENSMUSG00000033174	Mgll	3.9689	1.2133e-11	4.97523e-10	2.45362	0.785626	19.5196	31.1227
ENSMUSG00000052013	Btla	4.68014	1.36336e-05	0.000146942	0	0.0135876	0.306078	0.122115			ENSMUSG00000027014	Cwc22	3.96569	1.8832e-26	9.59757e-24	29.7521	31.6955	326.175	634.013
ENSMUSG00000053368	Rxfp2	4.6626	3.60742e-09	7.41757e-08	0.0456222	0.0407629	1.58963	0.651281			ENSMUSG00000039529	Atp8b1	3.91777	6.14871e-10	2.09408e-08	0.123453	0.0643956	1.00963	1.85879
ENSMUSG00000075273	Ttc30b	4.65516	1.25004e-19	9.10108e-18	0.228111	0.149464	4.89724	4.64038			ENSMUSG00000035451	Foxa1	3.90549	2.01306e-07	5.12971e-06	0.0308631	0.0643956	0.416674	1.12004
ENSMUSG00000035109	Shc4	4.65147	1.3055e-08	2.48724e-07	0.0152074	0.0543506	0.572661	1.32291			ENSMUSG00000090778	Gm3235	3.90037	3.80563e-07	9.34706e-06	0.138884	0.128791	1.04168	3.02648
ENSMUSG00000000581	C1d	4.63221	6.66249e-36	3.39549e-33	5.48988	6.88894	149.326	157.834			ENSMUSG00000032128	Robo3	3.88912	4.91964e-10	1.68758e-08	0.185179	0.103033	1.2981	3.00265
ENSMUSG00000060639	Hist1h4i	4.61677	2.76953e-05	0.000277147	0.364978	0.244578	8.05675	6.96057			ENSMUSG00000016239	Lonrf3	3.887	3.19958e-19	4.52464e-17	1.99067	2.48567	23.8305	42.5376
ENSMUSG00000026360	Rgs2	4.61589	1.15887e-17	7.09745e-16	0.319356	0.271753	7.96789	6.57387			ENSMUSG00000030616	Sytl2	3.88567	3.04686e-10	1.0709e-08	0.0771579	0.193187	1.47438	2.66903
ENSMUSG00000000266	Mid2	4.60799	1.56011e-05	0.000165893	0.0152074	0.0407629	0.987347	0.468108			ENSMUSG00000025838	Pramel6	3.85917	1.17679e-19	1.78647e-17	3.58012	2.22809	30.1608	54.0954
ENSMUSG00000052783	Grk4	4.60364	2.32128e-09	4.95878e-08	0.0912445	0.0135876	1.53039	1.01763			ENSMUSG00000041144	Dnahc7b	3.83888	1.31271e-11	5.35209e-10	0.138884	0.14167	1.21797	2.8835
ENSMUSG00000021365	Nedd9	4.59939	1.02345e-19	7.60657e-18	0.319356	0.217402	5.94383	7.10304			ENSMUSG00000031647	Mfap3l	3.83231	2.72486e-11	1.0624e-09	0.925894	1.49398	9.07066	25.5464
ENSMUSG00000040462	Os9	4.56582	1.19638e-18	7.86741e-17	2.85899	3.47844	80.9822	69.219			ENSMUSG00000036699	Zcchc12	3.83147	9.95488e-15	6.28567e-13	0.277768	0.360615	3.36544	5.83849
ENSMUSG00000090354	Gm17556	4.56226	4.5124e-14	1.81898e-12	0.395393	0.489155	9.83398	11.1735			ENSMUSG00000084902	Gm281	3.82264	3.03886e-13	1.61206e-11	0.509242	0.540923	4.67956	10.271
ENSMUSG00000021367	Edn1	4.54892	4.53437e-08	8.00811e-07	0.0608296	0.0135876	0.385065	1.42468			ENSMUSG00000042505	Acn9	3.81716	4.51281e-18	4.77021e-16	1.68204	2.07354	17.0676	36.008
ENSMUSG00000019892	Lrriq1	4.53851	3.43876e-08	6.18803e-07	0.167282	0.0815259	2.44862	3.37852			ENSMUSG00000074004	B3gnt6	3.75156	2.41233e-06	5.32056e-05	0.0925894	0.0643956	0.592958	1.57282
ENSMUSG00000040152	Thbs1	4.53533	1.08571e-31	2.81693e-29	0.8212	0.720145	18.3745	17.4014			ENSMUSG00000040152	Thbs1	3.74739	5.84216e-24	1.73683e-21	1.4197	0.940175	13.8945	17.7538
ENSMUSG00000090671	Gm5067	4.51468	2.22581e-05	0.000227687	0.0152074	0.0135876	0.25671	0.488461			ENSMUSG00000031963	Bmper	3.74684	5.57296e-05	0.0010662	0.0154316	0.0257582	0.240389	0.381289
ENSMUSG00000093568	RP23-425D13.2	4.50448	6.37588e-11	1.74298e-09	0.0760371	0.0951135	2.52761	1.42468			ENSMUSG00000084950	Gm5577	3.71917	1.77584e-14	1.0876e-12	0.462947	0.425011	3.73404	8.03091
ENSMUSG00000000682	Cd52	4.50036	1.45137e-10	3.77939e-09	0.0152074	0.108701	1.39216	1.56715			ENSMUSG00000075070	4932412D23Rik	3.7124	3.4732e-09	1.07511e-07	0.0771579	0.270461	1.68272	3.02648
ENSMUSG00000026786	Apbb1ip	4.48368	8.65317e-05	0.000762227	0.0456222	0.0679382	2.34001	0.264583			ENSMUSG00000074149	Gm10634	3.70095	4.93377e-05	0.000952704	0.216042	0.0515164	0.913477	2.5737
ENSMUSG00000042510	AA986860	4.4814	3.45144e-25	4.20958e-23	0.136867	0.122289	3.07065	2.76795			ENSMUSG00000025040	Fundc1	3.66152	1.71045e-17	1.67179e-15	5.8177	7.18654	52.7092	111.98
ENSMUSG00000052415	Tchh	4.44501	1.39273e-12	4.83557e-11	0.152074	0.0951135	1.94507	3.50064			ENSMUSG00000037801	Iqch	3.65834	2.0368e-06	4.52727e-05	0.0617263	0.0901538	0.592958	1.406
ENSMUSG00000037738	Nek5	4.44348	5.93426e-05	0.000551432	0	0.0815259	1.33292	0.549519			ENSMUSG00000046999	1110032F04Rik	3.6391	1.20731e-09	3.9334e-08	0.0925894	0.244703	1.87503	2.45455
ENSMUSG00000019876	Pkib	4.4275	2.73482e-12	9.203e-11	0.0608296	0.108701	2.17216	1.56715			ENSMUSG00000082345	Gm13622	3.62379	2.65004e-07	6.6112e-06	0.216042	0.206066	1.57054	3.69374
ENSMUSG00000022512	Cldn1	4.42667	7.89774e-10	1.82364e-08	0.0912445	0.0271753	0.977474	1.60785			ENSMUSG00000026778	Prkcq	3.61543	5.57333e-06	0.000117999	0.108021	0.206066	1.15387	2.78818
ENSMUSG00000043230	Fam124b	4.42156	3.82991e-05	0.000371421	0	0.0135876	0.207343	0.16282			ENSMUSG00000048720	Tbc1d12	3.6074	1.41442e-16	1.18728e-14	3.1789	3.94101	27.1639	59.7433
ENSMUSG00000029299	Abcg3	4.41352	2.71142e-10	6.79999e-09	0.380185	0.108701	4.78863	5.6173			ENSMUSG00000051177	Plcb1	3.59605	3.97709e-13	2.07128e-11	0.617263	0.553802	4.35905	9.86586
ENSMUSG00000028399	Ptprd	4.41189	1.34781e-12	4.69104e-11	0.197696	0.163052	4.42331	3.29711			ENSMUSG00000086712	AI427809	3.59433	3.11059e-07	7.71968e-06	0.216042	0.321978	2.38786	4.19418
ENSMUSG00000044528	Tram1l1	4.39313	2.2038e-14	9.22234e-13	0.0456222	0.0951135	1.56001	1.50609			ENSMUSG00000032985	5730522E02Rik	3.59026	2.64746e-06	5.80327e-05	0.216042	0.28334	1.33015	4.76612
ENSMUSG00000029111	Whsc2	4.38959	8.43368e-28	1.3994e-25	53.3476	53.8342	1121.85	1124.78			ENSMUSG00000042993	Ifnk	3.58917	3.34416e-07	8.27056e-06	0.246905	0.43789	1.89106	6.45809
ENSMUSG00000048720	Tbc1d12	4.35374	8.10523e-22	7.4351e-20	2.17466	1.84792	43.6407	38.6291			ENSMUSG00000020357	Flt4	3.58446	1.65949e-16	1.37679e-14	0.756147	0.618197	5.64112	10.8906
ENSMUSG00000058396	Gpr182	4.34406	4.77512e-23	4.83269e-21	0.745163	0.380454	11.0484	11.7638			ENSMUSG00000022545	Ercc4	3.5823	5.2576e-26	2.42019e-23	10.4163	8.12672	80.6584	141.458
ENSMUSG00000041377	Ninj2	4.30251	9.74838e-23	9.66038e-21	0.304148	0.366866	7.79017	5.51554			ENSMUSG00000030223	Ptpro	3.57692	2.9717e-06	6.46436e-05	0.0617263	0.0772747	0.673088	1.04855
ENSMUSG00000032818	Loxhd1	4.30055	5.16253e-07	7.62623e-06	0.0304148	0.0815259	1.66862	0.610576			ENSMUSG00000042389	Tsen2	3.5676	3.7711e-25	1.45442e-22	10.4935	7.2767	74.264	136.406
ENSMUSG00000041805	Pramel1	4.29295	3.30508e-16	1.70882e-14	0.669126	1.46747	23.0743	18.9686			ENSMUSG00000080366	AC171332.1	3.52787	4.53199e-08	1.24129e-06	0.262337	0.180308	1.47438	3.66991
ENSMUSG00000048416	Mlf1	4.29036	1.5719e-10	4.07837e-09	0.0912445	0.366866	4.75901	4.35544			ENSMUSG00000086325	Gm16938	3.51195	1.75106e-15	1.23701e-13	0.802442	0.656835	5.70522	10.9859
ENSMUSG00000009734	Pou6f2	4.28522	8.77909e-08	1.48082e-06	0.212904	0.380454	5.38104	6.28893			ENSMUSG00000055780	Usp26	3.49974	3.77047e-15	2.56212e-13	0.709852	0.734109	4.98406	11.4387
ENSMUSG00000078907	Fam186b	4.26357	3.14591e-10	7.75339e-09	0.121659	0.108701	2.51773	1.95384			ENSMUSG00000085133	B930095G15Rik	3.47853	1.79075e-07	4.5878e-06	0.2932	0.321978	1.87503	5.05208
ENSMUSG00000027014	Cwc22	4.25927	1.80419e-29	3.47917e-27	24.1037	21.387	435.223	435.951			ENSMUSG00000034957	Cebpa	3.4762	1.29836e-13	7.18126e-12	0.2932	0.309099	2.58017	4.19418
ENSMUSG00000047674	Pdha2	4.25845	4.46563e-15	2.04902e-13	0.212904	0.190227	3.93951	3.82628			ENSMUSG00000081402	Gm15455	3.44258	2.87568e-09	8.95981e-08	2.46905	0.965933	15.9297	21.376
ENSMUSG00000024176	Sox8	4.24798	2.88781e-10	7.19181e-09	0.121659	0.353279	3.5347	5.63765			ENSMUSG00000036902	Neto2	3.44065	6.16913e-19	8.00305e-17	4.92267	5.76984	41.0263	75.1855
ENSMUSG00000085035	Gm12031	4.23925	1.02877e-15	5.06225e-14	0.288941	0.122289	4.17648	3.56169			ENSMUSG00000091678	Gm17527	3.43002	3.77543e-08	1.04612e-06	0.138884	0.14167	1.05771	2.0256
ENSMUSG00000034957	Cebpa	4.23881	4.27178e-19	2.96594e-17	0.273733	0.339691	6.72383	4.92531			ENSMUSG00000084616	U6	3.42908	0.000223658	0.00384068	0.0308631	0.231824	1.18592	1.73963
ENSMUSG00000030223	Ptpro	4.2125	1.72459e-08	3.22541e-07	0.0912445	0.0679382	0.789878	2.23878			ENSMUSG00000051890	Klhdc1	3.42242	3.90629e-09	1.20655e-07	0.231474	0.321978	1.97119	4.0512
ENSMUSG00000007872	Id3	4.1875	5.12024e-09	1.02765e-07	0.836408	1.44029	21.2082	20.3729			ENSMUSG00000004902	Slc25a18	3.41802	6.89459e-08	1.8617e-06	0.78701	0.28334	3.30134	8.12623
ENSMUSG00000055471	Alk	4.17856	3.39055e-08	6.10898e-07	0.0456222	0	0.286331	0.590224			ENSMUSG00000040462	Os9	3.40658	3.1276e-12	1.39909e-10	14.3359	6.51683	78.0782	143.007
ENSMUSG00000044734	Serpinb1a	4.16676	3.19008e-30	7.11289e-28	0.4106	0.285341	5.73649	6.7774			ENSMUSG00000072621	Slfn10-ps	3.40427	3.8061e-08	1.05056e-06	0.401221	0.347736	2.00324	5.98148
ENSMUSG00000025529	Zfp711	4.15717	3.79141e-07	5.74892e-06	0.121659	0.271753	1.92533	5.21025			ENSMUSG00000037736	Limch1	3.40138	1.14119e-07	2.99352e-06	7.42259	2.64022	36.6673	69.633
ENSMUSG00000038349	Plcl1	4.15199	0.000555684	0.00384373	0	0.0815259	0.730637	0.814102			ENSMUSG00000070814	6330408A02Rik	3.39876	3.53891e-14	2.10418e-12	2.37646	3.02659	17.1157	39.9877
ENSMUSG00000048373	Fgfbp1	4.14708	3.05686e-16	1.59202e-14	0.258526	0.51633	5.26256	8.62948			ENSMUSG00000024922	Ovol1	3.39473	1.11924e-05	0.000231138	0.0462947	0.0643956	0.416674	0.81024
ENSMUSG00000048330	Ric3	4.14034	4.9244e-28	8.46641e-26	4.86637	5.04102	84.6453	90.1414			ENSMUSG00000064208	Gm10145	3.38009	0.000107937	0.00195216	0.0617263	0.218945	0.70514	2.31157
ENSMUSG00000082345	Gm13622	4.12661	1.66924e-09	3.63664e-08	0.653919	1.00549	18.7991	10.2577			ENSMUSG00000041377	Ninj2	3.37272	6.97747e-13	3.49363e-11	0.169747	0.167428	1.58656	1.95411
ENSMUSG00000050799	Hist1h2ba	4.12486	5.47756e-11	1.51776e-09	0.0608296	0.0679382	1.56001	0.712339			ENSMUSG00000051592	Ccnb3	3.36352	3.85095e-07	9.44211e-06	0.0462947	0.0643956	0.464751	0.738748
ENSMUSG00000034690	Nlrp4c	4.12466	2.18042e-20	1.70025e-18	0.304148	0.163052	3.79141	4.35544			ENSMUSG00000039257	Vstm2b	3.36124	1.48234e-06	3.36295e-05	0.0308631	0.0515164	0.320518	0.595765
ENSMUSG00000038246	Fam50b	4.12337	4.0863e-05	0.000393199	0.0152074	0.108701	0.93798	1.32291			ENSMUSG00000073854	AI427809	3.35913	2.71672e-09	8.52036e-08	0.246905	0.321978	1.98721	3.93205
ENSMUSG00000022938	Fam3b	4.12313	7.10027e-11	1.91896e-09	0.0760371	0.122289	1.76735	1.77067			ENSMUSG00000026994	Galnt3	3.35391	1.4973e-07	3.86375e-06	0.108021	0.167428	0.737192	2.16858
ENSMUSG00000070526	Peg12	4.11332	9.64217e-05	0.000836436	0.0152074	0	0.118482	0.203525			ENSMUSG00000046133	C130073F10Rik	3.34414	1.26344e-16	1.07318e-14	2.51535	2.07354	17.7246	28.9065
ENSMUSG00000031636	Pdlim3	4.11136	6.71405e-25	8.11945e-23	0.775578	0.774496	14.2375	12.5982			ENSMUSG00000062393	Dgkk	3.32179	1.69271e-08	4.88968e-07	0.231474	0.193187	1.3622	2.93116
ENSMUSG00000063626	Unc5d	4.11027	5.44737e-08	9.47975e-07	0.0912445	0.0543506	1.57976	0.956569			ENSMUSG00000060181	Slc35e3	3.30829	4.4458e-19	5.98505e-17	4.56775	5.64105	37.5006	63.7468
ENSMUSG00000026875	Traf1	4.10727	2.06476e-11	6.17696e-10	0.364978	0.665795	8.83676	9.03653			ENSMUSG00000034664	Itga2b	3.27841	7.95913e-14	4.54307e-12	0.694421	0.386373	3.99045	6.48192
ENSMUSG00000079235	Ccdc13	4.10367	0.000461126	0.00327189	0.0152074	0.0271753	0.631902	0.142468			ENSMUSG00000022113	Trim52	3.25866	1.01493e-12	4.89293e-11	0.231474	0.218945	1.65067	2.71669
ENSMUSG00000018906	P4ha2	4.10361	2.41771e-22	2.31549e-20	7.87744	6.87535	127.279	126.369			ENSMUSG00000000581	C1d	3.22436	1.07075e-20	1.93414e-18	12.6848	15.0042	90.2098	168.697
ENSMUSG00000028222	Calb1	4.10232	1.31547e-06	1.78949e-05	0.106452	0.0543506	0.977474	1.83173			ENSMUSG00000055421	Pcdh9	3.21333	1.61512e-05	0.000327848	0.0617263	0.0643956	0.320518	0.905562
ENSMUSG00000022893	Adamts1	4.10032	1.02627e-16	5.63265e-15	0.380185	0.448392	6.74358	7.55079			ENSMUSG00000006587	Snai3	3.1964	8.68301e-06	0.000180622	0.231474	0.0386373	1.13784	1.31068
ENSMUSG00000028655	Mfsd2a	4.09909	1.11676e-10	2.96212e-09	0.121659	0.0815259	1.14532	2.4016			ENSMUSG00000084848	4933408N05Rik	3.19105	4.2887e-05	0.000834922	0.0308631	0.0386373	0.256414	0.428951
ENSMUSG00000015846	Rxra	4.09849	4.64846e-24	5.26457e-22	5.36822	6.19597	100.857	97.3258			ENSMUSG00000000103	Zfy2	3.1805	0.000275335	0.00467186	0.0308631	0.0128791	0.144233	0.285967
ENSMUSG00000039337	Tex19.2	4.0928	5.01364e-06	6.00207e-05	0.0456222	0.0271753	0.71089	0.569871			ENSMUSG00000039065	Fam173b	3.179	1.49654e-12	7.04805e-11	2.23758	1.36519	10.2566	22.3769
ENSMUSG00000051506	Wdfy4	4.092	3.58946e-08	6.45108e-07	0.0304148	0.0815259	0.503547	1.52644			ENSMUSG00000085306	Gm16750	3.17424	1.93902e-06	4.33696e-05	0.49381	0.450769	2.70838	5.86232
ENSMUSG00000037910	1700018B24Rik	4.07722	4.59948e-11	1.28948e-09	0.152074	0.0815259	1.56001	2.42195			ENSMUSG00000075273	Ttc30b	3.16542	5.94968e-13	3.02142e-11	1.62032	2.53719	12.5964	24.8315
ENSMUSG00000000301	Pemt	4.07274	1.24959e-11	3.85967e-10	0.638711	0.326103	7.30637	8.93476			ENSMUSG00000046323	Dppa3	3.16137	1.70567e-11	6.81791e-10	0.895031	0.29622	5.24047	5.33805
ENSMUSG00000081152	Gm12430	4.05031	2.90203e-09	6.03674e-08	0.0760371	0.108701	1.77722	1.34327			ENSMUSG00000029135	Fosl2	3.15801	3.59221e-07	8.83809e-06	0.0771579	0.128791	0.673088	1.23919
ENSMUSG00000020950	Foxg1	4.03115	5.29513e-11	1.47293e-09	0.152074	0.122289	2.89293	1.60785			ENSMUSG00000054994	AV320801	3.13284	6.36617e-06	0.000134387	0.154316	0.103033	0.62501	1.66814
ENSMUSG00000051022	Hs3st1	4.01854	4.11307e-13	1.52056e-11	0.0912445	0.135876	2.17216	1.56715			ENSMUSG00000026670	Uap1	3.13155	3.01084e-20	5.11484e-18	12.7465	14.3988	86.7001	151.3
ENSMUSG00000025040	Fundc1	4.0164	5.62767e-20	4.24904e-18	4.07559	2.75829	54.9952	55.5828			ENSMUSG00000038024	Dennd4c	3.11584	8.29261e-19	1.05657e-16	27.4682	33.769	185.388	345.591
ENSMUSG00000031965	Tbx20	3.99225	8.15112e-15	3.59751e-13	0.0760371	0.135876	1.95495	1.48574			ENSMUSG00000085408	C530005A16Rik	3.102	8.37994e-08	2.23936e-06	0.447516	0.57956	2.48402	6.41043
ENSMUSG00000031105	Slc25a14	3.98491	1.53245e-19	1.10445e-17	1.71844	2.21479	26.9151	35.4745			ENSMUSG00000089818	Gm15950	3.0981	6.06662e-12	2.63935e-10	0.663558	0.489406	3.60583	6.29127
ENSMUSG00000050677	Ccdc96	3.98381	1.46375e-08	2.76293e-07	0.152074	0.0271753	0.957727	1.89279			ENSMUSG00000045179	Sox3	3.07206	5.74163e-07	1.38167e-05	0.169747	0.167428	0.97758	1.90645
ENSMUSG00000070583	Fv1	3.98264	2.50931e-14	1.04093e-12	0.121659	0.285341	2.72508	3.84663			ENSMUSG00000031410	Nxf7	3.05271	2.40288e-07	6.01564e-06	0.138884	0.244703	1.02566	2.24007
ENSMUSG00000022306	Zfpm2	3.98182	6.49664e-12	2.09745e-10	0.121659	0.0543506	1.72786	1.03798			ENSMUSG00000023982	Guca1a	3.05048	1.48401e-08	4.30423e-07	0.324063	0.180308	1.63464	2.54987
ENSMUSG00000020427	Igfbp3	3.96533	4.98761e-43	6.4703e-40	3.75623	3.0844	49.6833	57.1703			ENSMUSG00000040649	Rimklb	3.02939	1.06634e-27	8.45373e-25	15.91	17.0391	107.999	161.119
ENSMUSG00000018387	Shroom1	3.96148	3.81261e-14	1.55891e-12	0.167282	0.0815259	1.71798	2.17772			ENSMUSG00000043110	Lrrn4	3.0272	3.13735e-19	4.52223e-17	2.0061	1.80308	12.0355	19.0645
ENSMUSG00000054162	Spock3	3.95996	1.35694e-06	1.83367e-05	0.0456222	0.122289	0.977474	1.72997			ENSMUSG00000008090	Fgfrl1	3.02362	7.16226e-13	3.57362e-11	1.32712	1.1076	6.87511	12.9638
ENSMUSG00000084034	Gm12617	3.95928	1.23787e-07	2.02573e-06	0.0608296	0.0815259	1.52051	0.732691			ENSMUSG00000090354	Gm17556	3.01561	5.44121e-06	0.000115373	0.185179	0.0257582	0.592958	1.09621
ENSMUSG00000034555	Tex16	3.94286	4.85348e-07	7.21449e-06	0.0912445	0.0135876	0.71089	0.915864			ENSMUSG00000000301	Pemt	3.00948	1.18963e-07	3.11486e-06	1.03392	0.708351	4.61546	9.43691
ENSMUSG00000054727	1700013H16Rik	3.92816	6.08614e-11	1.67018e-09	0.517052	0.326103	5.83522	7.02163			ENSMUSG00000022883	Robo1	3.00859	9.3184e-16	6.92571e-14	15.2464	15.0943	74.2961	169.96
ENSMUSG00000024154	Gtf2a1l	3.91906	4.43113e-07	6.61425e-06	0.152074	0.108701	1.68836	2.29984			ENSMUSG00000041583	Obox6	3.00277	4.81652e-14	2.82847e-12	0.725284	0.540923	4.13468	6.02914
ENSMUSG00000025422	Agap2	3.90858	2.46291e-05	0.000248731	0.273733	0.0543506	1.76735	3.175			ENSMUSG00000016458	Wt1	2.99503	2.33508e-05	0.000466036	0.0771579	0.0772747	0.528855	0.738748
ENSMUSG00000040990	Sh3kbp1	3.90417	4.62999e-18	2.94955e-16	3.13273	2.90776	47.4618	43.0049			ENSMUSG00000084141	Olfr1372-ps1	2.98972	1.60315e-05	0.000325882	0.0771579	0.128791	0.464751	1.23919
ENSMUSG00000044345	Marveld1	3.89394	8.41831e-51	2.00216e-47	3.93872	3.27462	56.6638	50.515			ENSMUSG00000074075	Gm10621	2.98955	6.73464e-07	1.59906e-05	1.97524	2.49855	11.122	24.474
ENSMUSG00000073590	3222401L13Rik	3.8693	5.12996e-14	2.05055e-12	0.486637	0.326103	6.80282	5.06778			ENSMUSG00000038418	Egr1	2.98281	2.61261e-05	0.000520697	0.0462947	0.0257582	0.240389	0.357459
ENSMUSG00000051177	Plcb1	3.86016	1.47722e-14	6.2738e-13	0.395393	0.557093	7.61245	6.28893			ENSMUSG00000054675	Tmem119	2.95637	7.95556e-05	0.00148206	0.0308631	0.0643956	0.400648	0.381289
ENSMUSG00000086325	Gm16938	3.8468	6.61447e-18	4.12177e-16	0.562674	0.760908	9.22182	9.91169			ENSMUSG00000058298	Mcm9	2.95091	1.22098e-15	8.88945e-14	9.45955	10.329	55.674	97.4194
ENSMUSG00000030110	Ret	3.84292	5.84264e-07	8.56001e-06	0.577882	0.271753	7.18789	5.00672			ENSMUSG00000019813	Cep57l1	2.93353	9.13354e-21	1.69267e-18	13.194	14.9526	77.2609	137.884
ENSMUSG00000041912	Tdrkh	3.83466	2.69082e-20	2.08685e-18	1.61199	1.16854	21.3366	18.3173			ENSMUSG00000058881	Zfp516	2.93073	1.43194e-12	6.78862e-11	15.1847	8.11384	64.953	112.671
ENSMUSG00000044288	Cnr1	3.83083	3.72507e-10	9.13347e-09	0.167282	0.149464	1.77722	2.7883			ENSMUSG00000048703	Speer4b	2.9306	0.000112357	0.00202185	0.308631	0.231824	1.31412	2.83584
ENSMUSG00000031298	Gpr64	3.8287	4.25713e-07	6.38123e-06	0.0304148	0.0815259	0.99722	0.651281			ENSMUSG00000031179	3830417A13Rik	2.90795	5.08002e-06	0.000108197	0.138884	0.180308	1.21797	1.21536
ENSMUSG00000058145	Adamts17	3.828	7.31347e-05	0.000661783	0.0760371	0.0543506	0.306078	1.60785			ENSMUSG00000036913	Trim67	2.90336	1.90829e-08	5.45717e-07	0.354926	0.180308	1.61862	2.38306
ENSMUSG00000072623	Zfp9	3.82584	7.68163e-06	8.81873e-05	0.0152074	0.217402	1.72786	1.66891			ENSMUSG00000020607	Fam84a	2.90299	5.71683e-05	0.00109209	0.0462947	0.0386373	0.304492	0.357459
ENSMUSG00000031079	Zfp300	3.81577	0.00148041	0.00883538	0	0.0679382	0.868865	0.142468			ENSMUSG00000048330	Ric3	2.90053	3.05819e-16	2.43801e-14	10.6015	13.0208	56.7798	119.725
ENSMUSG00000038598	AI481877	3.81489	1.05109e-11	3.28927e-10	0.304148	0.380454	5.33167	4.35544			ENSMUSG00000082180	Gm12230	2.88883	4.5899e-05	0.000891128	0.246905	0.14167	0.897451	2.00177
ENSMUSG00000043631	Ecm2	3.812	1.24814e-09	2.77428e-08	0.729956	0.638619	9.0046	10.2577			ENSMUSG00000043003	Rasef	2.88582	2.47507e-06	5.43372e-05	0.0462947	0.128791	0.512829	0.857901
ENSMUSG00000022545	Ercc4	3.81112	2.69842e-28	4.69591e-26	5.58112	4.45675	74.8705	66.0033			ENSMUSG00000023892	Zfp51	2.88552	1.80463e-12	8.38828e-11	5.18501	7.01912	29.0229	61.2684
ENSMUSG00000067377	Tspan6	3.79996	6.20478e-17	3.48591e-15	0.395393	0.543506	5.66737	7.51009			ENSMUSG00000036109	Mbnl3	2.87869	2.18777e-09	6.93767e-08	1.63575	1.9705	8.46168	18.1351
ENSMUSG00000049848	Ceacam19	3.78378	8.82432e-18	5.42772e-16	0.486637	0.625032	7.65194	7.73396			ENSMUSG00000042821	Snai1	2.84497	1.22191e-07	3.19353e-06	0.5864	0.360615	2.85261	3.95588
ENSMUSG00000048978	Nrsn1	3.77882	2.55459e-09	5.39261e-08	0.441015	0.706558	9.3403	6.47211			ENSMUSG00000020673	Tpo	2.84031	7.04845e-09	2.13549e-07	0.2932	0.231824	1.52246	2.26391
ENSMUSG00000040649	Rimklb	3.77476	1.48094e-39	1.11226e-36	20.1954	18.3841	258.171	269.895			ENSMUSG00000085642	3110053B16Rik	2.83528	5.69556e-12	2.49312e-10	2.09869	2.71749	12.2278	22.2339
ENSMUSG00000055780	Usp26	3.75794	4.44779e-18	2.84619e-16	4.39494	3.34256	55.8246	48.8461			ENSMUSG00000058715	Fcer1g	2.82862	0.000197479	0.00340807	0.0925894	0.14167	0.592958	1.12004
ENSMUSG00000038203	Hoxa13	3.75366	9.7085e-05	0.000840657	0.106452	0.0271753	0.375192	1.46538			ENSMUSG00000048482	Bdnf	2.81762	1.32657e-05	0.000271985	0.262337	0.154549	0.865399	2.09709
ENSMUSG00000010476	Ebf3	3.74406	4.13124e-08	7.35072e-07	0.152074	0.0815259	1.65874	1.48574			ENSMUSG00000055567	Unc80	2.81362	1.58959e-05	0.00032405	0.138884	0.29622	1.21797	1.90645
ENSMUSG00000035948	Acss3	3.72881	8.10359e-07	1.1438e-05	0.197696	0.135876	2.13267	2.32019			ENSMUSG00000032666	1700025G04Rik	2.81174	1.73015e-09	5.56065e-08	3.08631	4.32738	15.9458	36.1987
ENSMUSG00000067338	Tuba3b	3.71746	1.92353e-05	0.000200064	0.334563	0.271753	3.39647	4.62003			ENSMUSG00000058252	1700008I05Rik	2.81095	0.000345507	0.005733	0.0617263	0.0515164	0.192311	0.643426
ENSMUSG00000036469	2020-03-01	3.71477	6.28951e-07	9.12107e-06	0.212904	0.394042	5.83522	2.17772			ENSMUSG00000021221	Dpf3	2.8099	0.000206363	0.00355223	0.185179	0.0386373	0.496803	1.07238
ENSMUSG00000089714	Gm16092	3.71394	1.82641e-07	2.92185e-06	0.0760371	0.0407629	0.839245	0.712339			ENSMUSG00000024521	Pmaip1	2.80248	5.59776e-21	1.05105e-18	3.44124	4.97134	23.7824	35.0548
ENSMUSG00000031778	Cx3cl1	3.69293	1.16354e-19	8.51475e-18	0.364978	0.380454	4.17648	5.53589			ENSMUSG00000020427	Igfbp3	2.80241	4.73166e-24	1.43661e-21	3.02459	3.19402	18.7183	24.7361
ENSMUSG00000046818	Ddit4l	3.68456	1.17786e-33	4.09952e-31	9.0332	8.88632	115.895	114.544			ENSMUSG00000030110	Ret	2.79372	0.00033302	0.00553868	0.308631	0.0901538	0.97758	1.78729
ENSMUSG00000074847	Gm10775	3.67985	0.000451184	0.00321759	0.0608296	0	0.236963	0.569871			ENSMUSG00000034391	Fbxo15	2.78627	3.5778e-22	8.50921e-20	111.894	89.3038	526.996	860.975
ENSMUSG00000054855	Rnd1	3.66409	2.78581e-10	6.94991e-09	0.34977	0.339691	6.41776	2.32019			ENSMUSG00000020950	Foxg1	2.77211	5.35827e-05	0.0010291	0.0617263	0.0901538	0.416674	0.667256
ENSMUSG00000075707	Dio3	3.65744	5.08015e-09	1.02104e-07	0.121659	0.176639	2.1228	1.68926			ENSMUSG00000026247	Ecel1	2.76415	6.13328e-07	1.46849e-05	0.231474	0.0901538	0.913477	1.26302
ENSMUSG00000042821	Snai1	3.6419	5.44692e-11	1.51221e-09	0.334563	0.366866	5.3218	3.45993			ENSMUSG00000025558	Dock9	2.76251	3.90384e-17	3.50363e-15	19.629	17.5027	82.8539	169.173
ENSMUSG00000085307	Gm11525	3.64135	2.75319e-08	5.02404e-07	0.0456222	0.108701	1.14532	0.834454			ENSMUSG00000028399	Ptprd	2.75567	5.02115e-07	1.21444e-05	0.848736	1.55837	4.50328	11.8438
ENSMUSG00000019278	Dpep1	3.63529	2.00706e-05	0.000207542	0.106452	0.0407629	0.543041	1.32291			ENSMUSG00000090535	Gm8540	2.74474	8.18652e-08	2.19178e-06	0.8796	1.24927	4.90393	9.43691
ENSMUSG00000048450	Msx1	3.63306	3.12368e-11	9.09693e-10	0.121659	0.176639	2.29065	1.44503			ENSMUSG00000078508	Gm13128	2.73332	9.94649e-13	4.81141e-11	2.45362	1.7902	10.5771	17.6585
ENSMUSG00000028699	Tspan1	3.62846	4.59597e-16	2.3423e-14	0.304148	0.679382	5.73649	6.55352			ENSMUSG00000063626	Unc5d	2.73273	0.000166822	0.00294259	0.0925894	0.128791	0.448725	1.07238
ENSMUSG00000043110	Lrrn4	3.62822	7.96164e-26	1.04232e-23	1.77927	1.57617	20.0431	21.4719			ENSMUSG00000036766	Dner	2.71354	2.27004e-07	5.71314e-06	0.848736	0.43789	3.07697	5.36188
ENSMUSG00000055980	Irs1	3.62136	1.00655e-13	3.86865e-12	0.441015	0.244578	3.58407	4.86426			ENSMUSG00000009941	Nxf2	2.70503	4.87009e-06	0.000104349	0.524673	0.528044	2.25965	4.64696
ENSMUSG00000082969	Gm12630	3.58517	3.80829e-11	1.08956e-09	0.152074	0.190227	2.04381	2.11666			ENSMUSG00000034042	Gpbp1l1	2.69863	2.39739e-17	2.23599e-15	30.5391	36.5896	153.961	281.94
ENSMUSG00000041144	Dnahc7b	3.56387	1.43516e-12	4.97081e-11	0.729956	0.760908	9.8636	7.79502			ENSMUSG00000024176	Sox8	2.6912	0.000189624	0.0032839	0.0462947	0.14167	0.464751	0.81024
ENSMUSG00000006587	Snai3	3.56256	4.78112e-08	8.38165e-07	0.790785	1.08701	11.0879	11.1532			ENSMUSG00000039620	6430573F11Rik	2.67656	1.30631e-05	0.000268217	0.262337	0.618197	1.98721	3.71757
ENSMUSG00000071478	Hist1h2ad	3.55041	0.000288092	0.00218558	0.0912445	0.135876	1.34279	1.36362			ENSMUSG00000030650	Tmc5	2.66656	9.50514e-06	0.000196863	0.416652	0.643956	1.89106	4.9091
ENSMUSG00000045179	Sox3	3.54965	2.63977e-09	5.54779e-08	0.228111	0.203815	1.73773	3.37852			ENSMUSG00000004668	Abca13	2.66385	1.54045e-07	3.96791e-06	0.462947	0.270461	1.7949	2.85967
ENSMUSG00000062393	Dgkk	3.54809	1.02995e-10	2.74716e-09	1.52074	0.720145	14.5634	11.6213			ENSMUSG00000043631	Ecm2	2.66274	8.29566e-06	0.000172816	0.910463	1.18488	4.05455	9.2701
ENSMUSG00000026674	Ddr2	3.54367	1.15148e-07	1.88869e-06	1.47512	1.04625	14.1191	15.3051			ENSMUSG00000000682	Cd52	2.65848	8.21251e-05	0.00152594	0.0617263	0.128791	0.448725	0.81024
ENSMUSG00000029828	4921507P07Rik	3.53998	1.13275e-07	1.8644e-06	0.608296	0.285341	6.73371	3.6431			ENSMUSG00000078509	Pramef17	2.65778	2.21797e-07	5.60185e-06	1.32712	0.515164	4.4552	7.14918
ENSMUSG00000073209	Klf14	3.53601	2.00344e-07	3.18719e-06	0.121659	0.298928	2.80407	2.13702			ENSMUSG00000075308	Gm10827	2.65625	8.20696e-06	0.000171218	0.308631	0.128791	0.881425	1.88262
ENSMUSG00000009596	Taf7l	3.53551	8.57408e-21	6.95182e-19	0.912445	0.92396	9.40942	11.9469			ENSMUSG00000067276	Capn6	2.64376	1.81382e-08	5.21839e-07	0.462947	0.515164	2.41991	3.7414
ENSMUSG00000083798	Gm14584	3.5143	6.01722e-08	1.04333e-06	0.334563	0.244578	2.9028	3.74487			ENSMUSG00000010796	Asz1	2.62737	0.000559784	0.00903634	0.185179	0.128791	0.560907	1.406
ENSMUSG00000021411	1300014I06Rik	3.4985	0.00071278	0.00476411	0.182489	0.122289	2.10305	1.36362			ENSMUSG00000057722	Lepr	2.61673	9.87394e-07	2.28736e-05	0.277768	0.450769	1.65067	2.8835
ENSMUSG00000084127	Gm13169	3.49262	2.90846e-10	7.23061e-09	0.0608296	0.122289	0.918233	1.22115			ENSMUSG00000020374	Rasgef1c	2.58654	0.000173213	0.00303655	0.138884	0.115912	0.62501	0.929393
ENSMUSG00000021687	Scamp1	3.47754	6.65611e-19	4.52299e-17	28.377	26.2377	309.76	298.612			ENSMUSG00000048155	1700014N06Rik	2.57197	6.51952e-06	0.00013742	0.308631	0.334857	1.45836	2.40689
ENSMUSG00000081219	Bambi-ps1	3.46568	9.56138e-10	2.17263e-08	0.167282	0.108701	1.19469	1.89279			ENSMUSG00000074212	Dnajb14	2.56269	2.68686e-12	1.22107e-10	6.29608	8.06232	29.4236	55.5014
ENSMUSG00000001819	Hoxd13	3.45614	2.34668e-16	1.23569e-14	1.20139	1.18213	13.5069	12.6796			ENSMUSG00000049791	Fzd4	2.56059	8.84921e-08	2.35155e-06	0.864168	0.940175	3.22121	7.4828
ENSMUSG00000038370	Pcp4l1	3.44744	1.46653e-09	3.2196e-08	0.182489	0.394042	3.76179	2.58477			ENSMUSG00000078794	Dact3	2.55902	4.09995e-14	2.41761e-12	2.71596	1.82883	11.2822	15.4899
ENSMUSG00000052676	Zmat1	3.44525	4.00946e-09	8.17357e-08	0.182489	0.122289	1.62912	1.70961			ENSMUSG00000044647	Csrnp3	2.54322	5.64019e-10	1.92549e-08	5.13871	6.07894	20.401	45.0636
ENSMUSG00000073366	Gm10492	3.44146	1.41466e-08	2.6738e-07	0.136867	0.163052	1.7476	1.54679			ENSMUSG00000022824	Muc13	2.54229	5.16043e-05	0.000995126	0.0925894	0.128791	0.608984	0.714918
ENSMUSG00000083123	Gm6826	3.42519	3.17506e-05	0.000313118	0.136867	0.0543506	0.503547	1.5875			ENSMUSG00000031133	Arhgef6	2.53082	0.000177607	0.00310689	0.216042	0.489406	1.18592	2.95499
ENSMUSG00000027217	Tspan18	3.42345	1.13665e-10	3.00371e-09	0.152074	0.298928	2.29065	2.62548			ENSMUSG00000047866	Lonp2	2.52527	2.41361e-20	4.14967e-18	17.5303	16.2792	72.8057	121.893
ENSMUSG00000082925	Gm13135	3.40884	3.81775e-17	2.22365e-15	1.18618	0.815259	12.0456	9.17899			ENSMUSG00000040383	Aqr	2.52328	5.37101e-15	3.51579e-13	77.2196	74.145	288.995	581.252
ENSMUSG00000024922	Ovol1	3.39415	1.83692e-07	2.93537e-06	0.501845	0.23099	2.51773	5.21025			ENSMUSG00000034145	Tmem63c	2.519	0.000249938	0.00426118	0.185179	0.115912	0.737192	1.00088
ENSMUSG00000010592	Dazl	3.38878	7.29036e-30	1.50773e-27	4.16683	3.76378	39.7802	43.3102			ENSMUSG00000052415	Tchh	2.492	0.000126205	0.002254	0.0771579	0.128791	0.464751	0.738748
ENSMUSG00000054733	Msra	3.38699	5.80511e-16	2.93755e-14	0.760371	1.26365	10.5152	10.7461			ENSMUSG00000028111	Ctsk	2.47265	0.000533323	0.00862871	0.216042	0.231824	0.897451	1.62048
ENSMUSG00000084902	Gm281	3.38168	2.45776e-09	5.2036e-08	0.228111	0.0951135	1.56001	1.81138			ENSMUSG00000047674	Pdha2	2.46774	5.59024e-06	0.000118182	0.324063	0.103033	1.00963	1.33451
ENSMUSG00000018196	Glrx2	3.38141	9.00401e-19	6.06072e-17	9.61108	8.56022	96.7699	92.604			ENSMUSG00000029333	Rasgef1b	2.45898	3.29311e-05	0.000648175	0.20061	0.29622	0.993606	1.78729
ENSMUSG00000023982	Guca1a	3.37084	9.48456e-12	2.98774e-10	2.2507	1.38594	18.4436	19.1721			ENSMUSG00000081249	Gm11517	2.44017	9.35198e-08	2.47135e-06	0.694421	0.463648	2.85261	3.4316
ENSMUSG00000033278	Ptprm	3.37024	1.69387e-06	2.25691e-05	0.121659	0.0407629	1.07621	0.590224			ENSMUSG00000057378	Ryr3	2.43751	1.32723e-07	3.46244e-06	2.46905	3.2069	9.03861	21.7812
ENSMUSG00000034391	Fbxo15	3.36356	4.42563e-30	9.56874e-28	39.2503	39.6487	415.713	396.406			ENSMUSG00000085180	AI838599	2.43544	3.73948e-08	1.0402e-06	1.08021	0.978813	3.86224	7.31599
ENSMUSG00000009941	Nxf2	3.35904	1.49582e-07	2.42286e-06	0.0912445	0.258165	1.37241	2.29984			ENSMUSG00000046818	Ddit4l	2.43218	5.20609e-17	4.64318e-15	7.9164	8.25551	33.9268	53.4282
ENSMUSG00000079536	Gm6880	3.35537	2.83449e-09	5.91347e-08	0.106452	0.244578	1.90558	1.75032			ENSMUSG00000035104	Fam176a	2.40455	0.000521001	0.00845811	0.231474	0.14167	0.70514	1.28685
ENSMUSG00000005681	Apoa2	3.35273	1.33638e-06	1.81204e-05	0.623504	0.203815	2.72508	5.73942			ENSMUSG00000001819	Hoxd13	2.40234	1.73843e-07	4.46176e-06	0.154316	0.360615	1.08976	1.7158
ENSMUSG00000015134	Aldh1a3	3.34935	1.04923e-07	1.74301e-06	0.197696	0.244578	1.34279	3.23605			ENSMUSG00000022197	Pdzd2	2.40171	4.03864e-09	1.24474e-07	3.58012	4.23723	13.8304	27.5482
ENSMUSG00000000037	Scml2	3.34749	1.86205e-10	4.76191e-09	1.18618	1.44029	13.4279	13.3513			ENSMUSG00000090213	Tmem189	2.40139	8.85881e-12	3.7512e-10	6.12633	4.0054	22.276	31.2419
ENSMUSG00000044362	Ccdc89	3.34585	0.000147262	0.00121399	0.258526	0.0543506	0.720763	2.48301			ENSMUSG00000074627	4922505G16Rik	2.39989	8.71399e-05	0.00160657	0.277768	0.43789	1.18592	2.64519
ENSMUSG00000046862	Pramef8	3.34142	6.09418e-31	1.4494e-28	4.07559	3.0844	34.4584	38.1			ENSMUSG00000049387	Cox7b2	2.38499	0.000109669	0.00198099	0.0617263	0.0772747	0.368596	0.381289
ENSMUSG00000032572	Col6a4	3.3402	4.55186e-12	1.50012e-10	0.653919	0.421217	6.2894	4.57932			ENSMUSG00000000037	Scml2	2.37946	2.15938e-06	4.78484e-05	1.69747	3.47736	8.63796	18.3734
ENSMUSG00000051323	Pcdh19	3.33775	8.63573e-10	1.98441e-08	0.364978	0.23099	2.48811	3.56169			ENSMUSG00000072249	Gm5635	2.37337	5.04162e-06	0.0001077	0.123453	0.14167	0.576933	0.83407
ENSMUSG00000041583	Obox6	3.32576	7.16516e-17	3.97847e-15	0.593089	0.652207	7.0694	5.43413			ENSMUSG00000031688	Pou4f2	2.37258	7.18327e-07	1.6943e-05	0.246905	0.167428	1.20194	0.929393
ENSMUSG00000081593	Gm11841	3.32309	4.39314e-11	1.23893e-09	0.273733	0.23099	2.00431	3.09359			ENSMUSG00000048388	Fam171b	2.36894	5.92381e-05	0.0011287	0.663558	1.58413	3.9584	7.72111
ENSMUSG00000046323	Dppa3	3.32017	1.0085e-13	3.86865e-12	9.38297	9.15807	94.499	90.7113			ENSMUSG00000037419	Endod1	2.36815	2.15749e-07	5.45875e-06	0.694421	1.18488	3.60583	6.17212
ENSMUSG00000072249	Gm5635	3.31791	1.06484e-13	4.05208e-12	0.4106	0.339691	3.90989	3.58205			ENSMUSG00000066456	Hmgn3	2.36043	1.51391e-06	3.41827e-05	0.925894	1.37806	3.75006	8.15006
ENSMUSG00000036109	Mbnl3	3.3153	3.52618e-11	1.01654e-09	0.866822	0.543506	7.35574	6.67563			ENSMUSG00000040372	Gpr63	2.34316	4.23492e-06	9.11498e-05	0.632694	0.43789	1.97119	3.47927
ENSMUSG00000042386	Tex13	3.28939	2.40434e-11	7.11825e-10	0.441015	0.625032	3.61369	6.89951			ENSMUSG00000028145	Them4	2.34309	3.76761e-08	1.04599e-06	0.848736	0.927296	3.87827	5.17124
ENSMUSG00000036699	Zcchc12	3.28906	2.92323e-10	7.2547e-09	0.136867	0.190227	1.7476	1.48574			ENSMUSG00000029168	Dpysl5	2.33818	8.58356e-13	4.2237e-11	1.21909	1.15912	4.71162	7.36365
ENSMUSG00000069041	Slc25a31	3.28514	5.32804e-20	4.06584e-18	0.669126	0.842434	7.64207	7.14374			ENSMUSG00000032846	Zswim6	2.3376	3.68602e-18	4.10933e-16	3.68815	3.8251	15.0804	22.9727
ENSMUSG00000085601	Gm4969	3.28376	3.78071e-11	1.08553e-09	0.334563	0.135876	2.01419	2.56442			ENSMUSG00000042359	Osbpl6	2.33134	0.000100862	0.00183178	0.216042	0.476527	1.02566	2.52604
ENSMUSG00000038491	4930520K10Rik	3.28093	3.90529e-07	5.90345e-06	0.0456222	0.163052	0.770131	1.34327			ENSMUSG00000029661	Col1a2	2.32171	0.000247942	0.00423221	0.185179	0.231824	0.673088	1.45367
ENSMUSG00000052684	Jun	3.27811	1.13775e-16	6.22056e-15	0.912445	1.16854	11.0089	9.2197			ENSMUSG00000040836	Gpr161	2.31247	8.7516e-06	0.000181784	0.956757	0.656835	2.88466	5.14741
ENSMUSG00000073406	H2-Bl	3.26275	2.26168e-12	7.66609e-11	0.927652	0.92396	8.82688	8.97547			ENSMUSG00000027104	Atf2	2.30768	1.24333e-08	3.67337e-07	34.3815	47.0989	130.002	273.48
ENSMUSG00000015340	Cybb	3.26154	8.79082e-05	0.000773559	0.0304148	0.203815	1.50077	0.793749			ENSMUSG00000021187	Tc2n	2.29432	1.59203e-05	0.000324085	0.185179	0.193187	0.833347	1.04855
ENSMUSG00000036766	Dner	3.2594	2.35638e-09	5.02623e-08	0.441015	0.244578	3.90002	2.64583			ENSMUSG00000042567	Nek10	2.29269	1.49471e-06	3.38564e-05	0.324063	0.43789	1.58656	2.19241
ENSMUSG00000042389	Tsen2	3.25871	8.12807e-22	7.4351e-20	11.6489	11.4136	100.907	119.876			ENSMUSG00000015846	Rxra	2.29205	8.97432e-10	2.98516e-08	13.2094	8.74492	38.6385	68.8942
ENSMUSG00000032035	Ets1	3.25633	6.65358e-08	1.14118e-06	0.562674	0.434805	4.96636	4.57932			ENSMUSG00000044456	Rin3	2.29011	0.000123119	0.0022044	0.262337	0.14167	0.769243	1.21536
ENSMUSG00000045382	Cxcr4	3.25339	4.26467e-17	2.44405e-15	0.243319	0.339691	2.88305	2.72724			ENSMUSG00000062743	Zfp677	2.28979	9.52793e-07	2.21439e-05	0.20061	0.218945	0.785269	1.31068
ENSMUSG00000057967	Fgf18	3.24512	7.7586e-12	2.46034e-10	0.47143	0.244578	3.51496	3.25641			ENSMUSG00000001123	Lgals9	2.28958	2.74835e-07	6.83258e-06	0.246905	0.270461	1.33015	1.21536
ENSMUSG00000054626	Xlr	3.24471	0.000179535	0.00143688	0.0304148	0.0951135	0.947853	0.264583			ENSMUSG00000036792	Mbd5	2.28714	1.03811e-07	2.72814e-06	8.13244	12.042	30.7056	67.8457
ENSMUSG00000056895	Hist3h2ba	3.23513	0.000469145	0.00331749	0.4106	0.46198	4.15673	4.09086			ENSMUSG00000025939	Ube2w	2.28563	5.87967e-09	1.79242e-07	7.65406	8.9381	28.0614	52.9039
ENSMUSG00000029844	Hoxa1	3.23326	6.42909e-10	1.51391e-08	0.288941	0.23099	2.87318	2.0149			ENSMUSG00000079609	Gm17371	2.26878	0.000131272	0.00233864	0.216042	0.373494	1.16989	1.7158
ENSMUSG00000040936	Ulk4	3.23054	8.16813e-15	3.59751e-13	0.547467	0.679382	7.02991	4.49791			ENSMUSG00000002475	Abhd3	2.26878	8.50273e-07	1.98582e-05	0.462947	0.837142	2.19555	4.14652
ENSMUSG00000039942	Ptger4	3.214	1.99958e-12	6.79381e-11	0.532259	0.625032	4.47268	6.32964			ENSMUSG00000057967	Fgf18	2.26354	0.000150099	0.00265745	0.0617263	0.115912	0.432699	0.452781
ENSMUSG00000047414	Flrt2	3.213	1.82639e-20	1.44792e-18	1.36867	1.29083	12.6874	11.9876			ENSMUSG00000055980	Irs1	2.26253	2.13035e-05	0.000427568	0.20061	0.154549	0.721166	1.00088
ENSMUSG00000028145	Them4	3.20149	1.01622e-13	3.88779e-12	1.70323	0.788083	11.5816	11.2957			ENSMUSG00000044065	Gm9788	2.26103	1.18048e-05	0.000243431	0.277768	0.115912	0.785269	1.09621
ENSMUSG00000028351	Dbc1	3.19505	9.08856e-10	2.08511e-08	0.441015	0.258165	2.59672	3.82628			ENSMUSG00000029716	Tfr2	2.25734	8.45065e-05	0.00156408	0.0617263	0.14167	0.384622	0.643426
ENSMUSG00000091869	9330104G04Rik	3.19413	4.70933e-11	1.31769e-09	0.243319	0.217402	2.40913	1.81138			ENSMUSG00000079143	Gm11052	2.25508	0.000152458	0.00269589	0.185179	0.29622	0.865399	1.4775
ENSMUSG00000085214	0610005C13Rik	3.18964	2.43159e-09	5.16352e-08	0.288941	0.176639	2.29065	1.95384			ENSMUSG00000052713	Zfp608	2.24403	0.000101087	0.00183293	0.0925894	0.128791	0.400648	0.691087
ENSMUSG00000020357	Flt4	3.18662	9.82695e-15	4.26369e-13	2.28111	2.66318	23.0151	22.0418			ENSMUSG00000055900	Tmem69	2.24201	4.48524e-10	1.546e-08	4.79922	5.19028	16.106	31.2181
ENSMUSG00000043029	Trpv3	3.16626	1.59528e-05	0.000169003	0.106452	0.312516	2.91267	0.875159			ENSMUSG00000026131	Dst	2.24177	2.22542e-11	8.72439e-10	439.8	417.27	1372.06	2681.75
ENSMUSG00000044647	Csrnp3	3.16539	6.41188e-14	2.52756e-12	3.46729	3.22027	29.4526	30.5695			ENSMUSG00000003228	Grk5	2.24059	1.2789e-08	3.76287e-07	1.06478	0.991692	4.00648	5.74317
ENSMUSG00000032332	Col12a1	3.15813	3.2649e-07	5.03133e-06	0.136867	0.122289	1.46127	0.854807			ENSMUSG00000032487	Ptgs2	2.23916	1.54933e-05	0.000316295	0.817873	1.77732	4.64751	7.67345
ENSMUSG00000030862	Cpxm2	3.15028	1.15818e-09	2.59048e-08	0.0760371	0.244578	1.3033	1.6282			ENSMUSG00000056476	Med12l	2.23506	1.10464e-06	2.54246e-05	1.66661	2.56294	7.27576	12.7017
ENSMUSG00000024063	Lbh	3.1366	6.24068e-11	1.7093e-09	0.623504	0.339691	3.35698	5.12884			ENSMUSG00000084919	C330008G21Rik	2.23061	4.24177e-06	9.11596e-05	0.185179	0.566681	1.71477	1.88262
ENSMUSG00000056222	Spock1	3.13445	6.22631e-07	9.03861e-06	0.152074	0.203815	1.84634	1.30256			ENSMUSG00000014329	Bicc1	2.22616	3.80615e-08	1.05056e-06	2.08326	2.344	7.30781	13.4643
ENSMUSG00000029830	Svopl	3.1278	1.59598e-06	2.13846e-05	0.212904	0.23099	2.11292	1.79102			ENSMUSG00000019891	Dcbld1	2.21542	1.76667e-11	7.04199e-10	12.6539	14.4117	42.5648	83.2164
ENSMUSG00000054474	Thnsl2	3.09491	1.47193e-14	6.26996e-13	1.41429	1.318	10.9793	12.3947			ENSMUSG00000087091	4930509E16Rik	2.21365	0.000289269	0.00486777	0.123453	0.154549	0.512829	0.81024
ENSMUSG00000035104	Fam176a	3.09371	8.88766e-06	0.000101299	0.136867	0.217402	2.20178	0.834454			ENSMUSG00000026950	Neb	2.20621	4.83482e-07	1.17535e-05	3.20977	3.8251	11.5226	20.9947
ENSMUSG00000026321	Tnfrsf11a	3.07354	1.20643e-05	0.000132789	0.288941	0.353279	4.18635	1.22115			ENSMUSG00000092087	Gm10772	2.20545	1.40443e-06	3.19637e-05	0.956757	1.62277	4.29494	7.67345
ENSMUSG00000032985	5730522E02Rik	3.06956	6.69249e-05	0.000613371	0.121659	0.190227	1.01697	1.64856			ENSMUSG00000072568	Fam84b	2.20097	1.46332e-07	3.78977e-06	0.385789	0.412132	1.42631	2.28774
ENSMUSG00000062808	Hist1h3d	3.06911	5.21188e-05	0.000488656	0.273733	0.163052	1.7871	1.89279			ENSMUSG00000033948	Zswim5	2.19656	4.28168e-13	2.20576e-11	2.5925	2.62734	9.51939	14.4652
ENSMUSG00000039395	Mreg	3.06626	1.36552e-40	1.14624e-37	45.607	41.9043	355.978	377.031			ENSMUSG00000060550	H2-Q7	2.18937	0.000583751	0.00939135	0.0617263	0.128791	0.256414	0.667256
ENSMUSG00000070803	Cited4	3.06128	7.93318e-07	1.12197e-05	0.197696	0.271753	1.43165	2.54407			ENSMUSG00000025885	Myo5b	2.1889	2.89357e-06	6.31365e-05	0.817873	0.927296	2.69235	5.31422
ENSMUSG00000055733	Nap1l3	3.05045	1.16292e-05	0.000128344	0.182489	0.475568	2.63622	2.86971			ENSMUSG00000091971	Hspa1a	2.18277	0.000140744	0.00249803	0.0925894	0.167428	0.400648	0.83407
ENSMUSG00000032487	Ptgs2	3.04411	4.66629e-08	8.20049e-07	0.425808	0.285341	3.12002	2.74759			ENSMUSG00000037653	Kctd8	2.18254	4.27006e-05	0.000832428	0.262337	0.360615	0.993606	1.88262
ENSMUSG00000002475	Abhd3	3.03326	6.44126e-11	1.75749e-09	0.775578	0.97831	6.71396	7.69326			ENSMUSG00000039782	Cpeb2	2.1814	5.39884e-05	0.0010355	1.01848	1.70004	4.56738	7.81643
ENSMUSG00000031179	3830417A13Rik	3.02756	4.10882e-07	6.1849e-06	0.136867	0.489155	3.199	1.95384			ENSMUSG00000072419	Dppa2	2.17902	4.42853e-20	7.18127e-18	25.3232	26.6984	98.4151	137.24
ENSMUSG00000020374	Rasgef1c	3.02741	6.57705e-06	7.6804e-05	0.167282	0.0951135	0.612155	1.56715			ENSMUSG00000038623	Tm6sf1	2.17858	0.000180871	0.00314571	0.246905	0.347736	0.993606	1.73963
ENSMUSG00000091856	Gm17701	3.02645	1.28621e-09	2.85004e-08	0.441015	0.407629	3.29774	3.6431			ENSMUSG00000085913	Gm15601	2.16852	7.60662e-05	0.00141891	0.648126	0.669714	2.05132	3.90822
ENSMUSG00000026670	Uap1	3.01658	4.54293e-19	3.13177e-17	12.7438	14.6203	101.588	119.917			ENSMUSG00000034690	Nlrp4c	2.15192	7.75713e-08	2.08072e-06	0.663558	0.553802	2.30773	3.12181
ENSMUSG00000085306	Gm16750	3.01286	0.00107694	0.00673739	0.0304148	0.0271753	0.22709	0.264583			ENSMUSG00000031105	Slc25a14	2.14766	1.63621e-07	4.20697e-06	1.99067	2.92356	7.33986	14.5128
ENSMUSG00000070056	Mfhas1	3.0108	5.7958e-12	1.88826e-10	0.319356	0.326103	2.48811	2.74759			ENSMUSG00000032011	Thy1	2.13791	6.58412e-06	0.000138373	0.354926	0.218945	0.833347	1.7158
ENSMUSG00000027015	Cybrd1	3.01073	1.61776e-10	4.18974e-09	0.380185	0.353279	2.84356	3.09359			ENSMUSG00000003382	Etv3	2.11691	6.64795e-11	2.52304e-09	9.47499	9.76237	29.4877	54.0239
ENSMUSG00000062168	Ppef1	3.00585	2.54103e-07	3.9803e-06	0.197696	0.135876	1.76735	0.895512			ENSMUSG00000024228	Nudt12	2.11125	2.19783e-05	0.000439873	1.34255	2.31824	5.06419	10.8191
ENSMUSG00000087488	Gm16990	2.98454	1.16968e-11	3.65237e-10	0.212904	0.298928	1.71798	2.4016			ENSMUSG00000048960	Prex2	2.09529	4.39515e-15	2.94454e-13	27.9929	25.3461	86.2354	141.744
ENSMUSG00000029638	Glcci1	2.98347	7.9792e-05	0.000712982	0.182489	0.149464	1.16507	1.48574			ENSMUSG00000090877	Hspa1b	2.07674	1.68218e-05	0.000340493	0.972189	0.824263	2.32376	5.29039
ENSMUSG00000062773	Tex101	2.97687	0.000116569	0.000986621	0.0456222	0.163052	0.987347	0.691986			ENSMUSG00000040118	Cacna2d1	2.07106	0.000587945	0.00943755	0.802442	1.94475	3.47762	8.12623
ENSMUSG00000080354	CT571271.1	2.97399	4.62411e-06	5.57315e-05	0.0456222	0.163052	1.1157	0.549519			ENSMUSG00000021135	Slc10a1	2.04726	0.000170092	0.00299286	1.18823	1.53261	4.58341	6.69639
ENSMUSG00000004902	Slc25a18	2.962	3.26432e-06	4.10413e-05	0.364978	0.298928	3.04103	2.13702			ENSMUSG00000022636	Alcam	2.03107	7.11916e-05	0.00133496	0.324063	0.528044	1.52246	2.00177
ENSMUSG00000021221	Dpf3	2.9595	2.77392e-05	0.000277197	0.197696	0.190227	1.94507	1.07868			ENSMUSG00000021745	Ptprg	2.01699	2.42556e-08	6.85401e-07	22.3603	27.8189	68.5748	134.595
ENSMUSG00000025902	Sox17	2.94944	1.30458e-06	1.77636e-05	0.334563	0.163052	1.44153	2.42195			ENSMUSG00000088990	SCARNA1	2.01538	0.000100895	0.00183178	0.324063	0.450769	1.10579	2.07326
ENSMUSG00000026131	Dst	2.93323	1.68125e-17	1.01659e-15	84.6597	88.2653	680.519	640.332			ENSMUSG00000039629	Fam40b	2.01455	6.76193e-07	1.60287e-05	1.60488	2.17657	5.33663	10.0088
ENSMUSG00000036667	Fam115a	2.93172	2.05099e-08	3.81089e-07	1.50553	1.86151	11.6704	14.0636			ENSMUSG00000063905	Gm10139	2.01365	6.68554e-05	0.00126027	0.462947	0.695472	1.74682	2.97882
ENSMUSG00000041920	Slc16a6	2.92869	1.88384e-19	1.34412e-17	3.23918	3.45126	26.5201	24.4434			ENSMUSG00000026109	Tmeff2	2.0004	0.000371577	0.00612994	0.0771579	0.128791	0.400648	0.452781
ENSMUSG00000060445	Sycp2	2.9254	9.4989e-06	0.000107408	0.273733	0.108701	1.92533	0.956569			ENSMUSG00000031480	Thsd1	1.99908	6.95715e-07	1.64641e-05	1.11107	0.953054	3.36544	4.9091
ENSMUSG00000067276	Capn6	2.91542	3.92582e-08	7.01144e-07	0.121659	0.163052	0.898486	1.30256			ENSMUSG00000025473	Adam8	1.99908	0.000171774	0.00301875	0.570968	0.373494	1.31412	2.47838
ENSMUSG00000033149	Phldb2	2.90817	4.52089e-12	1.49336e-10	2.18987	1.19571	11.9469	13.453			ENSMUSG00000079022	Col22a1	1.99219	8.85986e-05	0.00162716	0.848736	0.695472	2.21157	3.95588
ENSMUSG00000004668	Abca13	2.90076	4.59024e-09	9.278e-08	0.653919	0.448392	5.09471	3.11394			ENSMUSG00000091761	Gm4349	1.98826	6.99264e-09	2.12308e-07	3.1789	3.72206	10.1925	17.2533
ENSMUSG00000020953	Coch	2.89646	8.51042e-13	3.02099e-11	4.59264	4.56545	34.1425	34.0701			ENSMUSG00000044345	Marveld1	1.98211	8.82331e-17	7.63082e-15	8.53366	7.35397	30.2569	32.5049
ENSMUSG00000082195	Gm13034	2.89261	4.07733e-21	3.36321e-19	2.44839	2.3099	20.4282	14.8777			ENSMUSG00000063714	1700011J10Rik	1.98093	3.97714e-05	0.000777449	0.401221	0.708351	1.60259	2.83584
ENSMUSG00000058298	Mcm9	2.89201	5.34688e-15	2.42222e-13	7.07145	4.67415	41.9919	45.1826			ENSMUSG00000030671	Pde3b	1.97366	1.21712e-06	2.79275e-05	2.57707	4.35314	10.0643	17.2295
ENSMUSG00000046173	Pabpc6	2.88923	2.19746e-08	4.06188e-07	0.395393	0.910372	3.5742	6.18717			ENSMUSG00000073733	6330545A04Rik	1.96343	0.000254982	0.004342	0.478379	0.334857	1.18592	2.00177
ENSMUSG00000059602	Syn3	2.88511	5.24453e-08	9.14908e-07	0.288941	0.23099	2.17216	1.66891			ENSMUSG00000022999	Lmbr1l	1.96217	1.41217e-08	4.1126e-07	4.19739	2.88492	11.0418	16.5623
ENSMUSG00000060961	Slc4a4	2.88456	5.28165e-10	1.25825e-08	1.52074	1.50823	10.7127	11.6824			ENSMUSG00000028360	Slc44a5	1.95983	2.90084e-05	0.000574931	0.385789	0.656835	1.859	2.24007
ENSMUSG00000089768	Tmsb15b1	2.87506	1.26458e-06	1.72685e-05	0.212904	0.23099	1.82659	1.44503			ENSMUSG00000034903	Cobll1	1.95929	3.25827e-05	0.000642203	0.231474	0.309099	0.769243	1.38217
ENSMUSG00000025519	Tktl2	2.86843	7.62251e-05	0.000683249	0.304148	0.51633	2.79419	3.23605			ENSMUSG00000028699	Tspan1	1.94796	4.95063e-06	0.000105915	0.771579	0.682593	2.43594	3.1933
ENSMUSG00000018451	6330403K07Rik	2.86119	3.07366e-10	7.60158e-09	1.04931	0.69297	5.56864	7.10304			ENSMUSG00000021536	Adcy2	1.93711	2.66642e-05	0.00053068	5.97202	3.03947	14.6958	19.8032
ENSMUSG00000050447	Lypd6	2.8605	8.77608e-08	1.48082e-06	0.562674	0.448392	4.06787	3.27676			ENSMUSG00000047414	Flrt2	1.93375	4.09877e-09	1.26055e-07	2.11413	2.51143	6.98729	10.7476
ENSMUSG00000034040	Wbscr17	2.85411	4.07243e-07	6.1366e-06	0.364978	0.326103	3.199	1.79102			ENSMUSG00000071302	Gm10324	1.93189	4.68857e-08	1.28172e-06	6.57385	7.28958	19.5196	33.4343
ENSMUSG00000046470	Sox18	2.8503	4.97959e-10	1.19627e-08	0.34977	0.366866	2.6066	2.58477			ENSMUSG00000020143	Dock2	1.93144	6.74747e-05	0.00127027	0.277768	0.360615	0.817321	1.66814
ENSMUSG00000032469	Dbr1	2.84258	1.86186e-34	6.99176e-32	8.88113	8.45152	56.6046	67.774			ENSMUSG00000078932	CN725425	1.92862	5.14091e-06	0.000109331	0.833305	0.708351	2.38786	3.5031
ENSMUSG00000036707	Cab39	2.82559	6.85387e-27	9.98008e-25	22.4766	22.7185	157.275	163.146			ENSMUSG00000079536	Gm6880	1.90726	0.000300523	0.00504524	0.416652	0.29622	1.08976	1.59665
ENSMUSG00000081179	Gm13136	2.82361	2.6038e-11	7.66107e-10	1.15576	0.638619	6.93118	5.73942			ENSMUSG00000020273	Papolg	1.90323	3.31111e-09	1.02716e-07	13.2866	17.477	44.7283	70.4194
ENSMUSG00000045284	Dcaf12l1	2.81961	3.03436e-09	6.30282e-08	1.11014	1.08701	7.37548	8.16137			ENSMUSG00000063953	Amd2	1.89361	8.50813e-08	2.26876e-06	2.97829	3.8251	10.0643	15.2754
ENSMUSG00000048583	Igf2	2.81524	3.03773e-13	1.13181e-11	0.94286	1.12777	6.24991	8.38525			ENSMUSG00000084812	Gm17445	1.89312	0.00010315	0.00186796	0.231474	0.231824	0.657062	1.09621
ENSMUSG00000041923	Nol4	2.81113	1.92642e-05	0.000200218	0.152074	0.122289	1.38229	0.529166			ENSMUSG00000051043	Gprc5c	1.87958	7.60627e-08	2.0441e-06	3.05545	2.80765	7.82064	13.7979
ENSMUSG00000039552	Rsph4a	2.80807	2.65577e-10	6.68392e-09	0.243319	0.271753	1.72786	1.91314			ENSMUSG00000026028	Trak2	1.87906	1.55811e-11	6.29865e-10	21.1567	22.4225	58.6228	101.757
ENSMUSG00000038608	Dock10	2.79701	8.33106e-05	0.000738412	0.121659	0.108701	1.16507	0.427403			ENSMUSG00000058454	Dhcr7	1.86845	2.49993e-09	7.87505e-08	6.71273	4.9327	15.3368	27.2145
ENSMUSG00000014329	Bicc1	2.79494	2.40174e-11	7.11825e-10	1.12535	1.19571	9.21195	6.89951			ENSMUSG00000042417	Ccno	1.86239	0.000282752	0.00477523	0.447516	0.128791	1.04168	1.02472
ENSMUSG00000081885	Gm13231	2.79038	3.95775e-14	1.60903e-12	1.39908	1.08701	8.76764	8.42595			ENSMUSG00000034936	Arl4d	1.85788	8.67389e-05	0.00160125	2.46905	1.35231	6.21805	7.62579
ENSMUSG00000031133	Arhgef6	2.75456	7.44334e-05	0.000671118	0.334563	0.149464	1.83647	1.42468			ENSMUSG00000027132	2410042D21Rik	1.85248	1.46807e-05	0.000300134	11.836	18.4429	39.3436	70.0619
ENSMUSG00000074622	Mafb	2.75435	2.12504e-06	2.78205e-05	0.319356	0.312516	2.53748	1.72997			ENSMUSG00000032572	Col6a4	1.85148	0.000123665	0.0022114	0.478379	0.425011	1.28207	2.00177
ENSMUSG00000057982	Zfp809	2.75251	2.2088e-25	2.76488e-23	12.5461	11.3185	83.1445	77.6653			ENSMUSG00000042386	Tex13	1.84832	8.84745e-05	0.00162697	0.756147	0.746988	2.24363	3.1933
ENSMUSG00000005609	Ctr9	2.74657	5.59172e-30	1.17344e-27	21.777	22.3789	147.223	149.143			ENSMUSG00000016356	Col20a1	1.84292	3.00872e-05	0.000595485	0.771579	0.592439	1.7949	3.12181
ENSMUSG00000058589	Anks1b	2.74545	7.12762e-06	8.2424e-05	0.0760371	0.244578	0.908359	1.30256			ENSMUSG00000031984	2810004N23Rik	1.839	4.03154e-10	1.39636e-08	23.0239	22.5256	58.4785	104.545
ENSMUSG00000052605	Isoc2b	2.74537	1.39349e-05	0.000149624	0.258526	0.203815	2.01419	1.07868			ENSMUSG00000083218	Gm16425	1.83832	5.26249e-05	0.00101207	0.756147	0.553802	1.95516	2.74052
ENSMUSG00000075602	Ly6a	2.73709	0.000116466	0.000986336	0.0608296	0.244578	0.385065	1.72997			ENSMUSG00000034765	Dusp5	1.82571	1.25516e-06	2.87037e-05	0.555537	0.656835	1.859	2.47838
ENSMUSG00000024049	Myom1	2.73616	1.41349e-08	2.6738e-07	0.288941	0.149464	1.5995	1.30256			ENSMUSG00000014905	Dnajb9	1.82094	2.3307e-06	5.15645e-05	3.59556	6.36228	13.8784	21.376
ENSMUSG00000037419	Endod1	2.73376	9.50061e-09	1.84957e-07	0.532259	0.475568	3.8704	2.829			ENSMUSG00000087497	2810001G20Rik	1.81443	1.99335e-06	4.44454e-05	0.49381	0.734109	1.77888	2.59753
ENSMUSG00000030748	Il4ra	2.73231	2.57218e-05	0.000258765	0.152074	0.557093	1.7871	2.99182			ENSMUSG00000042182	Bend6	1.80496	0.000401263	0.00658921	0.555537	0.450769	1.13784	2.40689
ENSMUSG00000040836	Gpr161	2.73222	1.15186e-06	1.58049e-05	0.258526	0.217402	1.9352	1.22115			ENSMUSG00000032999	Nlrp4f	1.80089	6.53388e-06	0.00013752	1.82093	2.31824	5.51291	8.9603
ENSMUSG00000021822	Plau	2.72744	1.89508e-06	2.50396e-05	0.212904	0.312516	1.39216	2.13702			ENSMUSG00000042133	Ppig	1.79829	5.54279e-08	1.50946e-06	28.3478	41.3935	91.2996	151.348
ENSMUSG00000053909	Rhox10	2.72298	0.000446781	0.00319417	0.0912445	0.407629	1.86609	1.46538			ENSMUSG00000026031	Cflar	1.7955	3.2344e-06	7.0251e-05	1.20366	1.81595	4.08661	6.45809
ENSMUSG00000029333	Rasgef1b	2.72003	1.11349e-06	1.53374e-05	0.623504	1.29083	6.87194	5.78012			ENSMUSG00000027134	Lpcat4	1.79503	5.891e-09	1.79242e-07	1.20366	0.785626	3.39749	3.47927
ENSMUSG00000078917	Gm11281	2.7159	5.42519e-07	7.97297e-06	0.106452	0.108701	0.789878	0.630929			ENSMUSG00000036959	Bcorl1	1.79307	5.88222e-07	1.41312e-05	2.31474	2.02202	5.41676	9.65139
ENSMUSG00000021469	Msx2	2.71421	5.11829e-08	8.93978e-07	0.425808	0.217402	2.69546	1.48574			ENSMUSG00000020598	Nrcam	1.7884	7.39813e-05	0.00138182	1.86722	1.49398	3.89429	7.74494
ENSMUSG00000048814	Lonrf2	2.71378	9.42292e-06	0.000106718	0.0608296	0.122289	0.375192	0.895512			ENSMUSG00000037999	Arap2	1.7765	3.68536e-06	7.99241e-05	15.9562	27.6386	49.9207	99.5165
ENSMUSG00000042567	Nek10	2.70907	4.9331e-07	7.3176e-06	0.0912445	0.176639	0.839245	0.956569			ENSMUSG00000038598	AI481877	1.76711	0.000450996	0.00737195	1.15737	1.53261	2.98082	6.21978
ENSMUSG00000051890	Klhdc1	2.70767	8.75697e-07	1.22873e-05	0.577882	0.394042	3.13976	3.2157			ENSMUSG00000030669	Calca	1.75938	6.3753e-07	1.52133e-05	0.725284	0.553802	1.84298	2.50221
ENSMUSG00000047866	Lonp2	2.70151	1.057e-22	1.04024e-20	12.1051	11.1826	75.4333	76.0574			ENSMUSG00000035725	Prkx	1.75583	1.8215e-05	0.000367346	6.03374	11.0245	23.1895	34.4829
ENSMUSG00000048388	Fam171b	2.69716	7.9103e-06	9.07396e-05	0.729956	0.625032	5.00585	3.78557			ENSMUSG00000053211	Zfy1	1.7538	1.95995e-06	4.37692e-05	0.432084	0.540923	1.74682	1.54899
ENSMUSG00000042360	4930433N12Rik	2.69437	1.73935e-08	3.24876e-07	0.608296	0.475568	2.63622	4.4165			ENSMUSG00000051527	Usp29	1.7496	1.01596e-06	2.34971e-05	1.1265	1.31367	3.20518	5.05208
ENSMUSG00000025658	Cnksr2	2.69414	3.15298e-06	3.97114e-05	0.760371	1.34518	6.60535	7.06233			ENSMUSG00000022229	Atp12a	1.74799	2.23812e-07	5.64275e-06	0.802442	1.03033	2.7244	3.47927
ENSMUSG00000035357	Pdzrn3	2.69206	6.13736e-12	1.99499e-10	0.638711	0.597856	3.15951	4.88461			ENSMUSG00000044948	Wdr96	1.74766	3.21719e-05	0.000634983	0.663558	0.734109	1.77888	2.95499
ENSMUSG00000031410	Nxf7	2.69155	7.76241e-07	1.0989e-05	0.927652	0.611444	5.51927	4.4165			ENSMUSG00000027712	Anxa5	1.74708	1.2173e-06	2.79275e-05	1.83636	2.18945	5.01611	8.55518
ENSMUSG00000082229	Nap1l2	2.69033	6.44889e-07	9.32377e-06	0.197696	0.203815	1.42178	1.18045			ENSMUSG00000027079	Clp1	1.74078	3.24119e-13	1.70043e-11	17.6537	17.3739	50.2252	66.8924
ENSMUSG00000034765	Dusp5	2.68827	6.17273e-12	1.99739e-10	0.441015	0.353279	2.63622	2.48301			ENSMUSG00000027765	P2ry1	1.72088	0.00017932	0.00312442	0.401221	0.605318	1.42631	1.93028
ENSMUSG00000025558	Dock9	2.68102	2.77177e-16	1.44884e-14	11.5424	11.8077	74.1399	75.63			ENSMUSG00000052727	Mtap1b	1.71393	1.17944e-09	3.85139e-08	48.7329	47.6398	113.351	202.87
ENSMUSG00000027719	Adad1	2.67711	1.46379e-05	0.000156632	0.517052	0.312516	3.13976	2.15737			ENSMUSG00000021871	Pnp	1.70194	1.71363e-13	9.29792e-12	16.0951	14.2443	46.5713	52.1413
ENSMUSG00000024065	Ehd3	2.6744	1.33918e-08	2.54463e-07	0.288941	0.23099	1.28355	2.07596			ENSMUSG00000057534	Gm15698	1.69993	9.04687e-06	0.000187644	0.524673	0.43789	1.55451	1.57282
ENSMUSG00000036103	Colec12	2.66949	3.71323e-11	1.0683e-09	0.729956	0.842434	4.47268	5.5766			ENSMUSG00000041498	Kif14	1.69416	6.92577e-13	3.47996e-11	24.5053	23.6589	64.5684	91.3426
ENSMUSG00000079737	3110001I22Rik	2.66666	4.67483e-13	1.72377e-11	0.897237	0.584269	4.10736	5.31201			ENSMUSG00000020953	Coch	1.69327	7.15125e-05	0.00133922	0.540105	0.592439	1.68272	2.00177
ENSMUSG00000074731	Zfp345	2.66226	5.18598e-14	2.06139e-12	3.45208	2.82623	19.194	20.5561			ENSMUSG00000030111	A2m	1.69008	4.1867e-07	1.02302e-05	9.05833	11.1662	23.2215	42.1086
ENSMUSG00000019966	Kitl	2.66208	9.16166e-06	0.000104156	0.273733	0.46198	2.13267	2.56442			ENSMUSG00000026880	Stom	1.68431	1.50066e-06	3.39372e-05	1.99067	2.47279	5.56099	8.84115
ENSMUSG00000084848	4933408N05Rik	2.66133	1.35334e-06	1.83054e-05	0.288941	0.163052	1.53039	1.32291			ENSMUSG00000069041	Slc25a31	1.68233	5.11176e-07	1.23426e-05	1.43514	1.7258	4.58341	5.60019
ENSMUSG00000034551	Hdx	2.65735	3.41824e-06	4.26384e-05	1.52074	1.65769	9.676	10.4001			ENSMUSG00000010592	Dazl	1.6809	1.17738e-09	3.85139e-08	21.7122	14.6564	48.4784	68.1316
ENSMUSG00000084919	C330008G21Rik	2.65621	1.28599e-08	2.45664e-07	0.699541	0.679382	4.51218	4.19262			ENSMUSG00000068876	Cgn	1.6751	2.15302e-07	5.45713e-06	2.20671	1.76444	4.87187	7.84026
ENSMUSG00000022799	Arhgap31	2.65593	3.3743e-05	0.000329577	0.395393	0.244578	2.16229	1.87243			ENSMUSG00000021039	Snw1	1.667	1.53976e-09	4.9824e-08	29.4743	32.5198	71.8121	125.134
ENSMUSG00000027079	Clp1	2.65344	4.25988e-27	6.33213e-25	19.4655	14.7562	104.57	110.718			ENSMUSG00000013584	Aldh1a2	1.66298	8.0015e-06	0.000167176	1.01848	1.08185	2.70838	3.97971
ENSMUSG00000038236	Hoxa7	2.65303	0.000688688	0.00463128	0.0456222	0.0271753	0.335698	0.101763			ENSMUSG00000042807	Hecw2	1.65817	2.43486e-06	5.36195e-05	1.74377	1.91899	5.52894	6.05297
ENSMUSG00000028796	Phc2	2.65301	8.13208e-08	1.3782e-06	2.32673	1.94303	14.0993	12.761			ENSMUSG00000027015	Cybrd1	1.65088	0.000345429	0.005733	0.370358	0.528044	1.00963	1.85879
ENSMUSG00000027765	P2ry1	2.65255	9.05384e-09	1.7747e-07	0.456222	0.448392	2.34989	3.37852			ENSMUSG00000061048	Cdh3	1.64884	3.68691e-08	1.02758e-06	1.20366	1.12048	3.62185	3.66991
ENSMUSG00000028772	Zcchc17	2.65143	4.81875e-20	3.69697e-18	6.05255	5.69322	31.8814	41.9669			ENSMUSG00000049516	Spty2d1	1.64781	6.40779e-07	1.52653e-05	5.03069	7.34109	15.6733	23.1633
ENSMUSG00000045573	Penk	2.64476	4.55881e-09	9.22756e-08	0.517052	0.394042	2.85343	2.84936			ENSMUSG00000044712	Slc38a6	1.64623	1.46483e-05	0.000299901	2.85484	3.58039	8.01295	12.1774
ENSMUSG00000028173	Wls	2.6424	1.33862e-06	1.81234e-05	0.456222	0.665795	3.27799	3.76522			ENSMUSG00000005609	Ctr9	1.64545	1.32456e-12	6.30048e-11	49.7205	48.1936	125.579	180.803
ENSMUSG00000030236	Slco1b2	2.6315	9.66635e-05	0.000838024	0.0912445	0.0407629	0.4838	0.325641			ENSMUSG00000057982	Zfp809	1.64076	1.06783e-10	3.9273e-09	19.737	24.7021	56.7798	81.8819
ENSMUSG00000034648	Lrrn1	2.61946	2.29654e-06	2.98195e-05	0.684334	1.2093	6.57573	5.08813			ENSMUSG00000052889	Prkcb	1.63588	6.18988e-05	0.0011746	0.617263	0.540923	1.41028	2.21624
ENSMUSG00000048096	Lmod1	2.61724	4.62112e-05	0.000438162	0.380185	0.298928	1.27368	2.93077			ENSMUSG00000038331	Satb2	1.6348	3.40938e-07	8.40273e-06	3.07088	3.68343	8.28539	12.7494
ENSMUSG00000079584	Gm364	2.61703	7.46746e-07	1.06119e-05	3.43688	3.65508	21.7513	21.7772			ENSMUSG00000084127	Gm13169	1.62935	0.000282766	0.00477523	0.678989	0.528044	1.44233	2.31157
ENSMUSG00000068373	D430041D05Rik	2.61608	6.71695e-08	1.15067e-06	0.258526	0.380454	2.34001	1.5875			ENSMUSG00000044548	Dact1	1.62766	0.000111662	0.00201189	0.8796	0.837142	2.27568	3.05031
ENSMUSG00000013584	Aldh1a2	2.60986	2.81962e-12	9.42293e-11	1.12535	1.52182	9.03423	7.14374			ENSMUSG00000027227	Sord	1.62733	9.65684e-13	4.71928e-11	19.3203	23.5688	56.5714	76.0196
ENSMUSG00000000167	Pih1d2	2.60559	1.46007e-06	1.96373e-05	0.0912445	0.0815259	0.552914	0.508813			ENSMUSG00000053580	Tanc2	1.62548	0.000364018	0.00601938	4.61404	6.77441	10.7213	24.474
ENSMUSG00000044164	Rnf182	2.60426	0.000907568	0.00586035	0.0456222	0.203815	0.780004	0.773396			ENSMUSG00000001300	Efnb2	1.62351	9.79692e-08	2.57937e-06	0.925894	1.15912	2.96479	3.5031
ENSMUSG00000042133	Ppig	2.60277	2.01975e-14	8.50201e-13	72.1896	69.8541	445.057	417.797			ENSMUSG00000039395	Mreg	1.61964	1.29732e-13	7.18126e-12	31.2952	32.2493	85.1617	110.169
ENSMUSG00000033739	Fkbpl	2.58756	7.15734e-10	1.67161e-08	0.334563	0.271753	2.19191	1.42468			ENSMUSG00000024645	1700034H14Rik	1.61515	3.01362e-05	0.000595629	6.97507	8.15248	15.5131	30.8844
ENSMUSG00000041596	Vmn1r90	2.58623	2.16558e-06	2.82993e-05	0.593089	0.448392	4.19622	2.03525			ENSMUSG00000009733	Tfcp2	1.60642	1.08902e-09	3.58071e-08	10.9564	11.9518	28.6383	41.1792
ENSMUSG00000085642	3110053B16Rik	2.58448	2.3829e-10	6.00777e-09	1.93134	2.75829	13.2996	14.8777			ENSMUSG00000040009	Gnaz	1.60286	0.000187908	0.00325814	0.447516	0.386373	1.07374	1.4775
ENSMUSG00000070814	6330408A02Rik	2.58194	2.75604e-09	5.77514e-08	2.81337	2.77188	16.6269	16.8315			ENSMUSG00000082925	Gm13135	1.59251	1.82257e-05	0.000367346	3.28692	4.04404	8.57386	13.5834
ENSMUSG00000038331	Satb2	2.57714	3.68731e-15	1.71394e-13	3.10231	3.76378	19.0262	22.0011			ENSMUSG00000045284	Dcaf12l1	1.58834	0.00038857	0.0063955	2.46905	5.46074	11.3303	12.5587
ENSMUSG00000020639	Pfn4	2.57151	0.000139376	0.00115768	0.121659	0.434805	1.99444	1.34327			ENSMUSG00000065147	Snora31	1.57477	0.00030504	0.00510907	0.570968	0.72123	1.61862	2.26391
ENSMUSG00000087107	AI662270	2.56679	1.52638e-09	3.34071e-08	0.805993	0.584269	3.81116	4.43685			ENSMUSG00000010608	Rbm25	1.56878	4.05007e-06	8.75673e-05	83.1144	119.286	226.382	374.116
ENSMUSG00000060244	Alyref2	2.56019	3.34703e-06	4.18598e-05	0.212904	0.271753	1.89571	0.956569			ENSMUSG00000084033	Gm14447	1.56218	6.9961e-05	0.00131534	1.66661	1.67428	3.84622	6.05297
ENSMUSG00000054871	Tmem158	2.5597	3.78399e-07	5.74442e-06	0.790785	0.611444	3.16938	5.12884			ENSMUSG00000042348	Arl15	1.55448	2.65245e-06	5.80529e-05	14.552	18.3914	34.9204	61.9119
ENSMUSG00000057722	Lepr	2.55943	1.57391e-06	2.11087e-05	0.486637	0.271753	2.09318	2.38125			ENSMUSG00000040703	Cyp2s1	1.53931	4.18249e-06	9.02392e-05	1.21909	1.57125	3.0289	5.14741
ENSMUSG00000036019	Tmtc2	2.55221	1.76552e-05	0.000185522	0.364978	0.366866	2.09318	2.21843			ENSMUSG00000036707	Cab39	1.53925	9.43552e-10	3.13128e-08	37.4833	41.3291	90.8028	138.337
ENSMUSG00000074627	4922505G16Rik	2.55005	3.62342e-05	0.000352222	0.136867	0.380454	1.67849	1.38397			ENSMUSG00000054474	Thnsl2	1.53644	6.11226e-05	0.00116141	1.60488	2.42127	4.37507	7.36365
ENSMUSG00000022120	Rnf219	2.54867	9.81424e-16	4.84599e-14	2.06821	2.2012	12.8256	12.1708			ENSMUSG00000037536	Fbxo34	1.52314	1.55954e-06	3.5102e-05	11.8514	9.22144	23.7023	36.8897
ENSMUSG00000052854	Nrk	2.54526	9.74494e-08	1.63025e-06	1.17097	1.23648	7.02991	7.04198			ENSMUSG00000030850	Ate1	1.51478	3.23547e-08	9.05297e-07	21.1104	24.1483	49.2156	80.1899
ENSMUSG00000032515	Csrnp1	2.53731	7.44514e-05	0.000671118	3.60416	4.30728	22.4621	23.4868			ENSMUSG00000058396	Gpr182	1.50268	0.000230791	0.00394417	0.956757	0.669714	1.97119	2.64519
ENSMUSG00000050315	Synpo2	2.53441	2.94112e-08	5.3406e-07	1.87051	1.77998	12.4307	8.71089			ENSMUSG00000052684	Jun	1.49799	9.41985e-05	0.00172335	1.00305	1.05609	2.48402	3.36011
ENSMUSG00000026259	Ngef	2.53253	1.77753e-06	2.35957e-05	0.334563	0.298928	2.2709	1.38397			ENSMUSG00000029851	Fam115c	1.49797	8.11007e-05	0.00150888	1.1728	1.44246	2.78851	4.64696
ENSMUSG00000030747	Dgat2	2.52946	4.67824e-08	8.21138e-07	1.14056	1.48105	8.21473	6.94022			ENSMUSG00000019838	Slc16a10	1.48605	4.50537e-05	0.000875908	0.740715	0.759868	1.89106	2.3354
ENSMUSG00000048482	Bdnf	2.52809	1.86205e-05	0.000194948	0.547467	1.03266	3.98888	5.16954			ENSMUSG00000031134	Rbmx	1.48442	2.70913e-05	0.00053843	7.53061	12.5314	23.8786	32.3143
ENSMUSG00000042182	Bend6	2.52785	7.05367e-07	1.00959e-05	0.456222	0.529918	2.17216	3.56169			ENSMUSG00000025262	Fam120c	1.48343	0.000562094	0.00906337	2.14499	3.12962	5.33663	9.46074
ENSMUSG00000079022	Col22a1	2.52435	3.40591e-06	4.25217e-05	0.258526	0.312516	2.02406	1.26186			ENSMUSG00000048218	Amigo2	1.4828	0.000619183	0.00990553	0.432084	0.695472	1.26605	1.93028
ENSMUSG00000033585	Ndn	2.52141	4.1252e-11	1.16568e-09	0.47143	0.366866	2.30052	2.52371			ENSMUSG00000026979	Psd4	1.48129	0.000593542	0.00951668	0.648126	0.412132	1.25002	1.7158
ENSMUSG00000033948	Zswim5	2.51771	6.62285e-17	3.7062e-15	4.72951	4.25293	25.2958	26.153			ENSMUSG00000063450	Syne2	1.47956	8.95811e-08	2.37606e-06	18.3018	22.8733	45.3373	69.5615
ENSMUSG00000045746	B230317F23Rik	2.51251	8.94345e-05	0.000783925	0.319356	0.149464	1.77722	0.875159			ENSMUSG00000037664	Cdkn1c	1.47891	0.000279561	0.00473231	0.462947	0.347736	0.897451	1.38217
ENSMUSG00000022018	1190002H23Rik	2.5114	6.95725e-06	8.05844e-05	0.167282	0.271753	1.42178	1.09904			ENSMUSG00000016626	Nlrp14	1.46856	0.000195411	0.00338001	0.632694	0.553802	1.33015	1.97794
ENSMUSG00000042515	Mum1l1	2.50887	3.69292e-07	5.62412e-06	1.29263	1.19571	8.11599	6.0447			ENSMUSG00000085843	A730085A09Rik	1.46788	0.000421956	0.00692104	1.48143	2.15081	4.55136	5.5287
ENSMUSG00000037990	Sh3rf3	2.50483	2.61702e-08	4.78781e-07	0.319356	0.271753	1.99444	1.34327			ENSMUSG00000019997	Ctgf	1.46546	0.000228861	0.00392058	4.50602	7.59868	15.0964	18.3734
ENSMUSG00000026029	Casp8	2.5047	9.87352e-07	1.3701e-05	0.273733	0.298928	1.96482	1.28221			ENSMUSG00000024935	Slc1a1	1.46424	6.7133e-06	0.00014088	1.48143	1.7258	3.65391	5.24273
ENSMUSG00000058620	Adra2b	2.49416	0.000530611	0.00369357	0.0912445	0.407629	1.9352	0.895512			ENSMUSG00000044468	Fam46c	1.46218	9.73402e-05	0.00177627	0.632694	0.708351	1.82695	1.88262
ENSMUSG00000051910	Sox6	2.48511	0.000357581	0.00263568	0.0912445	0.135876	0.661522	0.630929			ENSMUSG00000024074	Crim1	1.4621	4.60482e-05	0.00089281	1.63575	1.94475	3.76609	6.14829
ENSMUSG00000038352	Arl5c	2.48487	1.84758e-14	7.80029e-13	1.74885	1.9838	11.157	9.74887			ENSMUSG00000021591	Glrx	1.45366	1.46044e-08	4.2445e-07	10.0305	12.4927	27.4363	34.316
ENSMUSG00000048458	6530418L21Rik	2.48417	4.84798e-09	9.75751e-08	0.790785	0.720145	5.58838	2.829			ENSMUSG00000046605	B3gntl1	1.45053	1.21558e-05	0.000249948	4.61404	4.01828	8.87835	14.7511
ENSMUSG00000020467	Efemp1	2.47942	0.000575462	0.00396516	0.258526	0.0543506	1.28355	0.427403			ENSMUSG00000054469	Lclat1	1.44823	4.75726e-05	0.000921115	4.16652	5.30619	10.2886	15.609
ENSMUSG00000035045	Zc3h12b	2.47609	0.000127944	0.00107485	0.258526	0.353279	1.56001	1.87243			ENSMUSG00000055538	Zcchc24	1.44822	2.89026e-06	6.31365e-05	3.53383	3.94101	7.66038	12.797
ENSMUSG00000068011	2510049J12Rik	2.469	0.00013038	0.00109122	0.136867	0.108701	0.789878	0.569871			ENSMUSG00000047604	Frat2	1.44528	9.32649e-05	0.00170846	0.478379	0.425011	1.07374	1.406
ENSMUSG00000024521	Pmaip1	2.46766	1.92625e-17	1.15494e-15	10.8125	9.51135	56.3084	56.1119			ENSMUSG00000056536	Pign	1.44466	0.000616824	0.00987887	11.6971	18.9838	28.1415	55.4299
ENSMUSG00000050197	Rhox13	2.46733	6.05837e-07	8.80376e-06	0.486637	0.842434	4.0185	3.35817			ENSMUSG00000031432	Prps1	1.43508	2.39051e-09	7.56377e-08	56.4024	65.1168	134.634	194.029
ENSMUSG00000037370	Enpp1	2.4591	1.72766e-07	2.77319e-06	1.00369	0.74732	4.88737	4.74214			ENSMUSG00000031618	Nr3c2	1.43316	0.000287901	0.00485047	0.833305	0.798505	1.81093	2.62136
ENSMUSG00000036792	Mbd5	2.45535	1.37354e-08	2.60297e-07	8.88113	11.0603	57.9573	51.4309			ENSMUSG00000027204	Fbn1	1.42981	0.000133924	0.00238291	2.83941	2.55006	5.14432	9.41308
ENSMUSG00000029851	Fam115c	2.45445	1.63676e-10	4.22361e-09	1.20139	1.37235	7.26687	6.85881			ENSMUSG00000025555	Farp1	1.42902	3.5188e-05	0.000690692	5.91029	4.98422	11.4425	17.9206
ENSMUSG00000026109	Tmeff2	2.44863	2.41115e-09	5.13539e-08	0.577882	0.557093	3.34711	2.84936			ENSMUSG00000032890	Rims3	1.4117	1.19927e-05	0.00024695	2.51535	2.30536	5.20842	7.64962
ENSMUSG00000014905	Dnajb9	2.44096	4.4351e-10	1.07818e-08	5.7484	7.28298	37.6475	33.1339			ENSMUSG00000004317	Clcn5	1.41138	5.33759e-06	0.000113344	22.777	31.8887	59.6324	85.8378
ENSMUSG00000034936	Arl4d	2.44073	5.22424e-07	7.70939e-06	0.958067	1.27724	5.6575	6.51281			ENSMUSG00000063694	Cycs	1.40996	2.6875e-07	6.69295e-06	35.8012	33.3955	66.7158	117.223
ENSMUSG00000020396	Nefh	2.43873	1.15464e-07	1.8917e-06	3.99955	3.75019	22.0771	19.9455			ENSMUSG00000027070	Lrp2	1.39998	2.77237e-09	8.67581e-08	12.0212	8.91235	25.7536	29.4784
ENSMUSG00000031984	2810004N23Rik	2.43566	4.74583e-16	2.41007e-14	20.2259	22.9359	104.412	129.157			ENSMUSG00000059923	Grb2	1.39896	1.01718e-08	3.024e-07	14.3205	13.9996	31.7633	42.9665
ENSMUSG00000038403	Hfe2	2.42969	2.28988e-09	4.89904e-08	0.745163	0.407629	3.17926	3.01218			ENSMUSG00000031530	Dusp4	1.3867	0.000532807	0.00862871	0.462947	0.489406	1.04168	1.4775
ENSMUSG00000043913	Ccdc60	2.42895	2.09141e-07	3.31605e-06	1.32304	1.1006	5.8056	7.26586			ENSMUSG00000028772	Zcchc17	1.38427	5.56964e-07	1.34255e-05	11.6817	9.29872	23.5421	31.2419
ENSMUSG00000057835	Zfp119a	2.42754	9.29003e-07	1.29335e-05	0.380185	0.46198	1.84634	2.72724			ENSMUSG00000087488	Gm16990	1.37918	0.000480703	0.0078217	0.817873	0.824263	1.7949	2.50221
ENSMUSG00000056215	Lrguk	2.42656	1.36596e-05	0.000147111	1.11014	1.52182	9.06385	5.08813			ENSMUSG00000035329	Fbxo33	1.37755	8.4289e-09	2.53222e-07	8.11701	9.05402	20.401	24.2595
ENSMUSG00000003476	Crhr2	2.42357	0.000801178	0.00526373	0.0304148	0.190227	0.385065	0.854807			ENSMUSG00000081885	Gm13231	1.37714	6.09445e-05	0.00115957	4.53688	5.35771	10.3047	15.4422
ENSMUSG00000045010	Gm4779	2.41976	5.87898e-11	1.62583e-09	2.06821	1.38594	8.3727	10.1152			ENSMUSG00000041920	Slc16a6	1.37709	7.10817e-06	0.000148948	7.96269	6.68426	14.1348	23.9497
ENSMUSG00000072419	Dppa2	2.41145	8.88303e-24	9.75084e-22	15.1466	17.0117	79.4814	91.6678			ENSMUSG00000036208	BC027231	1.37079	1.45759e-06	3.31206e-05	17.6229	21.5339	39.3276	62.0072
ENSMUSG00000019813	Cep57l1	2.40774	5.52164e-15	2.49348e-13	10.9493	9.64723	52.3195	56.9871			ENSMUSG00000020111	Micu1	1.37011	1.28195e-06	2.92696e-05	6.60471	6.00167	13.4618	19.1598
ENSMUSG00000055403	4933427D06Rik	2.40447	3.33306e-10	8.20049e-09	2.37236	2.33707	14.198	10.7258			ENSMUSG00000052139	Bre	1.35882	0.000100488	0.00182903	6.09547	5.00997	9.74375	18.7785
ENSMUSG00000033350	Chst2	2.40082	3.34629e-07	5.11806e-06	0.4106	0.557093	2.28077	2.86971			ENSMUSG00000037926	Ssh2	1.33787	6.65714e-07	1.58329e-05	8.36391	9.3116	17.5323	27.2145
ENSMUSG00000038594	Gm9766	2.39938	1.72979e-07	2.7735e-06	0.805993	0.760908	3.79141	4.49791			ENSMUSG00000037851	Iars	1.3281	9.80679e-07	2.27549e-05	125.844	123.137	233.578	391.608
ENSMUSG00000038415	Foxq1	2.39476	1.96056e-06	2.58331e-05	0.319356	0.271753	1.58963	1.52644			ENSMUSG00000023087	Ccrn4l	1.32189	3.83626e-06	8.30704e-05	6.38867	7.8949	16.5868	19.1598
ENSMUSG00000028760	Eif4g3	2.3944	8.52308e-07	1.19945e-05	3.52812	3.46485	18.9077	17.8695			ENSMUSG00000000031	H19	1.31785	5.23366e-05	0.00100789	1.63575	1.95763	4.31097	4.67079
ENSMUSG00000021039	Snw1	2.39096	3.27778e-17	1.92485e-15	12.5461	13.248	69.687	65.6166			ENSMUSG00000045330	4933402E13Rik	1.31324	0.000229762	0.00393131	2.40733	4.04404	8.83027	7.22067
ENSMUSG00000072568	Fam84b	2.3903	1.82825e-10	4.6923e-09	1.91613	2.51371	12.016	11.2346			ENSMUSG00000036103	Colec12	1.30616	0.000585434	0.00940782	1.466	2.31824	3.83019	5.57636
ENSMUSG00000023000	Dhh	2.38889	1.53035e-05	0.000163215	0.334563	0.434805	2.21166	1.83173			ENSMUSG00000035933	Cog5	1.30235	7.45972e-06	0.000156085	15.6013	16.7171	29.5357	50.2349
ENSMUSG00000031134	Rbmx	2.38743	6.86157e-11	1.86504e-09	5.1249	4.70133	26.767	24.6469			ENSMUSG00000073716	Gm13241	1.30079	3.91042e-05	0.000766507	2.16042	2.12505	4.32699	6.26744
ENSMUSG00000028780	Sema3c	2.38586	0.000284229	0.00216188	0.653919	0.217402	3.04103	1.48574			ENSMUSG00000005968	Tuft1	1.29415	0.000300973	0.00504687	1.89808	2.04778	3.57378	6.14829
ENSMUSG00000038024	Dennd4c	2.38539	2.94088e-12	9.78236e-11	26.1111	26.4823	144.785	130.012			ENSMUSG00000032077	Bud13	1.29365	2.65151e-08	7.47766e-07	10.9101	10.2518	23.3818	28.5252
ENSMUSG00000042993	Ifnk	2.38115	0.000579099	0.00398829	0.243319	0.217402	1.03671	1.38397			ENSMUSG00000030779	Rbbp6	1.2904	1.06419e-05	0.000220088	53.8099	63.0561	104.665	181.255
ENSMUSG00000022883	Robo1	2.38092	6.9283e-11	1.8796e-09	18.9332	20.5581	108.667	97.0409			ENSMUSG00000035021	Baz1a	1.28826	6.12206e-07	1.46826e-05	5.91029	4.84255	11.4585	14.8226
ENSMUSG00000042448	Hoxd1	2.37809	7.01953e-08	1.19533e-06	0.562674	0.597856	2.78432	3.27676			ENSMUSG00000037697	Ddhd1	1.27876	8.3639e-05	0.00155004	10.0768	14.7208	23.3658	36.8659
ENSMUSG00000073538	E330020D12Rik	2.37455	1.62836e-10	4.20956e-09	1.32304	0.828846	5.43041	5.71906			ENSMUSG00000053581	Zfand2a	1.27362	2.03693e-07	5.18128e-06	9.81448	8.48733	20.2407	24.0212
ENSMUSG00000039629	Fam40b	2.37227	6.94561e-09	1.3785e-07	1.41429	1.92945	8.33321	9.01617			ENSMUSG00000020034	Tcp11l2	1.26913	0.000551433	0.0089116	1.24996	1.06897	2.27568	3.33628
ENSMUSG00000044456	Rin3	2.37054	2.9507e-05	0.00029363	0.212904	0.326103	1.27368	1.54679			ENSMUSG00000019831	Wasf1	1.26502	0.000529735	0.00859013	1.57402	2.22809	3.75006	5.43337
ENSMUSG00000031375	Bgn	2.3656	6.63537e-07	9.55466e-06	0.273733	0.475568	1.82659	2.07596			ENSMUSG00000084145	Gm12263	1.2614	7.31942e-05	0.00136891	3.70358	3.77358	7.70846	10.2472
ENSMUSG00000044468	Fam46c	2.36376	1.92779e-11	5.82831e-10	1.55116	1.64411	6.83244	9.66746			ENSMUSG00000007817	Zmiz1	1.25741	8.46048e-07	1.9792e-05	4.53688	3.92813	9.7758	10.4616
ENSMUSG00000011267	Zfp296	2.35816	6.87671e-06	7.97163e-05	9.30694	8.3564	44.9638	45.61			ENSMUSG00000042510	AA986860	1.24217	0.000275084	0.00467186	1.24996	1.1076	2.90069	2.66903
ENSMUSG00000085893	Gm12091	2.34874	0.000465518	0.00329755	0.182489	0.135876	0.9676	0.651281			ENSMUSG00000021763	BC067074	1.23499	0.000111021	0.00200286	3.48754	4.0054	6.93922	10.7476
ENSMUSG00000051582	Otud6a	2.34817	0.000152784	0.001253	0.425808	0.597856	2.11292	3.13429			ENSMUSG00000005198	Polr2a	1.22408	9.01334e-05	0.00165322	76.4326	64.7562	115.707	214.165
ENSMUSG00000026628	Atf3	2.34638	4.67116e-07	6.95072e-06	0.288941	0.529918	2.10305	2.09631			ENSMUSG00000039218	Srrm2	1.19913	0.000356382	0.00590659	163.59	188.074	322.97	484.5
ENSMUSG00000026114	Cnga3	2.3432	2.0194e-07	3.20901e-06	1.4447	1.88868	10.8608	6.0447			ENSMUSG00000032469	Dbr1	1.18904	6.74204e-08	1.82559e-06	17.6692	18.8421	36.9718	46.3267
ENSMUSG00000039329	Tex19.1	2.33962	1.31302e-13	4.95681e-12	13.3065	12.0387	67.3667	60.9151			ENSMUSG00000025915	Sgk3	1.1811	0.000146131	0.00259042	7.20654	9.27296	14.4554	22.9727
ENSMUSG00000031775	Pllp	2.33815	7.13292e-07	1.01889e-05	0.866822	0.788083	4.36407	4.00945			ENSMUSG00000064797	snoZ40	1.16518	9.61277e-05	0.00175639	17.4068	26.1188	41.2186	56.4547
ENSMUSG00000038069	Cdkn2aip	2.33634	1.97673e-17	1.18025e-15	4.94241	4.56545	25.0292	22.978			ENSMUSG00000006386	Tek	1.16366	0.000444214	0.00726941	1.88265	2.22809	3.70198	5.55253
ENSMUSG00000039529	Atp8b1	2.33581	3.15266e-05	0.000311512	0.243319	0.163052	1.05646	0.997274			ENSMUSG00000026317	Cln8	1.16115	0.000370349	0.00611676	10.5861	7.66307	16.4266	24.4025
ENSMUSG00000029135	Fosl2	2.33549	4.5059e-06	5.43986e-05	1.14056	0.69297	5.62788	3.6024			ENSMUSG00000064145	Arih2	1.16081	6.34865e-07	1.51751e-05	114.549	105.583	204.042	288.183
ENSMUSG00000019210	Atp6v1e1	2.3351	2.25211e-21	1.91296e-19	19.207	18.8189	98.2114	93.6624			ENSMUSG00000022021	Diap3	1.15573	0.000225142	0.00386152	28.6719	36.3835	58.7029	86.2905
ENSMUSG00000019817	Plagl1	2.3319	1.67793e-09	3.65001e-08	1.38387	1.45388	8.39245	5.88188			ENSMUSG00000028514	Usp24	1.15178	4.87564e-05	0.000942756	85.6452	97.2888	152.134	254.391
ENSMUSG00000037347	Chst7	2.32872	7.37556e-05	0.000666556	0.34977	0.366866	2.38938	1.2008			ENSMUSG00000023284	Zfp605	1.14573	0.000276639	0.0046884	3.82703	5.42211	8.46168	12.0583
ENSMUSG00000022911	Arl13b	2.32822	3.27744e-14	1.35171e-12	6.47836	6.49489	34.4979	30.6509			ENSMUSG00000031107	Rbmx2	1.13363	2.00714e-06	4.46832e-05	5.97202	6.47819	11.763	15.609
ENSMUSG00000071537	Klrg2	2.32433	0.000378972	0.0027733	0.501845	0.176639	2.42887	0.936217			ENSMUSG00000026429	Ube2t	1.11703	0.000177878	0.00310689	6.72817	8.80931	13.2694	20.4943
ENSMUSG00000060181	Slc35e3	2.32324	9.97107e-11	2.66456e-09	3.10231	3.53279	18.5523	14.6538			ENSMUSG00000002885	Cd97	1.10657	4.72724e-06	0.00010144	14.3668	12.9306	23.7985	35.031
ENSMUSG00000020481	Ankrd36	2.31076	1.05438e-06	1.45654e-05	0.380185	0.434805	2.1228	1.93349			ENSMUSG00000046862	Pramef8	1.10343	2.7876e-05	0.000553254	18.6876	24.5862	40.7058	52.332
ENSMUSG00000032769	Trpa1	2.3075	2.21108e-05	0.000226505	0.212904	0.135876	0.819498	0.915864			ENSMUSG00000025878	Uimc1	1.10103	0.000172227	0.00302298	12.6848	17.1292	24.5837	39.4396
ENSMUSG00000049115	Agtr1a	2.30002	9.04464e-05	0.000790368	0.304148	0.190227	1.00709	1.44503			ENSMUSG00000028271	Gtf2b	1.09647	2.91231e-06	6.34484e-05	18.5179	19.1899	33.7666	46.9224
ENSMUSG00000059970	Hspa2	2.29845	3.9651e-09	8.0947e-08	2.55485	2.88058	12.9046	13.8601			ENSMUSG00000015522	Arnt	1.09624	0.000187756	0.00325814	24.6288	28.6303	43.911	70.0143
ENSMUSG00000031292	Cdkl5	2.29788	9.5383e-14	3.69868e-12	3.57374	3.72301	18.7695	17.1165			ENSMUSG00000020841	Cpd	1.09318	0.00039741	0.00653345	20.3542	31.85	47.661	63.7706
ENSMUSG00000037697	Ddhd1	2.29444	7.23026e-12	2.30303e-10	9.04841	9.37547	44.6676	45.7322			ENSMUSG00000082195	Gm13034	1.09297	0.000117258	0.00210475	11.1725	12.9435	23.2856	28.1916
ENSMUSG00000051098	Mblac2	2.29312	1.93952e-06	2.55945e-05	0.836408	1.07342	4.44306	4.94567			ENSMUSG00000038604	Fam65a	1.09181	0.000305411	0.00510929	1.74377	1.59701	2.98082	4.17035
ENSMUSG00000023868	Pde10a	2.29224	0.00120742	0.00742349	0.0456222	0.0951135	0.414686	0.284936			ENSMUSG00000038342	Mlxip	1.09098	6.36882e-05	0.00120695	9.78362	11.1919	18.7343	25.9992
ENSMUSG00000028271	Gtf2b	2.28806	3.68895e-21	3.06054e-19	11.147	11.8077	50.8286	61.3425			ENSMUSG00000019969	Psen1	1.08309	0.000198496	0.00342094	10.3546	11.3079	16.8593	29.0971
ENSMUSG00000056004	9330182L06Rik	2.27519	0.000814286	0.00533756	0.638711	0.51633	3.94939	1.6282			ENSMUSG00000042659	Arrdc4	1.07554	0.000209766	0.00360645	18.7339	25.14	36.3628	56.1687
ENSMUSG00000035258	Abi3bp	2.27365	5.40609e-06	6.41271e-05	0.441015	0.326103	2.03393	1.66891			ENSMUSG00000043183	4732471D19Rik	1.07546	0.000177814	0.00310689	7.33	9.01538	14.5034	19.9939
ENSMUSG00000007817	Zmiz1	2.26907	5.97654e-19	4.08063e-17	8.16638	7.01122	37.766	35.3727			ENSMUSG00000001419	Mef2d	1.07321	2.44724e-06	5.38092e-05	7.83924	7.18654	13.4297	18.2304
ENSMUSG00000048960	Prex2	2.26768	3.90241e-17	2.26371e-15	13.4434	13.8322	63.8814	67.489			ENSMUSG00000020114	Cand1	1.06422	4.18629e-06	9.02392e-05	210.687	215.133	393.724	496.725
ENSMUSG00000000103	Zfy2	2.26481	2.5295e-05	0.000254735	0.273733	0.217402	1.03671	1.34327			ENSMUSG00000044734	Serpinb1a	1.03352	0.000478325	0.0077919	6.01831	5.22892	10.3367	12.7017
ENSMUSG00000040599	Mis12	2.26286	1.35735e-16	7.33691e-15	13.4434	12.7316	62.8841	62.7469			ENSMUSG00000030207	8430419L09Rik	1.02322	0.000167776	0.00295576	4.55231	4.55921	8.25334	10.2948
ENSMUSG00000071302	Gm10324	2.26231	4.93079e-10	1.18655e-08	2.57005	1.87509	10.5745	10.7461			ENSMUSG00000019210	Atp6v1e1	1.02119	1.63355e-05	0.00033112	35.7858	32.2622	56.4432	81.7151
ENSMUSG00000051900	Abca16	2.26123	0.000388862	0.00283421	0.304148	0.570681	2.69546	1.50609			ENSMUSG00000032015	Pou2f3	-1.31718	0.000137613	0.00244549	6.18806	5.12589	2.45196	2.07326
ENSMUSG00000089818	Gm15950	2.2538	2.8113e-06	3.59474e-05	0.228111	0.258165	1.3033	1.01763			ENSMUSG00000038793	Lefty1	-1.24916	1.77521e-05	0.000358813	18.6722	17.8376	6.47447	8.91264
ENSMUSG00000035615	Frmpd1	2.25077	2.91371e-05	0.000290557	0.273733	0.529918	2.29065	1.54679
ENSMUSG00000041515	Irf8	2.242	4.31409e-06	5.25176e-05	0.988482	0.720145	4.92686	3.13429
ENSMUSG00000031431	Tsc22d3	2.23672	3.32231e-05	0.000324944	0.501845	0.584269	3.63344	1.46538
ENSMUSG00000040723	Rcsd1	2.23527	1.05894e-07	1.7571e-06	0.897237	0.584269	3.00153	3.9891
ENSMUSG00000041688	Amot	2.23516	4.01948e-06	4.92343e-05	3.14793	3.53279	15.3138	16.1599
ENSMUSG00000022508	Bcl6	2.23367	1.90641e-11	5.7759e-10	1.82489	1.5354	8.46156	7.32691
ENSMUSG00000019528	Gyg	2.23076	1.85923e-09	4.01989e-08	2.14425	2.44578	9.55752	12.0283
ENSMUSG00000025478	Dpysl4	2.2289	1.11502e-07	1.83946e-06	1.00369	0.883197	5.44028	3.37852
ENSMUSG00000085180	AI838599	2.22824	8.8761e-07	1.24057e-05	0.623504	0.529918	2.64609	2.76795
ENSMUSG00000024424	Ttc39c	2.22656	9.43881e-08	1.58275e-06	0.47143	0.312516	1.44153	2.25913
ENSMUSG00000026042	Col5a2	2.22383	1.01214e-06	1.40089e-05	0.212904	0.217402	0.829371	1.22115
ENSMUSG00000029168	Dpysl5	2.22229	4.94336e-13	1.80876e-11	6.84334	6.23673	31.2989	29.7351
ENSMUSG00000087105	Gm16952	2.21286	3.57008e-09	7.35137e-08	0.623504	0.434805	2.25115	2.66618
ENSMUSG00000026247	Ecel1	2.20864	4.08224e-06	4.99173e-05	0.593089	0.394042	2.37951	2.17772
ENSMUSG00000034825	Nrip3	2.2058	3.77228e-06	4.64857e-05	0.593089	0.815259	2.22153	4.33509
ENSMUSG00000025555	Farp1	2.20511	5.62987e-10	1.3387e-08	3.22397	2.67677	16.2221	10.9497
ENSMUSG00000031558	Slit2	2.19923	2.35154e-08	4.32428e-07	1.00369	0.74732	4.12711	3.90769
ENSMUSG00000041078	Grid1	2.19695	8.8061e-05	0.000774264	0.167282	0.0815259	0.622029	0.508813
ENSMUSG00000018821	Avpi1	2.19018	4.35444e-07	6.5134e-06	12.394	12.4055	56.1208	57.0685
ENSMUSG00000030407	Qpctl	2.18977	1.28248e-10	3.37035e-09	2.17466	1.65769	8.90587	8.56842
ENSMUSG00000028358	Zfp618	2.18949	8.60379e-06	9.82995e-05	0.547467	0.339691	2.26102	1.77067
ENSMUSG00000043419	A030009H04Rik	2.18751	3.43089e-06	4.27587e-05	0.243319	0.176639	0.888612	1.03798
ENSMUSG00000027359	Slc27a2	2.18327	1.4436e-09	3.17413e-08	5.47467	5.97856	26.066	25.9698
ENSMUSG00000020183	Cpm	2.18243	1.24067e-07	2.028e-06	0.684334	0.842434	3.15951	3.80592
ENSMUSG00000022514	Il1rap	2.1815	3.0928e-05	0.000306275	0.288941	0.339691	1.72786	1.11939
ENSMUSG00000081058	Hist2h3c2	2.17856	1.86378e-09	4.02361e-08	0.517052	0.448392	2.2709	2.09631
ENSMUSG00000046133	C130073F10Rik	2.16058	6.84651e-08	1.16913e-06	1.14056	0.760908	5.0256	3.43958
ENSMUSG00000002688	Prkd1	2.15751	2.88519e-05	0.000288115	0.486637	0.475568	1.77722	2.54407
ENSMUSG00000048349	Pou4f1	2.15359	1.38267e-09	3.04956e-08	1.15576	1.30441	5.54889	5.41378
ENSMUSG00000044244	Il20rb	2.15053	2.27994e-05	0.000232557	0.212904	0.135876	0.829371	0.712339
ENSMUSG00000062794	Zfp599	2.15029	3.33602e-15	1.56595e-13	7.63412	8.61457	40.6293	31.4854
ENSMUSG00000078851	Hist3h2a	2.14652	2.26052e-05	0.000230741	0.319356	0.312516	1.46127	1.34327
ENSMUSG00000021187	Tc2n	2.14638	3.69492e-06	4.56902e-05	0.532259	0.951135	3.94939	2.62548
ENSMUSG00000058794	Nfe2	2.14089	0.0016462	0.0096553	0.0608296	0.0815259	0.464053	0.142468
ENSMUSG00000022479	Vdr	2.13132	0.000165207	0.0013416	0.288941	0.625032	2.38938	1.6282
ENSMUSG00000005355	Casp14	2.13081	3.03489e-06	3.85645e-05	0.197696	0.366866	1.33292	1.16009
ENSMUSG00000030302	Atp2b2	2.12697	9.53765e-06	0.000107676	0.866822	0.964723	4.85775	3.13429
ENSMUSG00000058420	Syt17	2.12664	9.52797e-05	0.00082804	0.517052	0.720145	3.07065	2.34054
ENSMUSG00000051515	Fam181b	2.12604	3.29484e-05	0.0003227	0.425808	0.258165	1.68836	1.28221
ENSMUSG00000074732	Zfp950	2.12074	8.09897e-05	0.000721425	0.152074	0.176639	0.730637	0.712339
ENSMUSG00000034324	Tmem132c	2.11787	0.000478874	0.00337625	0.0608296	0.135876	0.464053	0.407051
ENSMUSG00000062743	Zfp677	2.117	4.2784e-08	7.59363e-07	1.93134	1.91586	7.17801	9.54534
ENSMUSG00000090213	Tmem189	2.10946	1.10669e-09	2.48308e-08	5.80923	7.28298	28.4553	28.0661
ENSMUSG00000026890	Lhx6	2.1072	6.83253e-08	1.16907e-06	0.958067	1.4267	6.27953	3.9891
ENSMUSG00000079037	Prnp	2.10533	1.00212e-09	2.26269e-08	3.92351	3.61431	17.4662	14.9591
ENSMUSG00000026637	Traf5	2.10411	3.31374e-06	4.15163e-05	0.334563	0.421217	1.4514	1.83173
ENSMUSG00000031480	Thsd1	2.10347	8.88206e-08	1.49642e-06	1.52074	2.29631	7.53346	8.91441
ENSMUSG00000079009	Gm14139	2.10282	5.9638e-10	1.409e-08	2.85899	2.69035	11.858	11.9876
ENSMUSG00000033256	Shf	2.10222	9.19301e-05	0.00080186	0.228111	0.326103	1.27368	1.11939
ENSMUSG00000042082	Arsb	2.09911	2.61213e-05	0.000262501	0.273733	0.203815	1.21444	0.814102
ENSMUSG00000025104	Hdgfrp3	2.09303	1.24566e-05	0.000136525	1.53595	1.14136	6.72383	4.68108
ENSMUSG00000025939	Ube2w	2.09053	1.28761e-07	2.10231e-06	2.8742	2.69035	12.7664	10.9293
ENSMUSG00000074075	Gm10621	2.08554	0.00042408	0.00306256	0.684334	1.11419	4.86762	2.76795
ENSMUSG00000046774	8030474K03Rik	2.08242	7.43946e-06	8.56829e-05	1.24701	1.12777	5.9932	4.05016
ENSMUSG00000026950	Neb	2.08125	1.66271e-06	2.22162e-05	6.09817	4.9459	20.0135	26.7432
ENSMUSG00000060550	H2-Q7	2.08082	2.42922e-05	0.000245851	2.37236	1.60334	8.39245	8.42595
ENSMUSG00000024526	Cidea	2.06706	2.51821e-05	0.000253777	0.0912445	0.149464	0.503547	0.529166
ENSMUSG00000073018	Gm1070	2.06548	4.61831e-12	1.51851e-10	1.76406	1.69846	7.07928	7.42868
ENSMUSG00000073243	Gm9	2.06547	2.29473e-06	2.98195e-05	0.669126	0.475568	2.7547	2.0149
ENSMUSG00000025262	Fam120c	2.06213	3.03806e-06	3.85703e-05	1.59678	1.25006	6.64485	5.2306
ENSMUSG00000031245	Hmgn5	2.06141	3.31572e-07	5.0822e-06	9.36777	8.69609	40.1653	35.2302
ENSMUSG00000016496	Cd274	2.05872	0.00036102	0.00265828	0.34977	0.625032	1.2638	2.84936
ENSMUSG00000082023	Gm14407	2.05745	9.17775e-08	1.54078e-06	0.288941	0.394042	1.33292	1.54679
ENSMUSG00000075502	Gm5465	2.05643	1.92947e-09	4.15915e-08	1.07973	0.869609	3.99876	4.11121
ENSMUSG00000047669	Msl3l2	2.05114	2.6596e-07	4.15236e-06	0.501845	0.51633	2.35976	1.85208
ENSMUSG00000085843	A730085A09Rik	2.04709	1.33432e-06	1.81204e-05	1.0341	1.77998	6.51649	5.12884
ENSMUSG00000020598	Nrcam	2.04532	1.66171e-05	0.000175389	0.608296	0.51633	2.19191	2.46266
ENSMUSG00000033209	Ttc28	2.04514	6.08588e-05	0.000563566	0.34977	0.366866	2.07343	0.854807
ENSMUSG00000031258	Xkrx	2.04501	0.000338154	0.00251326	0.243319	0.0951135	0.770131	0.610576
ENSMUSG00000048878	Hexim1	2.04325	8.72336e-15	3.83023e-13	6.37191	5.47582	23.9037	24.9319
ENSMUSG00000026028	Trak2	2.04137	3.28141e-13	1.21625e-11	16.7586	17.9765	70.8323	72.1701
ENSMUSG00000074607	Tox2	2.038	8.92191e-05	0.000782518	0.34977	0.258165	1.14532	1.36362
ENSMUSG00000000031	H19	2.03605	2.0385e-10	5.17605e-09	3.34563	4.13064	12.796	17.9306
ENSMUSG00000035509	Fbxl21	2.03248	1.93564e-05	0.000200738	0.562674	0.502743	2.01419	2.36089
ENSMUSG00000039004	Bmp6	2.02813	6.46922e-08	1.11492e-06	1.12535	1.03266	4.27521	4.53862
ENSMUSG00000051159	Cited1	2.02805	0.000125007	0.00105366	0.441015	0.801671	2.88305	2.19807
ENSMUSG00000034429	Zfp707	2.0229	1.23007e-05	0.000134921	1.50553	1.22289	4.81825	6.28893
ENSMUSG00000016356	Col20a1	2.01692	8.42915e-06	9.63814e-05	0.441015	0.434805	1.9352	1.60785
ENSMUSG00000053580	Tanc2	2.01543	1.29706e-05	0.000140967	4.34932	4.74209	18.9176	17.8492
ENSMUSG00000052135	Foxo6	2.01499	1.30809e-05	0.000141735	1.0341	0.584269	3.12002	3.41923
ENSMUSG00000022150	Dab2	2.01067	1.0656e-05	0.000118891	1.39908	1.22289	5.55876	5.00672
ENSMUSG00000078813	Leng1	2.00491	1.68994e-06	2.25378e-05	1.56636	2.22837	6.74358	8.52771
ENSMUSG00000019891	Dcbld1	2.00388	9.63963e-10	2.18692e-08	8.78988	11.0739	36.7885	42.9235
ENSMUSG00000037085	Trmt12	2.00199	4.00693e-08	7.14736e-07	1.38387	0.815259	3.89015	4.92531
ENSMUSG00000051379	Flrt3	2.00073	7.85909e-09	1.55211e-07	0.775578	1.16854	4.09749	3.70416
ENSMUSG00000063953	Amd2	1.99952	1.89066e-07	3.01786e-06	0.517052	0.720145	2.48811	2.48301
ENSMUSG00000078794	Dact3	1.99851	1.0821e-09	2.43175e-08	3.80185	3.99477	14.4745	16.7094
ENSMUSG00000019997	Ctgf	1.99529	8.56665e-07	1.20321e-05	3.51291	3.68225	15.6198	13.0663
ENSMUSG00000032011	Thy1	1.99393	6.29603e-07	9.12126e-06	5.38342	4.6198	21.7414	18.0934
ENSMUSG00000019846	Lama4	1.99297	0.000475735	0.00335578	0.304148	0.326103	1.10583	1.42468
ENSMUSG00000021416	Eci3	1.99055	0.000149591	0.00123035	0.212904	0.326103	1.34279	0.793749
ENSMUSG00000027204	Fbn1	1.99008	3.79501e-07	5.74892e-06	1.0189	0.92396	3.60382	4.13157
ENSMUSG00000056476	Med12l	1.98293	1.32361e-05	0.000143198	2.17466	2.0925	7.90865	8.97547
ENSMUSG00000034509	Mad2l1bp	1.98072	1.02597e-08	1.98652e-07	1.24701	1.95662	6.5856	6.08541
ENSMUSG00000074212	Dnajb14	1.97848	3.3021e-08	5.96468e-07	7.9991	8.139	32.849	30.7527
ENSMUSG00000063393	Gm10130	1.97747	4.3998e-08	7.78973e-07	2.35715	2.26914	9.56739	8.64983
ENSMUSG00000029022	Miip	1.9767	0.00105262	0.00661711	0.988482	1.44029	4.47268	5.10849
ENSMUSG00000024565	Sall3	1.97581	1.30645e-07	2.13064e-06	0.501845	0.910372	3.01141	2.56442
ENSMUSG00000042757	Tmem108	1.97528	2.77316e-05	0.000277197	0.653919	0.543506	2.48811	2.21843
ENSMUSG00000049387	Cox7b2	1.97514	1.80278e-06	2.38643e-05	0.456222	0.611444	2.31039	1.89279
ENSMUSG00000020121	Srgap1	1.97279	1.24691e-05	0.000136557	1.30784	0.964723	4.32458	4.59967
ENSMUSG00000031428	Zcchc18	1.97056	0.000966476	0.00615919	0.106452	0.475568	1.09596	1.22115
ENSMUSG00000071359	Tbpl1	1.96728	1.15965e-10	3.05883e-09	6.79771	6.97046	27.4877	26.3565
ENSMUSG00000078932	CN725425	1.96316	2.01616e-06	2.64923e-05	0.790785	1.22289	3.96913	3.90769
ENSMUSG00000037447	Arid5a	1.96272	0.000945974	0.00606426	0.608296	0.801671	3.00153	2.50336
ENSMUSG00000042807	Hecw2	1.96243	4.54876e-08	8.02358e-07	1.24701	1.29083	3.80129	6.14647
ENSMUSG00000047067	Dusp28	1.96239	2.45434e-06	3.16955e-05	1.00369	0.828846	3.40635	3.74487
ENSMUSG00000058881	Zfp516	1.96196	8.46292e-07	1.19216e-05	30.8254	29.8656	115.362	121.098
ENSMUSG00000049232	Tigd2	1.96125	2.65071e-07	4.143e-06	3.14793	4.47034	16.1431	13.5344
ENSMUSG00000023892	Zfp51	1.95932	6.86369e-07	9.8437e-06	8.88113	7.69061	32.1283	32.3198
ENSMUSG00000025648	Pfkfb4	1.95846	1.56266e-05	0.00016604	0.288941	0.475568	1.47115	1.52644
ENSMUSG00000025790	Slco3a1	1.95617	9.07581e-08	1.52546e-06	0.775578	0.679382	2.74482	2.91041
ENSMUSG00000032656	2020-03-03	1.94794	0.000150115	0.00123324	0.608296	0.23099	1.90558	1.30256
ENSMUSG00000038702	Dsel	1.94573	0.000322929	0.00241773	2.17466	1.80716	9.20207	6.12611
ENSMUSG00000054945	Gm9958	1.94518	8.39222e-05	0.000742909	0.608296	0.46198	1.81672	2.32019
ENSMUSG00000040013	Fkbp6	1.94465	4.49696e-05	0.000427811	2.47881	3.64149	12.8256	10.7461
ENSMUSG00000026994	Galnt3	1.94294	0.000339486	0.00252053	1.93134	1.79357	5.69699	8.64983
ENSMUSG00000028850	Gpatch3	1.94162	0.001503	0.00894775	1.55116	1.33159	4.15673	6.94022
ENSMUSG00000022297	Fzd6	1.93869	0.00106555	0.00668074	0.425808	0.339691	2.13267	0.773396
ENSMUSG00000022636	Alcam	1.9342	0.000202732	0.00159569	0.258526	0.394042	1.40203	1.09904
ENSMUSG00000026475	Rgs16	1.93403	6.74975e-06	7.84356e-05	1.15576	1.03266	3.80129	4.57932
ENSMUSG00000051675	Trim32	1.93295	1.9056e-11	5.7759e-10	7.02582	5.74757	25.0885	23.67
ENSMUSG00000089662	Gm14057	1.93126	6.25833e-05	0.000577661	0.304148	0.51633	1.69824	1.44503
ENSMUSG00000053626	Tll1	1.93019	0.000599139	0.00410256	0.121659	0.258165	0.592408	0.895512
ENSMUSG00000053581	Zfand2a	1.92738	6.55273e-15	2.94048e-13	11.8922	11.7805	49.2686	40.7458
ENSMUSG00000003382	Etv3	1.92691	3.33668e-09	6.92071e-08	4.13642	5.12254	19.3323	15.875
ENSMUSG00000054648	Zfp869	1.92625	7.29862e-07	1.04047e-05	1.61199	2.55448	6.07218	9.83028
ENSMUSG00000027134	Lpcat4	1.92522	3.88485e-12	1.28624e-10	9.71754	10.6391	39.247	38.0796
ENSMUSG00000045822	Zswim3	1.92342	6.77335e-13	2.43465e-11	7.32997	6.50848	29.4921	22.9577
ENSMUSG00000027227	Sord	1.91667	7.70363e-17	4.26089e-15	20.4083	19.2265	76.2232	73.4116
ENSMUSG00000054364	Rhob	1.91573	5.63811e-10	1.3387e-08	1.39908	1.23648	5.11446	4.82355
ENSMUSG00000036904	Fzd8	1.90791	2.3351e-05	0.000237674	0.319356	0.23099	1.22431	0.814102
ENSMUSG00000016494	Cd34	1.90311	8.79491e-07	1.23163e-05	0.669126	0.801671	2.92255	2.58477
ENSMUSG00000030607	Acan	1.90234	1.03851e-05	0.000116232	1.45991	1.1006	4.80838	4.76249
ENSMUSG00000049516	Spty2d1	1.89692	9.74442e-09	1.89187e-07	11.6793	10.1092	40.501	40.644
ENSMUSG00000020114	Cand1	1.8959	1.12305e-15	5.50718e-14	83.7472	75.3027	287.486	304.433
ENSMUSG00000041498	Kif14	1.89226	1.39061e-15	6.70404e-14	30.1563	28.765	112.923	105.792
ENSMUSG00000084950	Gm5577	1.88953	1.47589e-05	0.00015776	1.67282	1.91586	6.61522	6.69598
ENSMUSG00000036611	Eepd1	1.88389	3.46623e-05	0.000337863	1.27742	0.733733	3.02128	4.4165
ENSMUSG00000078435	AU041133	1.8742	0.000106775	0.000915122	0.517052	0.557093	1.97469	1.9742
ENSMUSG00000084812	Gm17445	1.86871	5.34985e-06	6.37249e-05	1.07973	1.61693	5.0256	4.8439
ENSMUSG00000039461	Tcta	1.86865	1.53229e-07	2.47911e-06	1.04931	0.964723	3.00153	4.39615
ENSMUSG00000054003	Tdrd9	1.86351	1.67015e-05	0.00017615	0.608296	0.760908	2.80407	2.17772
ENSMUSG00000066406	Akap13	1.86327	2.83941e-11	8.28597e-10	17.0779	14.0224	54.9459	58.2083
ENSMUSG00000024087	Cyp1b1	1.86147	2.19744e-05	0.000225431	0.395393	0.394042	1.1552	1.75032
ENSMUSG00000056708	Ier5	1.85665	2.45813e-08	4.50868e-07	2.52443	2.73112	8.94536	10.1152
ENSMUSG00000081957	Ak3l2-ps	1.85616	1.55773e-07	2.51742e-06	1.07973	1.04625	3.7223	3.9891
ENSMUSG00000071847	Apcdd1	1.85552	8.53739e-07	1.20028e-05	0.425808	0.543506	1.73773	1.79102
ENSMUSG00000029778	Adcyap1r1	1.84406	3.92066e-05	0.000378282	0.593089	0.502743	2.51773	1.38397
ENSMUSG00000032846	Zswim6	1.84233	9.59599e-13	3.37278e-11	17.1083	15.9247	59.7147	58.7374
ENSMUSG00000034687	Fras1	1.83951	0.000282763	0.00215201	0.319356	0.271753	0.858992	1.28221
ENSMUSG00000064141	Zfp69	1.8362	1.19475e-06	1.63618e-05	1.99217	2.71753	8.31346	8.52771
ENSMUSG00000043673	Kcns3	1.8361	0.000295967	0.00223818	0.760371	0.312516	2.44862	1.34327
ENSMUSG00000017679	Ttpal	1.83456	0.000450639	0.00321531	1.14056	1.07342	1.90558	6.0447
ENSMUSG00000075702	Selm	1.83428	3.28185e-05	0.000321877	1.79447	1.72563	6.11168	6.45175
ENSMUSG00000031647	Mfap3l	1.83287	0.000529156	0.00368704	2.8742	2.88058	11.9074	8.58877
ENSMUSG00000039782	Cpeb2	1.82933	0.000540309	0.0037501	2.85899	3.00287	10.219	10.624
ENSMUSG00000004317	Clcn5	1.82834	6.63228e-09	1.31998e-07	10.1586	9.11731	33.2933	35.1692
ENSMUSG00000018541	Cwc25	1.82686	4.88022e-13	1.79025e-11	5.27697	6.08726	21.2082	19.111
ENSMUSG00000024044	Epb4.1l3	1.82616	6.4923e-08	1.11755e-06	2.49402	2.69035	8.5603	9.85063
ENSMUSG00000031077	Fadd	1.82499	3.22298e-05	0.000316967	0.34977	0.434805	1.79697	0.956569
ENSMUSG00000017667	Zfp334	1.82423	1.63441e-09	3.56621e-08	2.72213	2.02456	8.7084	8.07996
ENSMUSG00000041930	BC057022	1.82406	9.81381e-05	0.000848232	0.927652	1.49464	4.48256	4.11121
ENSMUSG00000061740	Cyp2d22	1.81937	5.63008e-05	0.00052545	0.836408	0.74732	2.22153	3.39887
ENSMUSG00000045631	Tmprss12	1.81883	0.000917902	0.00592154	0.319356	0.339691	1.60938	0.691986
ENSMUSG00000050555	Hyls1	1.81802	4.86951e-12	1.59742e-10	7.10186	7.54114	25.9179	25.7256
ENSMUSG00000029095	Ablim2	1.8163	1.72401e-05	0.000181428	0.851615	0.652207	3.26812	1.99455
ENSMUSG00000009733	Tfcp2	1.80967	1.57975e-11	4.83756e-10	5.44425	5.08178	17.6439	19.2739
ENSMUSG00000049791	Fzd4	1.80966	6.93321e-05	0.000631645	2.70692	3.15233	12.0061	8.52771
ENSMUSG00000044982	Sft2d3	1.80352	2.75535e-07	4.27843e-06	1.99217	1.30441	5.77598	5.71906
ENSMUSG00000061126	Cyp4f39	1.80127	0.000224173	0.00174902	0.319356	0.217402	0.701016	1.2008
ENSMUSG00000074922	Fam122a	1.80015	0.000147462	0.00121494	1.24701	0.529918	3.41622	2.74759
ENSMUSG00000021250	Fos	1.7982	0.000177333	0.00142325	0.897237	0.910372	3.51496	2.76795
ENSMUSG00000025893	Kbtbd3	1.79769	0.000163978	0.00133331	0.714748	0.597856	2.67571	1.87243
ENSMUSG00000034308	Sdr42e1	1.79323	0.000248025	0.00191315	0.745163	0.74732	3.55445	1.5875
ENSMUSG00000037762	Slc16a9	1.79003	0.000254361	0.00195778	0.197696	0.122289	0.523294	0.590224
ENSMUSG00000001506	Col1a1	1.78972	0.00068001	0.0045794	0.729956	0.51633	2.21166	2.09631
ENSMUSG00000032262	Elovl4	1.7884	2.33584e-06	3.03022e-05	1.67282	1.94303	7.20763	5.27131
ENSMUSG00000000416	Cttnbp2	1.78628	9.28051e-05	0.000808504	0.334563	0.271753	0.839245	1.28221
ENSMUSG00000048546	Tob2	1.78172	9.45685e-10	2.15574e-08	4.41015	5.57093	18.8879	15.4272
ENSMUSG00000027855	Sycp1	1.78164	0.00105151	0.00661304	2.31153	2.636	8.35296	8.67018
ENSMUSG00000053141	Ptprt	1.78146	0.000715877	0.00478257	0.441015	0.298928	1.24406	1.30256
ENSMUSG00000023764	Sfi1	1.77846	7.03089e-11	1.90381e-09	24.0581	23.7376	89.3549	74.5921
ENSMUSG00000052912	Smarca5-ps	1.77728	2.42734e-07	3.8232e-06	1.52074	1.57617	5.5094	5.10849
ENSMUSG00000037926	Ssh2	1.77527	5.23586e-11	1.45929e-09	12.4245	12.555	42.6731	42.8421
ENSMUSG00000005968	Tuft1	1.77468	6.81405e-07	9.78234e-06	2.60047	2.11967	7.63219	8.52771
ENSMUSG00000034854	Mfsd12	1.77418	0.000112163	0.000953855	1.79447	1.87509	6.05244	6.51281
ENSMUSG00000018800	Abca5	1.77218	0.00061697	0.00420648	1.67282	1.71204	6.83244	4.72179
ENSMUSG00000024866	Acy3	1.76926	1.53017e-05	0.000163215	0.88203	1.19571	4.00863	3.07323
ENSMUSG00000054469	Lclat1	1.76685	6.53901e-07	9.44451e-06	8.42491	9.0222	32.5232	26.845
ENSMUSG00000034664	Itga2b	1.76567	1.58717e-05	0.000168393	1.0189	1.05984	3.71242	3.35817
ENSMUSG00000023284	Zfp605	1.76539	2.6767e-08	4.89072e-07	5.80923	5.42147	19.7173	18.4598
ENSMUSG00000083246	Gm11839	1.76497	0.000426968	0.0030803	0.380185	0.394042	1.20456	1.44503
ENSMUSG00000035441	Myo1d	1.7622	5.59912e-05	0.000522902	2.50922	2.82623	10.8806	7.2048
ENSMUSG00000083576	Gm16411	1.76211	4.40613e-06	5.34201e-05	0.456222	0.448392	1.639	1.42468
ENSMUSG00000047139	Cd24a	1.75892	1.15054e-06	1.5802e-05	14.4622	11.4951	46.1782	41.6616
ENSMUSG00000063694	Cycs	1.75678	2.67904e-10	6.73061e-09	11.5272	11.7669	39.6716	39.0565
ENSMUSG00000021701	Plk2	1.75401	1.54768e-14	6.55353e-13	18.9788	18.7238	57.1476	70.0738
ENSMUSG00000023903	Mmp25	1.75326	0.000276318	0.00210746	0.912445	1.11419	2.55723	4.31474
ENSMUSG00000061455	Stx17	1.75299	1.8052e-05	0.000189553	2.17466	3.00287	7.21751	10.278
ENSMUSG00000021567	Nkd2	1.75263	8.90829e-05	0.000781804	1.15576	1.58975	5.08484	4.17227
ENSMUSG00000079008	Gm14124	1.75174	4.16552e-07	6.26364e-06	4.94241	4.75568	17.8512	14.7963
ENSMUSG00000044065	Gm9788	1.7487	9.63544e-05	0.000836361	0.501845	0.543506	1.88583	1.6282
ENSMUSG00000034903	Cobll1	1.74697	1.54594e-05	0.000164567	1.65761	1.39953	4.838	5.43413
ENSMUSG00000073164	2410018L13Rik	1.7466	4.18055e-05	0.000401186	1.17097	1.03266	4.06787	3.31746
ENSMUSG00000046694	Fam46b	1.74555	0.000167308	0.00135345	0.790785	1.11419	3.28787	3.11394
ENSMUSG00000092417	Gpank1	1.74446	0.000418117	0.00302562	2.43319	2.16044	7.56308	7.83573
ENSMUSG00000078872	Gm14401	1.74439	7.09423e-10	1.65958e-08	4.36453	4.36163	15.6692	13.5548
ENSMUSG00000026170	Cyp27a1	1.74243	0.000238577	0.00185027	0.638711	0.97831	3.40635	1.99455
ENSMUSG00000022054	Nefm	1.73092	1.01875e-05	0.00011429	1.90093	1.88868	4.72939	7.89678
ENSMUSG00000039646	Vasn	1.73061	3.30003e-07	5.06904e-06	2.23549	2.64959	7.73093	8.50736
ENSMUSG00000056536	Pign	1.72777	5.13944e-05	0.000482817	7.10186	6.37261	23.4001	21.2277
ENSMUSG00000024503	Spink3	1.723	0.00130214	0.00792388	0.486637	0.788083	1.67849	2.56442
ENSMUSG00000051502	Ufsp1	1.7178	0.00084628	0.00552023	0.532259	0.828846	2.6066	1.87243
ENSMUSG00000020644	Id2	1.71368	5.36697e-09	1.07566e-07	3.14793	3.27462	10.8707	10.1966
ENSMUSG00000028280	Gabrr1	1.71277	0.000604322	0.00413011	0.4106	0.326103	1.58963	0.793749
ENSMUSG00000030559	Rab38	1.71233	9.02812e-08	1.51924e-06	1.00369	0.964723	3.0509	3.41923
ENSMUSG00000005198	Polr2a	1.71146	6.37053e-08	1.10057e-06	95.3809	95.5076	312.377	312.778
ENSMUSG00000044501	Zfp758	1.71123	0.000235738	0.00183124	1.09493	1.35876	4.15673	3.88733
ENSMUSG00000074461	Gm10699	1.71103	0.000580211	0.0039921	0.729956	0.298928	2.01419	1.32291
ENSMUSG00000022113	Trim52	1.70969	5.11984e-06	6.12406e-05	4.3189	3.91324	14.6029	12.3133
ENSMUSG00000042505	Acn9	1.70814	2.36724e-05	0.000240602	4.07559	3.75019	11.8877	13.6973
ENSMUSG00000018924	Alox15	1.70538	0.000598293	0.00410069	0.395393	0.448392	1.51064	1.2415
ENSMUSG00000055538	Zcchc24	1.70193	2.38558e-08	4.38124e-07	9.8544	10.1636	33.9647	31.1597
ENSMUSG00000090035	Galnt4	1.69382	3.22562e-05	0.000317008	1.56636	1.2093	3.81116	5.1899
ENSMUSG00000000126	Wnt9a	1.68794	0.000278203	0.0021207	0.805993	1.18213	2.85343	3.58205
ENSMUSG00000025981	Coq10b	1.68585	2.74794e-06	3.52003e-05	3.60416	2.78547	10.4758	10.0745
ENSMUSG00000048106	4632415L05Rik	1.68368	0.000308799	0.00232047	0.273733	0.394042	0.918233	1.26186
ENSMUSG00000074529	C330013J21Rik	1.683	0.00137846	0.00833146	0.273733	0.448392	1.36254	0.956569
ENSMUSG00000042750	Bex2	1.6827	5.13981e-10	1.22856e-08	6.7673	6.38619	18.8386	23.4258
ENSMUSG00000034723	Tmx4	1.68193	3.89372e-05	0.000375937	7.75578	8.26129	24.6639	26.7432
ENSMUSG00000041945	Mfsd9	1.68177	9.01479e-05	0.000788725	0.8212	1.23648	2.87318	3.76522
ENSMUSG00000040596	Pogk	1.68114	0.00122113	0.00749806	0.912445	0.557093	2.33014	2.38125
ENSMUSG00000064194	Zfp936	1.68104	2.97469e-08	5.39375e-07	6.50877	4.71491	17.5649	18.419
ENSMUSG00000022061	Nkx3-1	1.68103	0.000565819	0.00390437	1.94655	2.60883	6.79295	7.83573
ENSMUSG00000044794	9330133O14Rik	1.67748	4.40243e-05	0.000420219	0.729956	1.16854	3.10027	2.99182
ENSMUSG00000029552	Tes	1.67729	9.87972e-07	1.3701e-05	3.43688	3.04363	12.0654	8.62948
ENSMUSG00000000915	Hip1r	1.67406	0.000176638	0.00141847	1.62719	0.97831	4.55167	3.74487
ENSMUSG00000092335	Gm7221	1.66957	9.24158e-10	2.11681e-08	8.78988	8.60098	27.4088	27.9237
ENSMUSG00000017144	Rnd3	1.66872	2.05087e-11	6.1483e-10	12.7742	13.0441	43.9271	38.1407
ENSMUSG00000039485	Tspyl4	1.66689	0.000445271	0.00318657	0.395393	0.842434	1.42178	2.56442
ENSMUSG00000014158	Trpv4	1.66592	0.000244458	0.00188869	0.4106	0.394042	1.48102	1.05833
ENSMUSG00000042348	Arl15	1.66551	5.25448e-07	7.74602e-06	16.2111	15.5171	51.5395	49.1107
ENSMUSG00000043773	1700048O20Rik	1.66072	0.000735894	0.00489795	0.4106	0.557093	1.96482	1.07868
ENSMUSG00000045854	Lyrm2	1.65906	1.00968e-05	0.000113608	0.684334	0.760908	2.59672	1.95384
ENSMUSG00000021745	Ptprg	1.65475	3.71444e-06	4.58918e-05	23.1457	22.7729	72.5009	72.0887
ENSMUSG00000082286	Pisd-ps1	1.65367	9.70741e-11	2.59896e-09	15.6636	18.6015	56.1011	51.7158
ENSMUSG00000044548	Dact1	1.65333	3.31408e-05	0.000324362	2.44839	3.1931	10.1894	7.55079
ENSMUSG00000020423	Btg2	1.65046	1.88289e-12	6.42795e-11	11.3904	11.7805	36.5022	36.2479
ENSMUSG00000034042	Gpbp1l1	1.64479	8.43864e-08	1.42846e-06	38.7029	40.0428	122.954	123.296
ENSMUSG00000034848	Ttc21b	1.64228	0.000522979	0.00365113	5.48988	5.32636	14.2079	19.5791
ENSMUSG00000030882	Dnhd1	1.63775	0.0004871	0.00342521	0.319356	0.339691	0.858992	1.22115
ENSMUSG00000030657	Xylt1	1.63616	9.57633e-05	0.000831736	0.729956	0.788083	2.61647	2.09631
ENSMUSG00000037594	BC022687	1.6345	0.000470465	0.00332518	0.456222	0.828846	2.43875	1.54679
ENSMUSG00000037750	BC017647	1.63409	1.66034e-12	5.68179e-11	14.6904	18.221	53.7216	48.439
ENSMUSG00000042417	Ccno	1.63377	0.000177718	0.00142474	2.85899	2.79905	9.07372	8.48701
ENSMUSG00000031402	Mpp1	1.63171	2.61583e-09	5.50559e-08	10.3106	10.2994	32.4442	31.4243
ENSMUSG00000030041	D6Mm5e	1.62815	7.92053e-09	1.56113e-07	2.35715	2.62242	6.81269	8.62948
ENSMUSG00000030822	Prr14	1.62688	1.18933e-08	2.27808e-07	8.27283	8.32923	25.2958	25.9902
ENSMUSG00000064090	Vrk2	1.62481	0.00113657	0.0070517	1.21659	0.937547	3.22862	3.41923
ENSMUSG00000039270	Megf9	1.62273	5.507e-05	0.000514973	2.15945	1.90227	5.78585	6.73669
ENSMUSG00000026888	Grb14	1.61942	0.00095815	0.00611758	0.684334	0.964723	2.51773	2.56442
ENSMUSG00000000142	Axin2	1.61798	9.34552e-10	2.13377e-08	4.75992	3.64149	11.1866	14.6335
ENSMUSG00000036941	Elac1	1.61625	1.36795e-05	0.000147214	1.04931	1.16854	3.17926	3.6431
ENSMUSG00000018500	Adora2b	1.61565	0.00102065	0.00646057	0.805993	1.16854	3.93951	2.09631
ENSMUSG00000021456	Fbp2	1.61453	1.09784e-05	0.00012182	1.52074	1.05984	3.81116	4.09086
ENSMUSG00000032565	Nudt16	1.61402	0.000750711	0.00498494	1.76406	1.87509	6.17092	4.96602
ENSMUSG00000083027	Gm13140	1.6102	0.000373168	0.00273643	0.34977	0.394042	1.08608	1.2008
ENSMUSG00000093565	2610019E17Rik	1.60641	3.3359e-07	5.10765e-06	1.21659	1.07342	3.20888	3.78557
ENSMUSG00000037313	Tacc3	1.60606	7.28983e-16	3.67583e-14	40.4213	36.0208	111.116	121.606
ENSMUSG00000038984	Tspyl5	1.60489	0.00150005	0.00894141	0.562674	0.665795	1.33292	2.4423
ENSMUSG00000027074	Slc43a3	1.60472	2.17977e-07	3.44466e-06	4.97282	4.64697	16.4887	12.7407
ENSMUSG00000031618	Nr3c2	1.60308	5.27168e-05	0.000493938	0.8212	0.69297	2.58685	1.99455
ENSMUSG00000022951	Rcan1	1.60264	2.59436e-08	4.75244e-07	2.88941	4.04912	9.78461	11.3364
ENSMUSG00000041362	4930506M07Rik	1.5988	0.00047483	0.00335105	0.88203	0.951135	1.77722	3.82628
ENSMUSG00000037259	6330439K17Rik	1.59825	0.000503634	0.00352297	1.30784	0.937547	4.04812	2.72724
ENSMUSG00000026000	Lancl1	1.59783	1.09714e-10	2.92094e-09	7.29956	8.45152	23.9432	23.7514
ENSMUSG00000040435	Ppp1r15a	1.59493	8.02706e-09	1.57777e-07	4.85116	4.90514	14.4054	15.0812
ENSMUSG00000031432	Prps1	1.59258	4.08909e-11	1.15777e-09	75.8242	78.4822	230.496	234.889
ENSMUSG00000025081	Tdrd1	1.5916	0.000173143	0.00139669	0.729956	1.14136	3.17926	2.46266
ENSMUSG00000027820	Mme	1.59144	2.30046e-10	5.81019e-09	16.9411	17.6639	54.8373	49.4363
ENSMUSG00000028882	Ppp1r8	1.58313	1.9053e-11	5.7759e-10	16.348	14.3621	47.3828	44.6128
ENSMUSG00000028195	Cyr61	1.5799	5.97365e-07	8.70725e-06	1.82489	2.26914	6.03269	6.22788
ENSMUSG00000021871	Pnp	1.57976	5.18998e-12	1.69865e-10	29.7457	28.9553	83.8455	91.6475
ENSMUSG00000029423	Piwil1	1.57949	7.04042e-05	0.000640324	0.562674	0.570681	1.64887	1.75032
ENSMUSG00000048769	H1f0	1.57637	1.01377e-07	1.69001e-06	6.00693	5.39429	15.3236	18.704
ENSMUSG00000030708	Dnajb13	1.57556	1.63343e-05	0.00017266	0.851615	0.856022	2.43875	2.66618
ENSMUSG00000016526	Dyrk3	1.57227	5.93354e-10	1.40417e-08	7.48205	8.89991	23.9728	24.769
ENSMUSG00000020755	Sap30bp	1.5705	9.9579e-09	1.9307e-07	9.18528	8.69609	25.3649	27.7609
ENSMUSG00000028158	Mttp	1.57025	4.54848e-05	0.000432136	0.638711	0.937547	2.5671	2.11666
ENSMUSG00000063754	Gm10136	1.56863	0.000268394	0.00205031	0.638711	0.652207	2.35976	1.44503
ENSMUSG00000042377	Fam83g	1.56858	0.000633618	0.00430969	1.00369	0.652207	2.87318	2.0149
ENSMUSG00000059423	Zfp933	1.56786	5.67341e-05	0.000529148	1.53595	1.46747	4.31471	4.59967
ENSMUSG00000026880	Stom	1.56683	4.36093e-06	5.2962e-05	5.1249	5.36712	13.1515	17.9713
ENSMUSG00000041995	Zbed3	1.56602	1.27472e-05	0.000138963	4.63826	2.96211	11.0978	11.3974
ENSMUSG00000031216	Stard8	1.5659	5.88275e-06	6.9206e-05	3.01107	4.19858	9.20207	12.1912
ENSMUSG00000027508	Pag1	1.56409	0.000366221	0.00269103	2.31153	2.4186	9.09347	4.86426
ENSMUSG00000047123	Ticam1	1.55942	0.000848223	0.00552705	2.60047	1.64411	7.15827	5.33236
ENSMUSG00000078580	E430018J23Rik	1.55854	0.00119648	0.00736894	0.547467	0.489155	1.07621	2.0149
ENSMUSG00000051043	Gprc5c	1.55652	6.62805e-06	7.72731e-05	3.10231	3.61431	10.3573	9.40287
ENSMUSG00000020275	Rel	1.55624	0.000137809	0.00114699	2.81337	1.92945	7.78029	6.14647
ENSMUSG00000051769	Wfdc15a	1.55604	0.000828934	0.00542112	0.532259	0.46198	1.66862	1.2415
ENSMUSG00000027654	Fam83d	1.55128	1.48691e-08	2.80293e-07	10.9645	10.8294	32.6713	31.2004
ENSMUSG00000035476	Tab3	1.54842	0.000148731	0.00122398	16.1351	13.017	49.081	36.1665
ENSMUSG00000020331	Hcn2	1.54794	0.00116829	0.00722651	0.34977	0.217402	0.928106	0.712339
ENSMUSG00000047604	Frat2	1.54738	3.63741e-07	5.54549e-06	7.81661	6.83459	21.613	21.2073
ENSMUSG00000036206	Sh3bp4	1.54175	1.56732e-05	0.000166411	8.69864	9.22601	25.7401	26.4583
ENSMUSG00000034813	Grip1	1.54155	0.00110785	0.00690047	1.09493	1.04625	1.84634	4.43685
ENSMUSG00000072944	Nup62cl	1.54116	5.4447e-08	9.47975e-07	3.99955	3.85889	12.9244	9.91169
ENSMUSG00000020300	Cpeb4	1.53987	0.000109698	0.00093624	7.60371	8.84556	25.4637	22.3674
ENSMUSG00000035725	Prkx	1.53413	0.000165279	0.0013416	8.78988	8.76403	24.5948	26.2548
ENSMUSG00000059923	Grb2	1.53391	3.83074e-10	9.37645e-09	10.9189	14.0768	35.9789	36.431
ENSMUSG00000028175	Depdc1a	1.53277	0.00061283	0.00418025	5.00324	4.93232	14.8694	13.8804
ENSMUSG00000027104	Atf2	1.53253	0.000104448	0.000897336	109.706	116.854	339.391	316.034
ENSMUSG00000064427	SNORA42	1.5323	0.000379538	0.00277602	0.243319	0.217402	0.730637	0.590224
ENSMUSG00000070576	Mn1	1.53173	0.00128632	0.00783763	0.334563	0.557093	1.10583	1.50609
ENSMUSG00000026748	Plxdc2	1.53024	0.00044475	0.00318603	6.3567	5.43506	13.813	20.2711
ENSMUSG00000046402	Rbp1	1.52992	0.000557779	0.00385448	0.866822	0.801671	2.49799	2.32019
ENSMUSG00000074733	5830428H23Rik	1.52807	0.000212566	0.00166757	1.50553	1.50823	3.61369	5.10849
ENSMUSG00000021591	Glrx	1.52727	2.88066e-09	6.00102e-08	11.1014	8.95426	27.8728	29.9386
ENSMUSG00000071286	Sowahc	1.52497	1.22178e-05	0.000134114	1.59678	2.07891	5.44028	5.14919
ENSMUSG00000036959	Bcorl1	1.52385	1.26767e-05	0.0001383	4.66868	5.40788	15.4816	13.4937
ENSMUSG00000073805	Fam196a	1.52099	0.000978599	0.00622031	0.638711	0.312516	1.1157	1.6282
ENSMUSG00000031227	Magee1	1.52092	7.94215e-05	0.000710116	0.988482	0.856022	2.13267	3.19535
ENSMUSG00000054863	Fam19a5	1.51903	0.000678862	0.00457598	0.593089	0.326103	1.19469	1.44503
ENSMUSG00000058351	2010107H07Rik	1.51737	0.00102985	0.00650554	1.87051	2.35066	7.01016	5.06778
ENSMUSG00000047443	Fam132b	1.51562	0.00016296	0.00132579	0.973274	0.788083	2.68558	2.34054
ENSMUSG00000037999	Arap2	1.51459	7.74181e-05	0.000692638	7.22352	7.0384	19.3717	21.3905
ENSMUSG00000027088	Phospho2	1.51442	1.54649e-05	0.000164567	4.44056	4.02194	13.191	10.97
ENSMUSG00000039224	D1Pas1	1.51124	2.84706e-06	3.63395e-05	8.50094	8.77762	26.0265	23.2222
ENSMUSG00000045312	Lhfpl2	1.51015	3.42587e-07	5.22857e-06	1.77927	2.37784	5.68712	6.18717
ENSMUSG00000030543	Mesp2	1.51009	4.46435e-05	0.000425559	1.09493	1.44029	3.11014	4.15192
ENSMUSG00000032839	Trpc1	1.50976	0.000993944	0.00630662	0.88203	0.828846	2.20178	2.68653
ENSMUSG00000025257	Ribc1	1.50969	5.76015e-06	6.79879e-05	1.77927	1.76639	5.01572	5.08813
ENSMUSG00000040383	Aqr	1.50482	1.40397e-06	1.89185e-05	88.9482	87.9936	255.693	246.449
ENSMUSG00000037628	Cdkn3	1.50357	1.95413e-05	0.000202362	1.61199	1.77998	5.43041	4.17227
ENSMUSG00000078317	F8a	1.50328	0.000417746	0.00302503	0.334563	0.326103	1.04659	0.814102
ENSMUSG00000040009	Gnaz	1.50286	6.68731e-05	0.00061329	2.63088	3.57355	10.4659	7.10304
ENSMUSG00000026317	Cln8	1.50273	4.42072e-06	5.3506e-05	11.7857	10.7614	33.1354	30.7527
ENSMUSG00000046675	D230037D09Rik	1.4995	4.51216e-06	5.44282e-05	2.96545	2.75829	8.06663	8.12066
ENSMUSG00000025151	Maged1	1.49805	4.06724e-11	1.15387e-09	50.6407	48.9291	147.816	133.411
ENSMUSG00000031239	Itm2a	1.49695	3.83134e-05	0.000371421	4.34932	4.32087	12.1049	12.3743
ENSMUSG00000083718	Ccnb2-ps	1.49387	0.000694423	0.00465887	0.258526	0.298928	0.888612	0.671634
ENSMUSG00000003934	Efnb3	1.49264	0.000995194	0.00631174	0.334563	0.434805	1.33292	0.814102
ENSMUSG00000006586	Runx1t1	1.49171	4.27193e-05	0.00040913	1.50553	2.2012	5.29218	5.14919
ENSMUSG00000039220	Ppp1r10	1.49119	1.20542e-11	3.74757e-10	9.90002	12.0658	29.0576	32.7472
ENSMUSG00000032733	Snx33	1.48946	0.00103352	0.00651717	0.212904	0.190227	0.582535	0.549519
ENSMUSG00000068522	Aard	1.48944	4.9562e-08	8.66728e-07	5.24656	5.0546	14.198	14.7352
ENSMUSG00000010492	Gm16119	1.48852	0.00154808	0.00917403	0.334563	0.176639	0.750384	0.671634
ENSMUSG00000009628	Tex15	1.48797	3.75533e-06	4.63569e-05	7.75578	6.59001	22.8867	17.32
ENSMUSG00000081766	2210409E12Rik	1.48694	1.88035e-05	0.000196575	1.82489	1.35876	4.34433	4.57932
ENSMUSG00000021234	Fam161b	1.48661	5.16043e-05	0.000484469	1.12535	1.18213	2.83369	3.66346
ENSMUSG00000022999	Lmbr1l	1.48625	9.93479e-06	0.000111894	8.63781	8.77762	26.3128	22.4692
ENSMUSG00000039740	Alg2	1.48586	1.13422e-08	2.18721e-07	6.00693	6.42696	15.7383	19.1314
ENSMUSG00000025480	Syce1	1.48362	3.41973e-07	5.22478e-06	5.06407	5.35353	13.1317	16.0378
ENSMUSG00000020143	Dock2	1.48302	0.000668677	0.004518	0.94286	1.05984	3.11014	2.48301
ENSMUSG00000061633	1700029P11Rik	1.48088	7.53059e-05	0.000676284	7.93827	7.32374	21.4551	21.1463
ENSMUSG00000024381	Bin1	1.47986	0.00110861	0.00690218	3.13273	3.77737	9.05397	10.2373
ENSMUSG00000068740	Celsr2	1.47838	0.000145555	0.0012027	3.63457	3.43767	11.5026	8.18172
ENSMUSG00000022361	Zhx1	1.47806	3.11858e-06	3.94042e-05	3.25439	3.27462	8.32334	9.89133
ENSMUSG00000059013	Sh2d3c	1.47793	0.000156494	0.00127902	4.15162	3.58714	10.8312	10.7258
ENSMUSG00000021025	Nfkbia	1.47722	8.52124e-08	1.44074e-06	2.70692	2.96211	7.81979	7.97819
ENSMUSG00000024335	Brd2	1.4735	4.74363e-13	1.74463e-11	79.5043	79.0393	220.119	220.153
ENSMUSG00000037703	Prosapip1	1.47121	0.000175837	0.00141284	0.8212	0.597856	2.01419	1.91314
ENSMUSG00000042063	Zfp386	1.47114	0.000144988	0.00119871	3.4825	3.60073	10.4758	9.15864
ENSMUSG00000045975	C2cd2	1.4706	2.01099e-06	2.64487e-05	2.23549	1.87509	5.98332	5.39342
ENSMUSG00000061536	Sec22c	1.47023	1.33624e-06	1.81204e-05	3.04148	3.5192	9.13296	9.05688
ENSMUSG00000044712	Slc38a6	1.46983	0.000109563	0.000935644	2.69171	2.51371	8.53068	5.86153
ENSMUSG00000054321	Taf4b	1.46801	2.93185e-10	7.26345e-09	11.6033	10.5032	30.2819	30.8748
ENSMUSG00000054477	Kcnn2	1.46735	0.00168918	0.00986679	3.57374	3.70943	10.0512	10.0949
ENSMUSG00000030259	Rassf8	1.46573	0.000158264	0.00129275	0.94286	1.26365	2.419	3.72451
ENSMUSG00000053536	Cstf2t	1.46389	6.16586e-12	1.99739e-10	8.78988	8.36999	24.8022	22.5099
ENSMUSG00000000326	Comt	1.46093	6.31412e-06	7.40975e-05	9.33735	9.81028	23.1533	29.5926
ENSMUSG00000087064	Gm11721	1.46074	0.000973816	0.00619543	0.288941	0.434805	1.1157	0.875159
ENSMUSG00000020415	Pttg1	1.4573	7.03756e-12	2.2517e-10	23.4498	25.9524	69.7363	65.9219
ENSMUSG00000048218	Amigo2	1.45701	0.000810474	0.00531501	0.562674	0.543506	1.44153	1.60785
ENSMUSG00000020409	Slu7	1.45569	1.26111e-12	4.40001e-11	16.3328	16.4818	42.219	47.8285
ENSMUSG00000026640	Plxna2	1.45433	0.000517619	0.00361725	2.40277	2.4186	4.78863	8.46666
ENSMUSG00000036395	Glb1l2	1.45296	0.000751228	0.00498606	2.2507	2.59524	6.9608	6.30929
ENSMUSG00000028527	Ak4	1.45232	1.55333e-08	2.91659e-07	29.5632	30.0151	81.7326	81.3084
ENSMUSG00000030055	Rab43	1.45218	0.000109473	0.000935438	1.35346	1.26365	2.92255	4.27403
ENSMUSG00000069743	Zfp820	1.44877	0.000983219	0.0062469	2.96545	2.88058	9.46866	6.47211
ENSMUSG00000009145	Dqx1	1.44456	1.8392e-05	0.000192697	1.12535	1.01907	3.26812	2.54407
ENSMUSG00000042745	Id1	1.44048	0.000482271	0.00339517	5.10969	4.19858	12.2628	13.0053
ENSMUSG00000032540	Abhd5	1.43893	1.73735e-06	2.30838e-05	6.08296	4.36163	13.1218	15.2033
ENSMUSG00000045252	Zfp574	1.43858	0.000147185	0.00121399	12.2572	13.6828	35.4556	34.8639
ENSMUSG00000022240	Ctnnd2	1.43793	3.61299e-05	0.000351447	0.836408	0.774496	2.44862	1.89279
ENSMUSG00000053334	Ficd	1.43699	0.000428565	0.00309026	1.4447	1.79357	4.32458	4.45721
ENSMUSG00000029089	Pacrgl	1.43511	3.64675e-06	4.52121e-05	4.62305	4.63339	11.6803	13.3716
ENSMUSG00000079658	Tceb1	1.43385	4.64376e-09	9.37291e-08	27.8752	26.2106	76.1146	69.9924
ENSMUSG00000068959	Zfp619	1.43357	1.41926e-05	0.000152277	1.6424	2.55448	4.99598	6.3907
ENSMUSG00000073197	5730507C01Rik	1.4325	0.000838211	0.00547677	0.593089	0.910372	2.17216	1.89279
ENSMUSG00000015217	Hmgb3	1.43074	7.51847e-05	0.00067562	3.52812	2.98928	9.75499	7.79502
ENSMUSG00000023919	Cenpq	1.43045	8.9233e-07	1.24594e-05	7.9991	8.17976	22.0376	21.5737
ENSMUSG00000028668	Tceb3	1.42875	1.69988e-10	4.37857e-09	15.9222	15.4084	38.6349	45.7525
ENSMUSG00000028793	Rnf19b	1.42836	6.77983e-07	9.74301e-06	9.77837	9.64723	28.7121	23.5479
ENSMUSG00000087547	2410019O14Rik	1.42817	1.27869e-06	1.74444e-05	7.42122	7.22863	17.3971	22.0622
ENSMUSG00000058672	Tubb2a	1.42778	0.00106431	0.0066759	2.55485	2.98928	7.35574	7.57114
ENSMUSG00000027907	S100a11	1.4261	1.71086e-07	2.74931e-06	5.36822	5.89704	16.6565	13.5955
ENSMUSG00000022021	Diap3	1.4247	6.36152e-06	7.45312e-05	19.4047	22.3245	58.8854	53.1405
ENSMUSG00000026566	Mpzl1	1.42365	2.17052e-07	3.43766e-06	24.8489	23.9414	58.994	71.9259
ENSMUSG00000023795	Pisd-ps2	1.41865	2.5561e-06	3.28608e-05	6.49356	6.83459	18.5128	17.1165
ENSMUSG00000021068	Nin	1.41722	5.53847e-09	1.10847e-07	4.54702	4.78285	12.9441	11.9673
ENSMUSG00000027981	Rnpc3	1.41553	3.1803e-05	0.000313418	8.88113	7.93518	23.8839	20.9631
ENSMUSG00000055932	Fto	1.41546	2.57713e-09	5.43215e-08	13.9908	12.6093	39.0792	31.8314
ENSMUSG00000025878	Uimc1	1.41524	1.59836e-06	2.13965e-05	14.7816	13.4382	38.2992	36.9602
ENSMUSG00000026655	Fam107b	1.41516	2.50201e-05	0.000252423	6.99541	7.37809	19.974	18.358
ENSMUSG00000033883	D3Ertd254e	1.41335	2.06604e-08	3.83387e-07	18.477	16.74	44.7268	49.0903
ENSMUSG00000046667	Rbm12b	1.41309	1.07525e-05	0.00011978	2.79816	3.23386	8.27397	7.79502
ENSMUSG00000024660	Incenp	1.41303	5.60811e-09	1.12084e-07	40.1324	35.9529	98.942	103.676
ENSMUSG00000073716	Gm13241	1.41031	4.87934e-06	5.85111e-05	3.66499	4.03553	9.96233	10.5223
ENSMUSG00000055204	Ankrd17	1.4082	4.46323e-09	9.04691e-08	96.6127	96.7848	252.544	260.757
ENSMUSG00000062421	Arf2	1.40793	1.1586e-08	2.2252e-07	4.47098	5.42147	12.4307	13.8601
ENSMUSG00000032417	Rwdd2a	1.40635	2.43906e-05	0.000246672	2.6765	2.69035	7.85928	6.34999
ENSMUSG00000026740	Dnajc1	1.40282	5.16849e-05	0.000484907	10.1433	10.5848	27.7247	27.0892
ENSMUSG00000045730	Adrb2	1.4011	0.00133822	0.0081123	1.41429	1.00549	3.62356	2.74759
ENSMUSG00000003198	Zfp959	1.40075	0.000500705	0.00350764	0.517052	0.543506	1.29342	1.52644
ENSMUSG00000066838	Zfp772	1.40075	6.58769e-07	9.50519e-06	4.106	3.91324	10.9497	10.217
ENSMUSG00000042613	Pbxip1	1.39889	0.000398023	0.0028949	2.55485	1.92945	6.73371	5.06778
ENSMUSG00000043998	Mgat2	1.39857	1.68919e-05	0.000178026	1.15576	1.91586	3.49521	4.66073
ENSMUSG00000003418	St8sia6	1.39416	0.000125572	0.00105717	1.65761	1.56258	4.89724	3.54134
ENSMUSG00000028266	Lmo4	1.39306	0.000231467	0.00180198	2.60047	2.75829	7.07928	7.00127
ENSMUSG00000050332	Fam123b	1.39172	6.41991e-06	7.50304e-05	12.0595	9.74234	30.7657	26.4176
ENSMUSG00000026739	Bmi1	1.39109	4.13504e-05	0.000397086	2.2659	2.92134	7.90865	5.67836
ENSMUSG00000036533	Cdc42ep3	1.39087	4.80396e-06	5.77041e-05	2.47881	2.78547	7.64207	6.14647
ENSMUSG00000024074	Crim1	1.38946	8.00053e-05	0.000713994	2.37236	2.51371	7.1089	5.67836
ENSMUSG00000026473	Glul	1.38878	1.30951e-10	3.43507e-09	30.871	30.2597	73.9029	86.2133
ENSMUSG00000021054	Sgpp1	1.38855	0.000529886	0.00369032	3.58895	2.50013	8.65903	7.26586
ENSMUSG00000015365	Mov10l1	1.38805	0.000268148	0.00204953	4.36453	5.10895	11.3051	13.5141
ENSMUSG00000044231	Nhlrc1	1.38731	0.000719803	0.00480205	0.501845	0.951135	2.19191	1.60785
ENSMUSG00000046605	B3gntl1	1.38725	3.20852e-05	0.000315763	2.81337	3.27462	7.80004	8.14102
ENSMUSG00000019761	Krt10	1.38474	0.000468206	0.00331414	0.486637	0.74732	1.50077	1.75032
ENSMUSG00000000120	Ngfr	1.38025	0.000196435	0.00155643	1.8553	2.33707	6.95092	3.92804
ENSMUSG00000060675	Pla2g16	1.3801	1.10688e-06	1.52611e-05	9.32214	8.76403	21.7809	25.3186
ENSMUSG00000024776	Stambpl1	1.37923	0.000954337	0.00609831	2.22028	2.01097	6.34864	4.64038
ENSMUSG00000045330	4933402E13Rik	1.37858	0.000112243	0.000953965	2.79816	3.17951	6.64485	8.93476
ENSMUSG00000020621	Rdh14	1.37847	0.00152705	0.00907202	1.53595	1.26365	4.42331	2.829
ENSMUSG00000052539	Magi3	1.37831	8.36403e-06	9.57134e-05	6.12859	4.04912	12.796	13.6566
ENSMUSG00000059975	Zfp74	1.37681	2.59745e-06	3.33324e-05	11.8618	13.4246	31.4371	34.2533
ENSMUSG00000031107	Rbmx2	1.37597	4.21145e-09	8.5487e-08	16.1655	16.8623	43.0088	42.72
ENSMUSG00000032051	Fdx1	1.37419	3.89038e-06	4.78172e-05	5.82444	5.9378	13.8722	16.6484
ENSMUSG00000030337	Vamp1	1.37314	0.000144009	0.00119131	2.60047	2.37784	6.9213	5.96329
ENSMUSG00000021709	Erbb2ip	1.37141	9.13226e-05	0.000797536	6.18942	5.7204	17.8019	12.9849
ENSMUSG00000020866	Cacna1g	1.37131	0.000641673	0.00435825	0.760371	0.991898	2.419	2.11666
ENSMUSG00000048027	Rgmb	1.368	0.000174734	0.00140635	2.11383	1.64411	5.63775	4.0298
ENSMUSG00000037622	Wdtc1	1.36654	0.000954704	0.00609831	37.5319	35.8714	104.412	84.8497
ENSMUSG00000037001	Zfp39	1.36008	0.00026916	0.00205506	3.55853	4.25293	10.9102	9.13829
ENSMUSG00000025138	Sirt7	1.35959	0.000214418	0.00168118	5.44425	5.95139	14.356	14.8981
ENSMUSG00000022519	Srl	1.35946	1.00818e-07	1.68267e-06	5.62674	5.47582	14.7608	13.7176
ENSMUSG00000026568	Brp44	1.35889	9.76876e-05	0.000845362	5.03365	4.57904	14.8892	9.72851
ENSMUSG00000038206	Fbxo8	1.35663	2.89307e-05	0.0002887	4.95762	5.32636	12.8158	13.5344
ENSMUSG00000042670	Immp1l	1.35511	7.30116e-05	0.000661089	4.69909	4.6198	13.3588	10.4612
ENSMUSG00000052056	Zfp217	1.35348	1.76765e-10	4.54494e-09	33.8061	31.3467	79.6592	86.8443
ENSMUSG00000078202	Nrarp	1.35147	0.00046121	0.00327189	1.18618	1.04625	3.42609	2.23878
ENSMUSG00000063632	Sox11	1.35069	7.41371e-05	0.00066958	3.75623	3.54638	8.7084	9.93204
ENSMUSG00000032122	Slc37a2	1.34729	7.43767e-05	0.000671118	1.21659	1.318	3.58407	2.84936
ENSMUSG00000062619	2310039H08Rik	1.34654	1.92234e-05	0.000200064	2.37236	2.22837	6.42763	5.25095
ENSMUSG00000050623	1700019N12Rik	1.34231	0.00156532	0.0092626	1.21659	1.97021	3.29774	4.82355
ENSMUSG00000072437	Nanos1	1.33853	0.000332707	0.00247794	2.08342	1.88868	6.45725	3.54134
ENSMUSG00000044636	Csrnp2	1.33716	1.79937e-09	3.90822e-08	11.2231	9.81028	25.3748	27.7812
ENSMUSG00000037731	BC013712	1.33716	0.000788976	0.00520037	1.24701	0.991898	2.53748	3.13429
ENSMUSG00000075419	Dolk	1.33479	0.000796985	0.00524342	0.638711	0.951135	1.9352	2.09631
ENSMUSG00000045466	Zfp956	1.33446	0.000250436	0.0019307	1.21659	1.12777	3.32736	2.56442
ENSMUSG00000020526	Znhit3	1.33381	1.90731e-05	0.000198667	10.3106	11.9571	26.0166	30.1421
ENSMUSG00000048490	Nrip1	1.33346	0.000419872	0.00303594	6.90416	6.68512	16.5084	17.7474
ENSMUSG00000031530	Dusp4	1.33092	9.87949e-05	0.000851844	3.77144	4.34805	9.30081	11.1532
ENSMUSG00000027173	Depdc7	1.32847	1.78975e-07	2.86642e-06	8.12076	8.88632	19.4902	23.263
ENSMUSG00000019837	Gtf3c6	1.3273	1.82009e-09	3.94123e-08	13.0632	13.3567	33.5303	32.7676
ENSMUSG00000010911	Apip	1.32563	7.45593e-07	1.06078e-05	6.17421	5.55735	13.8722	15.5493
ENSMUSG00000037536	Fbxo34	1.32248	2.97372e-05	0.000295714	7.51246	7.17428	18.2955	18.4394
ENSMUSG00000034300	Fam53c	1.32195	2.23321e-09	4.78496e-08	20.3931	17.1476	46.8496	46.994
ENSMUSG00000040289	Hey1	1.32108	0.000119504	0.00100967	2.28111	2.636	5.26256	7.06233
ENSMUSG00000020946	Gosr2	1.31982	1.14397e-08	2.20302e-07	13.9452	13.0713	31.4075	36.0647
ENSMUSG00000036376	Abt1	1.31969	0.000392791	0.0028583	4.27328	5.20407	12.7861	10.8683
ENSMUSG00000091909	Gm17282	1.31732	5.9219e-05	0.000550883	0.866822	1.05984	2.30052	2.52371
ENSMUSG00000028212	Ccne2	1.31647	0.000110866	0.000945081	5.55071	5.81551	13.4674	14.8574
ENSMUSG00000062116	Zfp954	1.31393	6.41162e-06	7.49949e-05	2.31153	2.24196	5.08484	6.26858
ENSMUSG00000060180	Myh13	1.31271	1.41158e-06	1.9003e-05	2.84379	2.77188	7.75067	6.16682
ENSMUSG00000032077	Bud13	1.3111	1.81642e-08	3.38827e-07	8.59219	9.32112	23.1335	21.3091
ENSMUSG00000067274	Rplp0	1.31008	0.00118723	0.00732459	109.6	112.886	262.062	289.617
ENSMUSG00000021758	Ddx4	1.31006	4.36612e-05	0.000417032	2.6613	3.31539	7.22738	7.61185
ENSMUSG00000020635	Fkbp1b	1.30895	0.000328002	0.00245057	2.40277	2.29631	6.91143	4.70144
ENSMUSG00000064308	2410137M14Rik	1.30441	4.32065e-06	5.25176e-05	4.28849	3.61431	8.69853	10.8479
ENSMUSG00000026239	Pde6d	1.30418	5.4171e-06	6.42044e-05	5.5355	5.39429	14.198	12.7814
ENSMUSG00000041124	8430410K20Rik	1.30046	5.88958e-07	8.61992e-06	15.3443	11.4136	34.2116	31.6685
ENSMUSG00000049755	Zfp672	1.3002	0.00112961	0.00701153	0.729956	1.01907	2.18204	2.13702
ENSMUSG00000026249	Serpine2	1.29846	0.000536518	0.00372741	10.4475	9.64723	26.0956	23.324
ENSMUSG00000058503	Fam133b	1.29723	5.06707e-07	7.50074e-06	6.67605	6.98405	16.5084	17.0758
ENSMUSG00000020034	Tcp11l2	1.29698	0.000201444	0.00158818	3.04148	2.93493	6.05244	8.67018
ENSMUSG00000020846	Fam101b	1.2945	0.000363146	0.00267048	0.958067	0.801671	2.2709	2.03525
ENSMUSG00000091761	Gm4349	1.29439	0.000100939	0.000868756	8.44011	7.37809	21.4156	17.3607
ENSMUSG00000051527	Usp29	1.29208	0.000133099	0.00111202	4.56222	3.89965	9.98208	10.7461
ENSMUSG00000021763	BC067074	1.28906	4.56475e-05	0.000433393	5.87006	5.78834	14.2672	14.2264
ENSMUSG00000031681	Smad1	1.28861	3.962e-06	4.86137e-05	5.83965	4.41598	12.9046	12.1301
ENSMUSG00000048285	Frmd6	1.28197	1.06471e-07	1.76462e-06	4.3037	4.33446	10.9596	10.0338
ENSMUSG00000000531	Grasp	1.27999	7.39959e-06	8.53615e-05	2.35715	2.47295	5.87471	5.86153
ENSMUSG00000039841	Zfp800	1.27996	0.00156562	0.0092626	3.4977	3.23386	7.98764	8.36489
ENSMUSG00000045193	Cirbp	1.27671	3.97384e-05	0.000383153	11.4968	11.3593	26.4708	28.921
ENSMUSG00000026482	Rgl1	1.27616	0.00084823	0.00552705	0.912445	0.951135	2.46837	2.03525
ENSMUSG00000046269	Usp27x	1.27599	0.000354132	0.00261567	2.37236	2.22837	5.21319	5.94294
ENSMUSG00000066880	Zfp617	1.27538	6.93614e-05	0.000631645	2.23549	2.16044	6.13142	4.47756
ENSMUSG00000020273	Papolg	1.27485	5.37981e-05	0.00050374	27.495	28.8058	70.23	66.0033
ENSMUSG00000027346	Gpcpd1	1.2727	8.51408e-05	0.000752297	10.706	9.90539	22.6102	27.2113
ENSMUSG00000028494	Plin2	1.27194	4.4065e-07	6.58437e-06	6.52398	7.1471	15.3039	17.7474
ENSMUSG00000032261	Sh3bgrl2	1.26863	1.93184e-05	0.000200635	14.0516	11.2642	31.368	29.6129
ENSMUSG00000037408	Cnnm4	1.26745	0.000121425	0.00102468	3.55853	4.42957	10.8312	8.38525
ENSMUSG00000021706	Zfyve16	1.2671	0.000197869	0.00156518	7.08665	6.50848	17.5452	15.1626
ENSMUSG00000003228	Grk5	1.26624	0.00070856	0.00474257	2.17466	2.10608	3.89015	6.45175
ENSMUSG00000033671	Cep350	1.26017	0.000153472	0.00125648	18.4162	21.0337	48.8441	45.6507
ENSMUSG00000038213	Tapbpl	1.2585	0.00154616	0.0091665	0.441015	0.625032	1.1552	1.42468
ENSMUSG00000043439	E130012A19Rik	1.2571	3.56198e-09	7.3453e-08	6.46315	6.16879	13.6353	16.6077
ENSMUSG00000052253	Zfp622	1.25191	1.42442e-09	3.13679e-08	17.8231	16.047	38.7731	41.9059
ENSMUSG00000074925	Ptar1	1.25001	6.47132e-05	0.000595012	2.60047	2.69035	5.20332	7.42868
ENSMUSG00000068250	Amn1	1.24532	0.000525768	0.00366701	4.68388	4.76926	12.9046	9.48428
ENSMUSG00000028698	Pik3r3	1.24514	9.40421e-06	0.000106591	5.67236	4.34805	10.0907	13.6973
ENSMUSG00000040365	Trim41	1.24447	1.94066e-06	2.55945e-05	5.18573	5.85627	12.016	14.1857
ENSMUSG00000067995	Gtf2f2	1.24143	3.20565e-08	5.79781e-07	9.67191	9.60646	22.6102	22.978
ENSMUSG00000044709	Gemin7	1.23878	0.000191662	0.00152199	8.19679	8.77762	18.7102	21.3702
ENSMUSG00000059554	Ccdc28a	1.23775	4.973e-05	0.000467796	2.78296	2.78547	6.21041	6.94022
ENSMUSG00000054302	Eapp	1.23774	1.79538e-06	2.37883e-05	13.1088	11.93	27.6852	31.3836
ENSMUSG00000026107	Obfc2a	1.23739	0.00123275	0.00755964	25.6245	23.7104	62.2325	54.0767
ENSMUSG00000090723	Gm9625	1.23586	0.000947356	0.00606767	43.3563	40.7493	93.3043	104.795
ENSMUSG00000018604	Tbx3	1.23395	3.04964e-08	5.52264e-07	17.2908	17.7047	43.0187	39.2804
ENSMUSG00000078508	Gm13128	1.22794	0.000825098	0.00540098	3.0871	2.37784	6.76333	6.02435
ENSMUSG00000018001	Cyth3	1.22451	7.57324e-05	0.000679686	8.69864	10.7071	22.8077	22.5506
ENSMUSG00000049184	Purg	1.22197	0.0012602	0.00770485	2.2659	2.43219	4.46281	6.53316
ENSMUSG00000052763	Zfp212	1.2201	0.000828183	0.0054187	3.0719	3.60073	7.89878	7.65255
ENSMUSG00000036894	Rap2b	1.21703	0.00158303	0.00935534	7.14748	5.12254	12.9639	15.5697
ENSMUSG00000059439	Bcas3	1.21621	3.57575e-06	4.43704e-05	11.6033	12.5957	26.1943	30.0607
ENSMUSG00000022744	Cldn25	1.21542	8.78374e-06	0.000100195	10.4931	9.76952	22.5806	24.4841
ENSMUSG00000034445	Cybasc3	1.21488	0.000534303	0.00371383	6.37191	5.8291	17.1305	11.1532
ENSMUSG00000022332	Khdrbs3	1.21074	4.31099e-05	0.000412318	3.13273	4.21217	7.89878	9.13829
ENSMUSG00000046185	Zfp84	1.21044	6.37544e-05	0.000587331	3.64978	5.58452	11.6803	9.68781
ENSMUSG00000051378	Kif18b	1.2102	4.67626e-05	0.000442214	38.5812	38.9286	86.9063	92.4412
ENSMUSG00000028344	Invs	1.20921	0.000265953	0.00203603	1.82489	1.91586	5.1342	3.48028
ENSMUSG00000015202	Cnksr3	1.20859	0.00030299	0.00228285	3.45208	3.20668	5.83522	9.6064
ENSMUSG00000038145	Snrk	1.20559	0.000487258	0.00342521	1.38387	1.4267	3.95926	2.48301
ENSMUSG00000092390	Gm20541	1.2036	0.000240803	0.00186348	2.69171	3.65508	7.24713	7.38797
ENSMUSG00000035329	Fbxo33	1.20101	4.24764e-07	6.3737e-06	10.63	10.2858	26.2931	21.7569
ENSMUSG00000062170	Fmr1nb	1.19948	2.22385e-07	3.51043e-06	10.7212	9.48418	23.6963	22.6931
ENSMUSG00000078498	Gm13151	1.19696	0.000796742	0.00524342	9.62629	8.83197	22.8472	19.457
ENSMUSG00000023008	Fmnl3	1.19552	6.58975e-05	0.000605121	5.93089	5.76116	15.9851	10.7461
ENSMUSG00000020961	Ston2	1.19505	4.00697e-06	4.91233e-05	9.65671	8.84556	23.5976	18.7243
ENSMUSG00000010025	Aldh3a2	1.1949	3.82758e-08	6.84455e-07	17.0171	14.2399	36.6701	34.8639
ENSMUSG00000029524	Sirt4	1.19351	0.00131255	0.00797701	2.53964	3.39691	5.16382	8.46666
ENSMUSG00000074817	Papolb	1.19254	0.00106623	0.00668209	1.76406	1.82074	4.10736	4.09086
ENSMUSG00000003623	Crot	1.18948	1.46424e-05	0.000156632	13.4281	11.7397	29.2847	28.1069
ENSMUSG00000050567	Maml1	1.18921	3.10246e-06	3.92831e-05	8.31845	6.821	18.5523	15.936
ENSMUSG00000071856	Mcc	1.18892	0.00168789	0.00986332	1.73364	2.96211	6.55598	4.13157
ENSMUSG00000038793	Lefty1	1.18713	8.79267e-05	0.000773559	2.20507	1.87509	4.14686	5.16954
ENSMUSG00000032890	Rims3	1.18555	0.000146416	0.00120842	5.88527	5.97856	12.8355	14.1654
ENSMUSG00000043602	Zfp3	1.18428	0.00103179	0.00651199	0.775578	0.910372	1.79697	2.05561
ENSMUSG00000078869	Gm14409	1.18383	0.00131937	0.00800823	1.20139	1.49464	3.12002	3.01218
ENSMUSG00000069895	Atxn1l	1.18145	0.000197622	0.0015641	4.07559	4.14423	10.0216	8.60912
ENSMUSG00000055717	Slain1	1.18038	0.000503171	0.00352146	4.82075	3.91324	11.157	8.60912
ENSMUSG00000035933	Cog5	1.17925	4.94106e-05	0.000465098	12.1659	11.862	24.0616	30.3863
ENSMUSG00000003038	Hmgn2	1.17847	2.78437e-08	5.07445e-07	11.6793	13.1528	27.9518	28.2697
ENSMUSG00000037971	1110032A03Rik	1.178	0.00127383	0.00777483	1.24701	1.04625	2.50786	2.68653
ENSMUSG00000021890	Eaf1	1.17483	2.77991e-09	5.81661e-08	19.4047	17.4737	43.1372	40.0945
ENSMUSG00000027080	Med19	1.17297	2.57315e-05	0.000258765	7.46684	8.01671	18.1376	16.7705
ENSMUSG00000043162	Pigy	1.16968	0.000599141	0.00410256	1.18618	1.01907	2.64609	2.29984
ENSMUSG00000074890	Lcmt2	1.16778	0.000946428	0.00606445	1.30784	1.4267	2.34989	3.84663
ENSMUSG00000064797	snoZ40	1.1653	0.000100405	0.00086468	14.7968	13.2208	32.0592	30.773
ENSMUSG00000090150	Acad11	1.1605	0.000168772	0.00136375	8.28804	8.22053	18.2659	18.6429
ENSMUSG00000021134	Srsf5	1.16042	1.11452e-07	1.83946e-06	124.397	133.838	286.123	291.102
ENSMUSG00000040703	Cyp2s1	1.15991	0.000188961	0.00150389	17.671	21.0201	42.8706	43.5951
ENSMUSG00000043183	4732471D19Rik	1.15778	4.85172e-05	0.000457595	14.0821	15.5443	34.409	31.6889
ENSMUSG00000039200	Atf7ip2	1.15708	0.000230614	0.00179632	9.93044	9.63364	21.6328	22.0011
ENSMUSG00000026429	Ube2t	1.15615	8.99734e-05	0.000787681	20.3019	19.5526	42.2288	46.6073
ENSMUSG00000049091	Sephs2	1.15117	6.64417e-08	1.14094e-06	9.59588	7.93518	18.0783	20.8817
ENSMUSG00000022338	Eny2	1.14887	7.55096e-06	8.6827e-05	16.5609	15.7888	38.1906	33.5206
ENSMUSG00000052139	Bre	1.14819	0.000880653	0.00571743	8.91154	9.00861	19.7371	19.9862
ENSMUSG00000046058	Eid2	1.14802	0.00103973	0.00655345	2.6613	2.47295	7.05953	4.27403
ENSMUSG00000031642	Sh3rf1	1.14559	8.26828e-05	0.000734215	2.85899	2.50013	6.41776	5.41378
ENSMUSG00000038187	Btbd10	1.14519	1.54538e-05	0.000164567	14.1277	13.7915	29.1662	32.6048
ENSMUSG00000075701	H47	1.14517	2.14688e-05	0.00022072	9.99127	10.6663	21.4353	24.2806
ENSMUSG00000039738	Slx4	1.14475	1.69684e-07	2.72987e-06	16.059	15.0823	38.0524	30.7527
ENSMUSG00000032567	Aste1	1.14311	1.08864e-05	0.000120988	6.3567	5.91063	13.1021	14.0025
ENSMUSG00000015672	Mrpl32	1.14058	5.96737e-07	8.70698e-06	10.9798	11.7669	23.8839	26.2955
ENSMUSG00000044068	Zrsr1	1.14035	0.000136462	0.00113678	3.83227	4.6198	8.88612	9.76922
ENSMUSG00000010608	Rbm25	1.13454	0.000752092	0.00498947	157.518	153.527	349.521	333.375
ENSMUSG00000025782	Taf3	1.13423	2.37806e-05	0.000241529	19.724	19.7836	40.3825	46.3631
ENSMUSG00000036992	Nxt1	1.13385	7.25646e-05	0.000657876	5.61153	5.1633	13.0725	10.5426
ENSMUSG00000054400	Cklf	1.13235	0.00013847	0.00115083	2.99586	2.82623	6.00307	6.7774
ENSMUSG00000073791	Efcab7	1.12911	0.0014102	0.00848378	1.94655	2.58165	4.12711	5.82083
ENSMUSG00000014763	Fam120b	1.12867	0.000159455	0.0012995	3.71061	4.37522	7.80991	9.91169
ENSMUSG00000043683	Fem1a	1.12686	0.000499504	0.00350439	7.48205	7.10634	13.5958	18.2969
ENSMUSG00000035356	Nfkbiz	1.12637	0.00134776	0.00815628	2.06821	2.43219	5.10458	4.72179
ENSMUSG00000056427	Slit3	1.12559	0.00162868	0.00958005	1.38387	1.45388	2.87318	3.33782
ENSMUSG00000003410	Elavl3	1.12555	0.000677162	0.00456668	3.6954	2.90776	6.66459	7.75432
ENSMUSG00000071291	Zfp58	1.12231	0.00142128	0.00853963	4.89679	3.47844	8.58992	9.6471
ENSMUSG00000021908	Gm6768	1.12077	6.72021e-06	7.8213e-05	4.41015	4.79644	10.7028	9.30111
ENSMUSG00000022800	Fyttd1	1.12052	0.000140248	0.00116357	69.7412	63.9978	151.133	139.639
ENSMUSG00000046994	Mars2	1.11903	0.000170807	0.00137941	2.03779	2.03815	3.99876	4.88461
ENSMUSG00000045410	Akr1e1	1.11493	0.000107284	0.000918386	5.76361	6.16879	11.5322	14.3485
ENSMUSG00000048612	Myof	1.11489	2.20458e-05	0.000226001	20.2563	17.4873	41.9425	39.7892
ENSMUSG00000038539	Atf5	1.11459	0.00056137	0.00387742	2.84379	2.45936	5.29218	6.20752
ENSMUSG00000079470	Utp14b	1.11206	0.000215879	0.00169077	20.0434	13.7643	35.6432	37.4283
ENSMUSG00000069910	Ccdc99	1.1052	1.9056e-08	3.54999e-07	28.0425	28.9689	59.4778	63.1946
ENSMUSG00000045328	Cenpe	1.10103	1.03293e-05	0.000115755	85.4048	83.1292	181.622	179.896
ENSMUSG00000057234	Mettl15	1.09727	0.000927198	0.00595996	1.26222	0.991898	2.37951	2.4423
ENSMUSG00000042050	Wdr60	1.09613	0.000815892	0.00534563	2.93503	2.66318	6.25978	5.69871
ENSMUSG00000060149	BC002059	1.09565	0.000449346	0.00320769	2.03779	1.92945	4.28509	4.19262
ENSMUSG00000044813	Shb	1.09037	0.00160045	0.00943348	1.97696	1.95662	4.80838	3.54134
ENSMUSG00000029826	Zc3hav1	1.08971	4.78271e-05	0.000451683	8.88113	9.00861	17.3082	20.8003
ENSMUSG00000028086	Fbxw7	1.08911	3.7669e-07	5.72456e-06	15.6028	14.4573	31.6741	32.2791
ENSMUSG00000010110	Stx5a	1.08213	7.46884e-06	8.59519e-05	9.86961	11.1011	19.1447	25.3186
ENSMUSG00000008822	Acyp1	1.08113	0.000438859	0.00315333	10.341	9.59288	20.5664	21.6144
ENSMUSG00000049907	Rasl11b	1.07762	0.0012589	0.00770485	3.98434	4.41598	10.7522	6.94022
ENSMUSG00000029729	Zkscan1	1.07563	0.000906341	0.00585963	18.7507	17.7319	36.3837	40.5219
ENSMUSG00000023403	Stk31	1.07555	7.45425e-05	0.000671118	6.58481	8.00312	14.5732	16.2006
ENSMUSG00000066151	Fkbp15	1.07182	2.38791e-06	3.09215e-05	8.83551	9.19884	18.8485	19.0703
ENSMUSG00000074794	Arrdc3	1.07176	0.00114023	0.00707133	26.8259	27.6237	52.359	62.1159
ENSMUSG00000024986	Hhex	1.0663	0.000388885	0.00283421	3.80185	3.11157	7.32611	7.14374
ENSMUSG00000018442	Derl2	1.0654	7.12338e-06	8.2424e-05	18.0968	16.1149	32.5726	39.0565
ENSMUSG00000022555	Dgat1	1.06476	0.000429705	0.00309691	4.83596	5.6117	12.9441	8.87371
ENSMUSG00000025813	Homer2	1.06449	0.000287977	0.00218558	3.23918	2.90776	6.11168	6.75704
ENSMUSG00000042659	Arrdc4	1.06382	0.000243861	0.0018851	20.7885	22.8001	40.5405	50.6168
ENSMUSG00000034274	Thoc5	1.05823	5.35155e-07	7.88097e-06	16.1351	15.8704	35.3371	31.2819
ENSMUSG00000040624	Plekhg1	1.05812	3.11987e-06	3.94042e-05	27.5862	28.602	59.8628	57.1296
ENSMUSG00000035274	Tpbg	1.05638	0.000173711	0.00139971	3.6954	3.88607	7.52358	8.26313
ENSMUSG00000016528	Mapkapk2	1.05626	0.00147515	0.00880772	5.96131	4.08988	8.896	12.0283
ENSMUSG00000040007	Bahd1	1.05515	0.00070041	0.00469683	2.60047	2.93493	6.1413	5.35272
ENSMUSG00000041815	Poldip3	1.05305	8.62624e-05	0.000760324	66.7605	66.5523	137.508	139.11
ENSMUSG00000074909	Ranbp6	1.05106	0.000105972	0.00090933	8.07514	8.75044	18.8287	16.0174
ENSMUSG00000022853	Ehhadh	1.0495	0.000749621	0.00498002	1.55116	1.60334	3.03116	3.52099
ENSMUSG00000006720	Zfp184	1.04913	0.000457977	0.00325627	6.7673	6.37261	11.8778	15.3458
ENSMUSG00000018362	Kpna2	1.0477	6.0831e-08	1.05347e-06	69.9237	72.3134	146.187	147.861
ENSMUSG00000031931	Ankrd49	1.04541	0.000255907	0.00196756	10.4171	8.56022	21.1095	18.0323
ENSMUSG00000032724	Abtb2	1.04326	0.00165779	0.00971716	3.46729	2.66318	6.69421	5.92259
ENSMUSG00000055723	Rras2	1.04284	8.82638e-05	0.000775299	7.61891	9.32112	16.9527	17.9713
ENSMUSG00000020801	Med31	1.03975	0.000925501	0.00595836	6.53919	7.11993	17.2884	10.7461
ENSMUSG00000085101	Gm13227	1.03722	0.000448491	0.00320379	2.70692	2.636	5.64762	5.31201
ENSMUSG00000008763	Man1a2	1.03619	1.01593e-05	0.000114063	24.0581	22.0256	47.9949	46.5055
ENSMUSG00000027195	Hsd17b12	1.03524	0.000315243	0.00236391	11.0862	11.8484	24.3677	22.632
ENSMUSG00000042111	Ccdc115	1.03324	1.01029e-05	0.000113608	13.565	15.8432	31.5852	28.5953
ENSMUSG00000061532	Zfp955b	1.03234	0.00133693	0.00810794	4.68388	4.93232	11.1768	8.46666
ENSMUSG00000022114	Spry2	1.02968	1.94026e-05	0.000201071	14.8272	13.9953	29.3736	29.4705
ENSMUSG00000025745	Hadha	1.0292	1.10391e-05	0.000122399	51.8269	51.7961	106.87	104.612
ENSMUSG00000074365	Crxos1	1.02546	4.22284e-05	0.000404701	4.25808	4.59262	9.36005	8.64983
ENSMUSG00000020841	Cpd	1.0246	0.000906662	0.00585963	17.8231	18.9276	38.1116	36.6549
ENSMUSG00000041417	Pik3r1	1.02221	0.000340092	0.00252251	12.6678	12.5957	23.6766	27.6591
ENSMUSG00000024232	Bambi	1.02162	0.000805072	0.00528201	2.2507	2.24196	3.90989	5.25095
ENSMUSG00000021891	Mettl6	1.02013	1.123e-05	0.000124322	10.6452	8.6825	19.51	19.6809
ENSMUSG00000002897	Il17ra	1.01761	0.000230491	0.00179632	5.3378	6.01933	11.4434	11.5602
ENSMUSG00000056131	Pgm3	1.01741	9.75724e-06	0.000109981	9.04841	8.6825	19.1348	16.7298
ENSMUSG00000020705	Ddx42	1.01555	6.75959e-06	7.84861e-05	30.3844	34.1322	66.1226	64.314
ENSMUSG00000038861	Pi4kb	1.01468	0.000459232	0.00326357	6.46315	4.76926	12.1839	10.4816
ENSMUSG00000026764	Kif5c	1.01468	0.00120654	0.00742126	4.75992	4.57904	7.95802	10.9497
ENSMUSG00000028126	Pip5k1a	1.0135	9.53711e-06	0.000107676	10.5235	10.6799	20.0826	22.7541
ENSMUSG00000006369	Fbln1	1.01253	0.00136448	0.00825046	16.2415	15.4356	33.4908	30.4067
ENSMUSG00000031609	Sap30	1.01075	4.49532e-05	0.000427811	28.7268	23.6017	49.9301	55.5217
ENSMUSG00000051316	Taf7	1.00875	1.10053e-07	1.81977e-06	35.9959	35.8578	69.1044	75.5079
ENSMUSG00000037851	Iars	1.00848	0.000180995	0.00144776	157.883	164.872	332.282	317.031
ENSMUSG00000001156	Mxd1	1.0084	0.00096749	0.00615919	4.34932	4.68774	10.5547	7.5915
ENSMUSG00000022504	Ciita	-7.42629	1.51353e-08	2.84935e-07	0.319356	0.271753	0	0
ENSMUSG00000038304	Cd160	-6.64456	8.44792e-05	0.000747376	0.136867	0.203815	0	0
ENSMUSG00000091321	Gm17480	-6.53915	0.00011872	0.00100423	0.182489	0.135876	0	0
ENSMUSG00000053613	4732444A12Rik	-5.88968	0.000503085	0.00352146	0.106452	0.0951135	0	0
ENSMUSG00000056738	A730036I17Rik	-5.7661	3.76458e-12	1.24931e-10	0.760371	0.937547	0	0.0407051
ENSMUSG00000030889	Vwa3a	-5.17924	2.08062e-10	5.27363e-09	0.547467	0.51633	0.0197469	0
ENSMUSG00000064032	Gm10143	-5.14914	2.16952e-06	2.83249e-05	0.395393	0.190227	0.00987347	0
ENSMUSG00000061577	Gpr114	-5.0214	2.94163e-08	5.3406e-07	0.608296	0.339691	0.0197469	0
ENSMUSG00000086641	Gm13663	-4.66086	6.21202e-13	2.24989e-11	0.729956	1.04625	0.0296204	0.0407051
ENSMUSG00000085682	Gm14267	-4.64964	2.74091e-12	9.203e-11	1.18618	1.27724	0.0394939	0.0610576
ENSMUSG00000034379	Wdr5b	-4.49874	1.87236e-05	0.000195884	0.167282	0.203815	0.00987347	0
ENSMUSG00000073493	Gm17286	-4.40762	7.86389e-09	1.55211e-07	0.760371	1.18213	0.00987347	0.101763
ENSMUSG00000091344	1700037F24Rik	-4.38251	2.70749e-05	0.00027132	0.152074	0.190227	0.00987347	0
ENSMUSG00000010044	Zmynd10	-4.09968	8.15775e-10	1.88063e-08	2.00738	1.87509	0.118482	0.101763
ENSMUSG00000020773	Trim47	-4.03395	0.000165824	0.00134373	0.547467	0.163052	0.0197469	0.0203525
ENSMUSG00000079363	Gbp4	-4.02292	5.97297e-11	1.64545e-09	0.805993	0.951135	0.0592408	0.0407051
ENSMUSG00000085127	4930444E06Rik	-3.82803	0.00159581	0.00941396	0.0608296	0.176639	0	0.0203525
ENSMUSG00000075585	6330403L08Rik	-3.7213	1.54891e-11	4.75331e-10	0.653919	0.611444	0.0493674	0.0407051
ENSMUSG00000035403	Crb2	-3.71007	0.000937745	0.00601691	0.486637	0.0815259	0.0197469	0.0203525
ENSMUSG00000042988	Notum	-3.69177	1.47048e-06	1.97587e-05	0.866822	0.760908	0.00987347	0.142468
ENSMUSG00000007097	Atp1a2	-3.68988	1.95732e-05	0.000202545	1.88572	2.71753	0.0691143	0.305288
ENSMUSG00000024544	D18Ertd653e	-3.66651	9.65766e-09	1.87759e-07	0.425808	0.448392	0.0394939	0.0203525
ENSMUSG00000026220	Slc16a14	-3.6563	5.53318e-08	9.60566e-07	0.669126	0.652207	0.00987347	0.122115
ENSMUSG00000085861	1700016G14Rik	-3.62764	1.13634e-06	1.5622e-05	0.380185	0.434805	0.0493674	0
ENSMUSG00000084998	Gm16279	-3.59307	2.06511e-07	3.27799e-06	0.517052	0.69297	0.0296204	0.0814102
ENSMUSG00000043286	Pnpla1	-3.58751	6.04357e-11	1.66169e-09	0.714748	1.05984	0.0789878	0.0610576
ENSMUSG00000032226	Gcnt3	-3.55182	7.64896e-05	0.00068476	0.167282	0.366866	0	0.0610576
ENSMUSG00000087677	Gm15226	-3.48357	0.0006797	0.0045794	0.152074	0.190227	0	0.0407051
ENSMUSG00000086062	Gm16853	-3.45056	2.46336e-07	3.87139e-06	0.395393	1.11419	0.0592408	0.0814102
ENSMUSG00000032470	Mras	-3.43565	3.24384e-07	5.00428e-06	1.11014	1.22289	0.0394939	0.203525
ENSMUSG00000038527	C1rl	-3.41732	3.48854e-09	7.2147e-08	0.638711	1.27724	0.118482	0.0407051
ENSMUSG00000085912	Gm16197	-3.36098	2.13719e-06	2.79539e-05	0.212904	0.611444	0.0493674	0.0203525
ENSMUSG00000067626	Gm17245	-3.23222	6.72829e-05	0.000616256	1.4447	1.27724	0.0789878	0.223878
ENSMUSG00000013418	B4galnt2	-3.2315	3.8518e-09	7.88598e-08	1.56636	1.37235	0.177722	0.122115
ENSMUSG00000037035	Inhbb	-3.2057	0.000153363	0.00125631	2.64609	2.13326	0.197469	0.325641
ENSMUSG00000091395	Gm6297	-3.184	2.63811e-06	3.38238e-05	1.52074	1.64411	0.276457	0.0407051
ENSMUSG00000021953	Tdh	-3.16861	5.48078e-05	0.000512857	0.243319	0.244578	0.0394939	0
ENSMUSG00000087556	Gm15764	-3.14687	3.48625e-06	4.33351e-05	1.00369	1.52182	0.217216	0.0407051
ENSMUSG00000069184	Zfp72	-3.11795	2.6374e-11	7.74398e-10	2.55485	1.60334	0.306078	0.142468
ENSMUSG00000037005	Xpnpep2	-3.10172	6.6037e-07	9.51866e-06	0.805993	0.434805	0.0394939	0.122115
ENSMUSG00000021994	Wnt5a	-3.06569	5.79482e-06	6.83405e-05	1.07973	0.815259	0.118482	0.101763
ENSMUSG00000074793	Hspa12b	-3.05543	3.37224e-08	6.08367e-07	1.21659	0.910372	0.0888612	0.183173
ENSMUSG00000020420	Zfp607	-3.05221	2.6434e-05	0.000265083	1.80968	1.44029	0.0394939	0.386698
ENSMUSG00000019853	Hebp2	-3.04348	9.31879e-10	2.13107e-08	0.88203	0.937547	0.138229	0.0610576
ENSMUSG00000052301	Doc2a	-3.03386	1.19257e-06	1.63477e-05	0.699541	1.01907	0.118482	0.0814102
ENSMUSG00000092183	4930515G01Rik	-3.01498	1.37593e-06	1.85582e-05	0.94286	0.570681	0.0987347	0.0814102
ENSMUSG00000091500	Gm17292	-3.00911	0.000112564	0.000955554	0.334563	0.244578	0.0197469	0.0610576
ENSMUSG00000042816	Gpr151	-2.99204	0.00129893	0.00790771	0.167282	0.0679382	0.0197469	0
ENSMUSG00000086015	4833417C18Rik	-2.94078	4.49652e-06	5.43313e-05	5.23135	4.34805	0.9676	0.24423
ENSMUSG00000089509	SNORD113	-2.92112	6.53174e-05	0.00060018	0.897237	0.951135	0.0592408	0.203525
ENSMUSG00000085802	Gm16059	-2.89114	1.0188e-07	1.69642e-06	1.45991	1.48105	0.118482	0.305288
ENSMUSG00000052563	D930048N14Rik	-2.83817	2.25542e-14	9.41079e-13	8.37928	9.71517	0.99722	1.56715
ENSMUSG00000024972	Lgals12	-2.83653	9.2878e-05	0.000808645	0.958067	0.869609	0.0691143	0.203525
ENSMUSG00000055610	Olfr307	-2.8268	0.000593029	0.00406657	0.958067	0.407629	0.0592408	0.142468
ENSMUSG00000041117	Ccdc8	-2.81483	0.00106759	0.00668765	0.425808	0.475568	0.00987347	0.142468
ENSMUSG00000044165	Bcl2l15	-2.79685	0.000269859	0.0020593	0.851615	1.03266	0.207343	0.0407051
ENSMUSG00000018752	BC096441	-2.79581	3.95434e-11	1.12632e-09	5.88527	6.53566	1.17494	0.569871
ENSMUSG00000089663	Gm15651	-2.78454	3.68859e-08	6.61259e-07	2.14425	2.77188	0.217216	0.529166
ENSMUSG00000024302	Dtna	-2.78435	7.34117e-09	1.45498e-07	9.97606	11.2506	2.1228	0.915864
ENSMUSG00000066026	Dhrs3	-2.7683	1.61411e-05	0.000170744	1.15576	0.597856	0.0592408	0.223878
ENSMUSG00000046005	D830044D21Rik	-2.7566	3.69258e-06	4.56902e-05	0.562674	0.964723	0.118482	0.101763
ENSMUSG00000029838	Ptn	-2.74431	3.97809e-07	6.00077e-06	0.866822	1.23648	0.207343	0.0814102
ENSMUSG00000049073	Olfr985	-2.7412	0.000164102	0.00133356	0.866822	0.312516	0.118482	0.0407051
ENSMUSG00000030806	Stx1b	-2.74051	4.06463e-08	7.24123e-07	1.90093	1.63052	0.276457	0.24423
ENSMUSG00000057969	Sema3b	-2.73927	0.00141653	0.00851826	0.699541	0.97831	0.0296204	0.24423
ENSMUSG00000085024	C230035I16Rik	-2.70525	7.14452e-06	8.25525e-05	0.88203	0.597856	0.118482	0.101763
ENSMUSG00000030263	Lrmp	-2.69946	7.48954e-07	1.06238e-05	2.57005	2.29631	0.177722	0.610576
ENSMUSG00000080727	C920021L13Rik	-2.65991	1.63705e-07	2.63665e-06	1.20139	1.30441	0.177722	0.223878
ENSMUSG00000030413	Pglyrp1	-2.65394	0.000735776	0.00489795	0.136867	0.203815	0.0394939	0
ENSMUSG00000023031	Cela1	-2.64807	2.28891e-06	2.97746e-05	1.70323	1.72563	0.375192	0.142468
ENSMUSG00000005493	Msh4	-2.61301	1.56115e-06	2.09573e-05	0.532259	0.828846	0.128355	0.0814102
ENSMUSG00000026614	Slc30a10	-2.60935	2.74143e-05	0.000274528	0.866822	1.44029	0.0987347	0.305288
ENSMUSG00000036908	Unc93b1	-2.60153	7.65281e-07	1.08447e-05	1.88572	1.69846	0.236963	0.366346
ENSMUSG00000040424	Hipk4	-2.58709	5.39153e-06	6.41142e-05	0.958067	0.557093	0.0987347	0.16282
ENSMUSG00000027196	4921507L20Rik	-2.55241	0.00162479	0.00956111	0.441015	0.353279	0.0296204	0.122115
ENSMUSG00000025212	Sfxn3	-2.55061	4.54679e-10	1.10345e-08	4.16683	4.67415	0.51342	1.03798
ENSMUSG00000033491	Prss35	-2.5484	1.3613e-08	2.58321e-07	1.99217	2.35066	0.217216	0.569871
ENSMUSG00000086103	Gm11832	-2.53049	6.64386e-06	7.73941e-05	3.26959	3.27462	0.74051	0.366346
ENSMUSG00000043843	Tmem145	-2.52827	2.51219e-07	3.94379e-06	1.32304	1.33159	0.246837	0.203525
ENSMUSG00000031937	2200002K05Rik	-2.52703	4.84407e-10	1.16931e-08	1.8401	1.57617	0.315951	0.264583
ENSMUSG00000086665	Gm13067	-2.5269	2.28242e-05	0.000232644	0.380185	0.353279	0.0987347	0
ENSMUSG00000090374	Gm17232	-2.52074	0.000112135	0.000953855	0.669126	0.353279	0.118482	0.0407051
ENSMUSG00000073843	Gm12542	-2.5167	0.0013113	0.00797285	0.836408	1.03266	0.177722	0.142468
ENSMUSG00000026117	Zap70	-2.5106	1.14342e-07	1.87763e-06	2.2659	2.18761	0.375192	0.407051
ENSMUSG00000067653	Ankrd23	-2.50713	8.0491e-07	1.13723e-05	1.2318	0.842434	0.207343	0.142468
ENSMUSG00000090402	Gm17400	-2.5038	0.000334616	0.00249086	1.11014	1.4267	0.187596	0.264583
ENSMUSG00000024186	Rgs11	-2.50207	6.50942e-13	2.34569e-11	4.79033	5.27201	0.829371	0.956569
ENSMUSG00000070304	Scn2b	-2.5013	1.13001e-07	1.86204e-06	1.61199	1.04625	0.167849	0.325641
ENSMUSG00000029138	4930548H24Rik	-2.48965	3.68961e-09	7.56477e-08	1.27742	1.25006	0.236963	0.203525
ENSMUSG00000024883	Rin1	-2.48465	3.12208e-07	4.82166e-06	1.17097	1.07342	0.167849	0.24423
ENSMUSG00000090500	Gm17057	-2.47204	6.79544e-05	0.000622008	1.27742	2.21479	0.286331	0.345993
ENSMUSG00000032517	Mobp	-2.44846	0.000719067	0.00480101	0.243319	0.217402	0.0296204	0.0610576
ENSMUSG00000036912	Piwil4	-2.44482	3.06103e-07	4.7325e-06	4.79033	4.78285	1.13545	0.590224
ENSMUSG00000034452	Slc24a1	-2.44145	0.000691675	0.00464261	1.55116	2.02456	0.0987347	0.590224
ENSMUSG00000027400	Pdyn	-2.42852	4.6948e-06	5.64881e-05	0.8212	1.22289	0.207343	0.16282
ENSMUSG00000029650	Slc46a3	-2.4165	0.000112544	0.000955554	3.37605	2.93493	0.404812	0.793749
ENSMUSG00000017132	Cyth1	-2.39713	8.3571e-10	1.92348e-08	2.09862	1.73922	0.315951	0.427403
ENSMUSG00000074923	Pak6	-2.39447	4.20065e-08	7.46491e-07	2.35715	2.69035	0.552914	0.386698
ENSMUSG00000067714	Lpar5	-2.39266	0.000348248	0.00257353	0.88203	0.788083	0.138229	0.183173
ENSMUSG00000086526	Gm12762	-2.38616	5.93552e-05	0.000551432	0.912445	1.11419	0.108608	0.305288
ENSMUSG00000086295	4933433G15Rik	-2.383	0.00109256	0.00681717	1.47512	1.84792	0.345571	0.284936
ENSMUSG00000090293	Gm17034	-2.37057	9.90601e-05	0.000853615	1.17097	1.05984	0.128355	0.325641
ENSMUSG00000086877	A230072C01Rik	-2.36166	1.36266e-05	0.000146942	2.61567	2.70394	0.276457	0.793749
ENSMUSG00000017868	Sgk2	-2.36142	8.6991e-09	1.70751e-07	1.04931	1.01907	0.197469	0.203525
ENSMUSG00000042985	Upk3b	-2.35368	2.48103e-06	3.19822e-05	2.18987	1.71204	0.473927	0.264583
ENSMUSG00000051375	Pcdh1	-2.35308	1.63003e-09	3.56209e-08	5.27697	6.38619	0.99722	1.30256
ENSMUSG00000033872	Best4-ps	-2.35074	0.00108821	0.00679298	0.273733	0.23099	0.0296204	0.0814102
ENSMUSG00000034192	Lsm3	-2.32723	0.000580045	0.0039921	1.32304	0.733733	0.138229	0.284936
ENSMUSG00000078451	Ppil6	-2.30146	0.000142786	0.00118188	0.958067	0.720145	0.157976	0.183173
ENSMUSG00000077212	Snord69	-2.27008	3.15441e-05	0.000311512	0.547467	0.489155	0.108608	0.101763
ENSMUSG00000057219	Armc7	-2.26756	9.34367e-05	0.000812824	1.0189	1.22289	0.128355	0.366346
ENSMUSG00000028807	Zbtb8a	-2.25083	2.21402e-08	4.08645e-07	6.08296	6.22314	1.00709	1.60785
ENSMUSG00000005686	Ampd3	-2.2498	2.77172e-10	6.92686e-09	2.98065	2.85341	0.74051	0.447756
ENSMUSG00000028115	Bnipl	-2.24654	2.06842e-05	0.000213722	2.98065	3.35615	0.355445	1.01763
ENSMUSG00000045664	Cdc42ep2	-2.22631	4.12421e-06	5.03874e-05	1.38387	1.52182	0.375192	0.223878
ENSMUSG00000083907	Plk-ps1	-2.22319	7.02468e-07	1.00645e-05	0.623504	0.665795	0.157976	0.101763
ENSMUSG00000019088	Dnase1l1	-2.21754	5.88519e-05	0.000547825	0.638711	0.937547	0.157976	0.183173
ENSMUSG00000050777	Tmem37	-2.21252	9.45243e-06	0.000106968	0.958067	0.733733	0.138229	0.24423
ENSMUSG00000027985	Lef1	-2.21096	3.15001e-06	3.97114e-05	17.8383	17.7591	4.29496	3.37852
ENSMUSG00000032589	Bsn	-2.20978	1.89739e-05	0.000197777	0.88203	0.774496	0.118482	0.264583
ENSMUSG00000022994	Adcy6	-2.20517	9.18823e-09	1.79365e-07	2.2659	2.39143	0.562788	0.427403
ENSMUSG00000021466	Ptch1	-2.20333	8.06484e-21	6.5763e-19	93.5712	99.4616	19.194	22.7541
ENSMUSG00000047822	Gm6484	-2.18808	1.02494e-06	1.41724e-05	1.55116	2.26914	0.394939	0.447756
ENSMUSG00000020310	Madcam1	-2.18472	0.000323328	0.00241945	1.56636	1.58975	0.345571	0.345993
ENSMUSG00000078706	Gm53	-2.18408	1.8372e-10	4.70679e-09	2.61567	3.50561	0.641776	0.712339
ENSMUSG00000039865	Slc44a3	-2.17858	0.000924518	0.00595615	1.21659	1.4267	0.22709	0.366346
ENSMUSG00000091238	Gm17103	-2.17491	2.21386e-05	0.000226626	0.973274	1.5354	0.365318	0.16282
ENSMUSG00000021118	Plek2	-2.16742	1.00004e-07	1.67103e-06	1.30784	1.54899	0.296204	0.345993
ENSMUSG00000055373	Fut9	-2.16704	2.70963e-07	4.22324e-06	15.5724	14.0089	3.18913	3.39887
ENSMUSG00000073650	Gm216	-2.16425	0.000188055	0.00149835	3.05669	3.20668	0.868865	0.508813
ENSMUSG00000039193	Nlrc4	-2.15812	2.15902e-08	3.996e-07	2.43319	2.70394	0.51342	0.651281
ENSMUSG00000038526	Car14	-2.15636	6.81807e-06	7.91007e-05	2.31153	2.0925	0.631902	0.325641
ENSMUSG00000074629	4930518I15Rik	-2.15187	1.71225e-05	0.000180324	1.71844	1.15495	0.414686	0.203525
ENSMUSG00000019368	Sec14l4	-2.14036	1.33282e-07	2.17115e-06	2.14425	2.35066	0.444306	0.590224
ENSMUSG00000033576	Apol6	-2.13143	0.000328652	0.00245414	0.577882	0.51633	0.138229	0.101763
ENSMUSG00000087341	0610040F04Rik	-2.11911	1.38863e-05	0.000149327	0.912445	1.18213	0.236963	0.24423
ENSMUSG00000044681	Cnpy1	-2.11412	2.42655e-11	7.16914e-10	23.4802	22.1343	4.52205	6.0447
ENSMUSG00000091311	Gm4934	-2.11103	4.29621e-07	6.43305e-06	1.6424	1.99738	0.414686	0.427403
ENSMUSG00000092554	Gm18128	-2.10947	4.47799e-06	5.41534e-05	1.90093	2.07891	0.552914	0.345993
ENSMUSG00000026200	Glb1l	-2.10182	3.76224e-06	4.6402e-05	0.866822	1.2093	0.296204	0.16282
ENSMUSG00000070424	Art5	-2.10114	3.54406e-06	4.40154e-05	1.06452	1.19571	0.217216	0.325641
ENSMUSG00000027993	Trim2	-2.09708	1.64619e-15	7.83038e-14	31.2512	31.9581	6.5856	8.22243
ENSMUSG00000025359	Pmel	-2.08643	2.33752e-05	0.000237751	8.63781	8.07106	2.11292	1.81138
ENSMUSG00000087562	Gm16754	-2.07823	2.1787e-06	2.84187e-05	1.62719	1.72563	0.434433	0.345993
ENSMUSG00000037994	Nhedc2	-2.06357	3.16352e-05	0.000312195	1.94655	2.03815	0.345571	0.630929
ENSMUSG00000017607	Tns4	-2.06249	0.000219527	0.00171464	2.69171	2.4186	0.375192	0.875159
ENSMUSG00000086924	Gm11766	-2.05797	0.00059016	0.00405078	0.425808	0.448392	0.0789878	0.142468
ENSMUSG00000032093	Cd3e	-2.05786	1.29287e-05	0.000140619	1.67282	2.18761	0.592408	0.305288
ENSMUSG00000049097	Ankrd34a	-2.05135	0.00104054	0.00655561	0.8212	1.01907	0.315951	0.101763
ENSMUSG00000031297	Slc7a3	-2.04663	2.1851e-17	1.29383e-15	76.402	75.3707	17.1009	19.6606
ENSMUSG00000032841	Prr5l	-2.03251	4.24719e-06	5.1757e-05	1.06452	1.1006	0.306078	0.203525
ENSMUSG00000029438	Bcl7a	-2.0322	3.36404e-10	8.26245e-09	17.1388	15.653	3.04103	5.02708
ENSMUSG00000003379	Cd79a	-2.03119	0.0003195	0.00239457	1.0341	0.964723	0.306078	0.16282
ENSMUSG00000091158	Mirg	-2.02999	1.00531e-11	3.15986e-10	3.93872	4.52469	1.2638	0.753044
ENSMUSG00000022304	Dpys	-2.02401	3.65253e-09	7.49951e-08	17.2756	18.058	4.71952	3.94839
ENSMUSG00000040498	2210010C17Rik	-2.01411	2.30478e-11	6.86624e-10	15.1466	17.5688	4.33445	3.74487
ENSMUSG00000037188	Grhl3	-2.01182	2.42585e-09	5.159e-08	14.0516	13.8866	2.73495	4.23333
ENSMUSG00000039194	Rlbp1	-2.00532	7.00038e-08	1.19349e-06	3.31522	3.47844	0.819498	0.875159
ENSMUSG00000044551	9930012K11Rik	-2.00421	0.000398489	0.00289681	1.74885	1.14136	0.217216	0.529166
ENSMUSG00000091456	A930011O12Rik	-1.98839	0.000173798	0.00139971	1.12535	0.896785	0.167849	0.366346
ENSMUSG00000071064	Zfp827	-1.98792	0.00128298	0.00782065	2.84379	3.3018	1.28355	0.223878
ENSMUSG00000090559	Gm17137	-1.98648	0.00134233	0.00813379	1.06452	1.2093	0.286331	0.284936
ENSMUSG00000030270	Cpne9	-1.98593	2.71093e-07	4.22324e-06	6.88896	5.73399	1.68836	1.48574
ENSMUSG00000026930	Gpsm1	-1.98499	2.44355e-05	0.000246951	2.4636	1.72563	0.543041	0.508813
ENSMUSG00000032092	Mpzl2	-1.98419	6.38715e-09	1.27297e-07	14.5383	14.9736	4.17648	3.25641
ENSMUSG00000085422	Gm6846	-1.97618	9.01944e-06	0.000102719	1.70323	1.46747	0.365318	0.447756
ENSMUSG00000064452	SNORD113	-1.97475	0.000210004	0.0016502	0.988482	1.46747	0.365318	0.24423
ENSMUSG00000036913	Trim67	-1.96966	0.000382826	0.0027972	0.593089	0.611444	0.187596	0.101763
ENSMUSG00000051034	Zfp11	-1.96822	6.58782e-06	7.68669e-05	1.59678	1.22289	0.276457	0.468108
ENSMUSG00000066129	Kndc1	-1.9654	4.59644e-05	0.000436112	16.8346	16.971	5.09471	3.54134
ENSMUSG00000024451	Arap3	-1.9584	1.42747e-05	0.000153042	3.54333	2.4186	0.74051	0.793749
ENSMUSG00000046844	Vat1l	-1.95636	0.000135556	0.0011299	1.20139	1.33159	0.197469	0.488461
ENSMUSG00000028865	Cd164l2	-1.953	6.92335e-05	0.000631645	2.43319	1.79357	0.661522	0.407051
ENSMUSG00000086370	B230206F22Rik	-1.95209	0.00010667	0.000914772	3.57374	3.36974	1.1552	0.610576
ENSMUSG00000000693	Loxl3	-1.9481	0.00159566	0.00941396	0.790785	0.856022	0.315951	0.0814102
ENSMUSG00000085148	2210403K04Rik	-1.94397	0.000215381	0.0016878	0.486637	0.421217	0.138229	0.0814102
ENSMUSG00000044320	1700001O22Rik	-1.9327	0.000863215	0.005617	0.912445	1.30441	0.276457	0.305288
ENSMUSG00000028838	Extl1	-1.91815	0.000375838	0.00275177	2.37236	2.51371	0.404812	0.915864
ENSMUSG00000030257	Srgap3	-1.91051	9.16745e-06	0.000104156	8.80509	7.48679	2.57698	1.72997
ENSMUSG00000038884	A230050P20Rik	-1.90855	2.20431e-06	2.87265e-05	2.35715	2.67677	0.533167	0.834454
ENSMUSG00000025938	Slco5a1	-1.90344	1.07778e-05	0.000119968	3.96913	4.76926	1.28355	1.03798
ENSMUSG00000024530	Slmo1	-1.90231	0.000544889	0.00378005	1.58157	0.665795	0.325825	0.264583
ENSMUSG00000039568	Fam100a	-1.89821	1.95414e-08	3.63567e-07	12.9719	12.1066	3.02128	3.72451
ENSMUSG00000030769	Slc5a11	-1.89818	3.00893e-07	4.66204e-06	4.97282	6.00574	1.31317	1.64856
ENSMUSG00000056498	Tmem154	-1.8979	4.63424e-05	0.000438822	7.32997	6.49489	1.43165	2.29984
ENSMUSG00000073678	Pgap1	-1.89706	0.000132524	0.00110786	13.6715	11.1283	3.04103	3.62275
ENSMUSG00000019737	AI428936	-1.89534	0.00106845	0.00669014	5.61153	5.0546	1.32304	1.54679
ENSMUSG00000018569	Cldn7	-1.88802	2.94316e-05	0.000293084	3.54333	3.09798	0.661522	1.16009
ENSMUSG00000024697	Gna14	-1.88632	9.40189e-06	0.000106591	0.805993	1.18213	0.25671	0.284936
ENSMUSG00000085925	Rtl1	-1.88573	3.49092e-11	1.00841e-09	5.03365	5.29918	1.20456	1.6282
ENSMUSG00000042804	Gpr153	-1.88482	1.08814e-05	0.000120988	2.50922	1.79357	0.691143	0.447756
ENSMUSG00000047013	Fbxo41	-1.88188	3.65769e-05	0.000355311	0.958067	0.828846	0.296204	0.16282
ENSMUSG00000079547	H2-DMb1	-1.87852	0.000953768	0.00609779	1.4295	1.38594	0.325825	0.447756
ENSMUSG00000023961	Enpp4	-1.86372	4.88735e-07	7.25729e-06	2.50922	2.32349	0.720763	0.590224
ENSMUSG00000053666	Gm9917	-1.86067	0.000340105	0.00252251	0.364978	0.570681	0.157976	0.0814102
ENSMUSG00000028278	Rragd	-1.85816	7.70038e-08	1.30971e-06	10.5387	8.81838	3.01141	2.29984
ENSMUSG00000038543	BC028528	-1.85501	7.33801e-06	8.47196e-05	2.06821	1.97021	0.51342	0.610576
ENSMUSG00000020346	Mgat1	-1.84821	3.14925e-05	0.000311433	2.53964	2.0925	0.51342	0.793749
ENSMUSG00000073399	Trim40	-1.84665	0.000651727	0.00441602	2.18987	1.318	0.4838	0.488461
ENSMUSG00000026825	Dnm1	-1.84642	2.737e-07	4.25457e-06	3.80185	3.05722	1.01697	0.875159
ENSMUSG00000046168	Kcnrg	-1.84086	0.000546567	0.00378985	1.30784	1.04625	0.246837	0.427403
ENSMUSG00000058966	Fam57b	-1.83864	0.000237891	0.00184595	1.4295	1.03266	0.404812	0.264583
ENSMUSG00000074661	Pde4d	-1.8376	0.000183248	0.0014625	3.51291	4.04912	1.03671	1.07868
ENSMUSG00000085778	Gm16892	-1.83433	0.000308999	0.00232074	0.912445	0.92396	0.296204	0.203525
ENSMUSG00000086488	1600020E01Rik	-1.82465	6.38948e-08	1.10251e-06	3.22397	3.00287	0.780004	0.997274
ENSMUSG00000039745	Htatip2	-1.82401	0.000181768	0.00145312	1.4295	1.1006	0.493674	0.183173
ENSMUSG00000075555	Gm10863	-1.8214	1.99775e-07	3.18524e-06	4.36453	4.59262	1.32304	1.2008
ENSMUSG00000047261	Gap43	-1.82083	0.000415743	0.00301456	2.32673	2.44578	0.947853	0.366346
ENSMUSG00000028874	Fgr	-1.81917	0.000263864	0.0020222	1.2318	0.97831	0.207343	0.447756
ENSMUSG00000025500	1600016N20Rik	-1.81516	1.28603e-06	1.75279e-05	4.18204	4.17141	1.44153	0.895512
ENSMUSG00000051495	Irf2bp2	-1.81094	5.9939e-07	8.72417e-06	14.371	15.8704	5.06509	3.52099
ENSMUSG00000028637	Ccdc30	-1.80902	2.12736e-05	0.000219029	1.80968	1.54899	0.404812	0.569871
ENSMUSG00000087368	BC065397	-1.80406	0.000935139	0.00600512	1.53595	1.83433	0.651649	0.284936
ENSMUSG00000022871	Fetub	-1.80066	2.63987e-05	0.000264915	7.55808	9.6744	3.15951	1.75032
ENSMUSG00000002578	Ikzf4	-1.79455	2.43236e-06	3.14401e-05	3.40646	3.15233	1.12558	0.732691
ENSMUSG00000035458	Tnni3	-1.78669	0.000141879	0.00117574	4.54702	3.88607	1.14532	1.30256
ENSMUSG00000033220	Rac2	-1.77902	0.00104401	0.00657171	1.0341	1.18213	0.236963	0.427403
ENSMUSG00000028019	Pdgfc	-1.77718	1.15668e-05	0.000127754	10.706	9.82387	2.00431	4.0298
ENSMUSG00000021848	Otx2	-1.77695	0.000512735	0.00358487	57.9402	57.9105	15.837	17.9713
ENSMUSG00000041605	5730559C18Rik	-1.77321	4.8086e-05	0.000453827	1.27742	1.67128	0.385065	0.488461
ENSMUSG00000028863	Meaf6	-1.7732	4.66181e-09	9.39606e-08	7.34518	7.51397	2.11292	2.23878
ENSMUSG00000061353	Cxcl12	-1.77149	0.000792701	0.00522246	4.65347	4.37522	1.51064	1.11939
ENSMUSG00000032015	Pou2f3	-1.77141	2.45225e-07	3.85818e-06	9.97606	8.3564	3.04103	2.29984
ENSMUSG00000040433	Zbtb38	-1.76975	6.9165e-13	2.47986e-11	20.4844	19.4575	5.67725	6.0447
ENSMUSG00000039206	Daglb	-1.76949	4.91809e-05	0.000463242	1.39908	1.41312	0.335698	0.508813
ENSMUSG00000023017	Accn2	-1.76922	3.41409e-05	0.000333236	2.34194	3.92683	0.957727	0.875159
ENSMUSG00000024235	Map3k8	-1.76805	6.19228e-05	0.000572675	1.58157	1.83433	0.493674	0.508813
ENSMUSG00000025932	Eya1	-1.76352	1.44707e-05	0.000155028	3.16314	3.00287	1.25393	0.508813
ENSMUSG00000067642	Gpr113	-1.75986	0.000446374	0.00319286	1.06452	1.41312	0.266584	0.488461
ENSMUSG00000032860	P2ry2	-1.75733	0.000217703	0.00170134	1.06452	1.18213	0.414686	0.223878
ENSMUSG00000078716	Tmem8b	-1.75183	1.65321e-06	2.21099e-05	1.74885	2.36425	0.641776	0.569871
ENSMUSG00000026255	Efhd1	-1.75027	0.00117147	0.00723676	3.57374	3.13875	1.16507	0.814102
ENSMUSG00000059900	Tmem40	-1.73366	0.000141224	0.00117098	7.37559	6.30467	1.68836	2.4423
ENSMUSG00000089669	Tnfsf13	-1.7334	0.00167534	0.00980082	1.26222	0.828846	0.385065	0.223878
ENSMUSG00000055003	Lrtm2	-1.73189	0.00111712	0.00695216	1.07973	1.11419	0.266584	0.407051
ENSMUSG00000022462	Slc38a2	-1.72402	6.47509e-10	1.52223e-08	302.947	310.559	96.1676	89.5308
ENSMUSG00000038552	Fndc4	-1.71858	3.88409e-05	0.00037526	1.0341	1.2093	0.306078	0.386698
ENSMUSG00000001588	Acap1	-1.71586	2.99828e-06	3.81332e-05	5.30739	4.9459	1.84634	1.2415
ENSMUSG00000059325	Hopx	-1.71299	4.66247e-05	0.000441203	3.16314	3.0844	0.750384	1.18045
ENSMUSG00000092887	Snord53	-1.71157	0.00118854	0.00732952	0.577882	0.543506	0.217216	0.101763
ENSMUSG00000025402	Nab2	-1.70567	0.00119745	0.00737168	2.78296	2.33707	0.829371	0.732691
ENSMUSG00000029364	Wsb2	-1.70284	1.58945e-05	0.00016851	7.66454	7.41885	2.02406	2.62548
ENSMUSG00000059540	Tcea2	-1.69927	5.24992e-06	6.2639e-05	2.82858	2.5273	0.661522	1.01763
ENSMUSG00000042215	Bag2	-1.69417	0.00122715	0.00752854	0.8212	0.584269	0.315951	0.0814102
ENSMUSG00000023931	Efhb	-1.69343	0.00148551	0.00885843	1.04931	1.01907	0.345571	0.284936
ENSMUSG00000032177	Pde4a	-1.69159	9.17326e-07	1.27959e-05	12.0291	11.1011	2.80407	4.39615
ENSMUSG00000022658	Tagln3	-1.68979	4.13138e-05	0.000397002	0.836408	0.896785	0.325825	0.183173
ENSMUSG00000023393	Slc17a9	-1.68879	1.67511e-08	3.1411e-07	6.78251	6.821	2.0833	2.13702
ENSMUSG00000021047	Nova1	-1.68592	0.000134676	0.00112322	1.11014	1.54899	0.385065	0.447756
ENSMUSG00000000731	Aire	-1.67846	4.07907e-06	4.99173e-05	70.4711	70.6014	23.7457	20.3118
ENSMUSG00000049866	Arl4c	-1.67396	5.99749e-07	8.72417e-06	17.6558	16.0606	5.25269	5.31201
ENSMUSG00000085644	2310015A10Rik	-1.67347	3.08091e-05	0.00030531	1.6424	2.3099	0.543041	0.712339
ENSMUSG00000053367	Gm6792	-1.65643	1.14076e-07	1.87542e-06	2.93503	2.26914	0.878739	0.753044
ENSMUSG00000060063	Alox5ap	-1.65534	2.16196e-05	0.000221951	6.08296	4.74209	1.46127	1.99455
ENSMUSG00000032268	Tmprss5	-1.65294	0.000190519	0.00151376	0.897237	1.05984	0.404812	0.183173
ENSMUSG00000028971	Cort	-1.65144	0.000190308	0.00151292	2.88941	2.83982	0.780004	1.05833
ENSMUSG00000032064	Dixdc1	-1.65045	1.33231e-05	0.000144031	6.43274	6.35902	2.32027	1.72997
ENSMUSG00000031665	Sall1	-1.64763	8.89452e-14	3.48694e-12	34.2319	33.7789	11.2854	10.4001
ENSMUSG00000058756	Thra	-1.64196	9.77786e-05	0.000845637	2.41798	2.92134	0.572661	1.18045
ENSMUSG00000032224	Fam81a	-1.64192	1.33712e-06	1.81204e-05	3.2848	4.45675	1.52051	0.915864
ENSMUSG00000023411	Nfatc4	-1.6375	5.81822e-06	6.85033e-05	5.9461	6.19597	2.15242	1.72997
ENSMUSG00000029311	Hsd17b11	-1.63581	6.7738e-09	1.34627e-07	12.8503	10.9245	4.04812	3.58205
ENSMUSG00000046186	Cd109	-1.63563	0.000217443	0.00170115	6.00693	5.54376	1.44153	2.29984
ENSMUSG00000001665	Gstt3	-1.63517	0.000178775	0.00143241	4.5166	3.32897	1.05646	1.48574
ENSMUSG00000090473	Gm17262	-1.63222	3.45499e-05	0.000336998	4.28849	3.68225	1.19469	1.38397
ENSMUSG00000078640	Gm11627	-1.62808	0.000448575	0.00320379	1.47512	1.15495	0.404812	0.447756
ENSMUSG00000032946	Rasgrp2	-1.62368	0.00153894	0.00913129	5.03365	5.85627	1.97469	1.54679
ENSMUSG00000086033	2900076A07Rik	-1.62338	7.23352e-05	0.000656214	2.79816	3.15233	0.74051	1.22115
ENSMUSG00000027956	Tmem144	-1.62276	0.000766849	0.00507793	1.04931	1.29083	0.503547	0.223878
ENSMUSG00000068874	Selenbp1	-1.61897	0.000887729	0.00575813	1.20139	1.03266	0.375192	0.345993
ENSMUSG00000045004	Spata21	-1.61683	0.000194392	0.00154195	1.2318	1.38594	0.345571	0.529166
ENSMUSG00000074303	Gm10664	-1.61226	1.07231e-07	1.77515e-06	40.0563	40.7765	12.5689	13.8804
ENSMUSG00000026519	Tmem63a	-1.61089	2.53948e-06	3.26767e-05	9.76316	8.23411	2.82381	3.07323
ENSMUSG00000022102	Dok2	-1.60729	0.000433306	0.00311814	2.40277	2.33707	0.868865	0.671634
ENSMUSG00000052040	Klf13	-1.60475	9.47362e-08	1.58672e-06	4.62305	5.10895	1.85621	1.30256
ENSMUSG00000039116	Gpr126	-1.6045	0.00138263	0.00834606	0.927652	1.08701	0.207343	0.488461
ENSMUSG00000006930	Hap1	-1.59872	1.09519e-05	0.000121621	8.86592	8.30205	2.93242	2.72724
ENSMUSG00000030067	Foxp1	-1.59745	0.000416417	0.00301791	25.2443	23.493	8.84663	7.2455
ENSMUSG00000043895	S1pr2	-1.59743	4.34376e-05	0.000415174	10.7364	10.7071	4.24559	2.80865
ENSMUSG00000092354	Gm20548	-1.59567	0.000617968	0.00421127	2.75254	3.38332	0.661522	1.40433
ENSMUSG00000090612	D930030I03Rik	-1.5868	0.000151291	0.00124147	2.40277	2.92134	1.03671	0.712339
ENSMUSG00000003518	Dusp3	-1.58196	1.46908e-07	2.38497e-06	8.48574	9.44341	3.25825	2.70689
ENSMUSG00000003559	As3mt	-1.58098	2.82829e-06	3.61322e-05	5.14011	4.82361	1.44153	1.91314
ENSMUSG00000032501	Trib1	-1.5806	2.27298e-06	2.95943e-05	5.48988	4.89155	1.97469	1.46538
ENSMUSG00000031570	Ppapdc1b	-1.57293	4.30453e-05	0.000411976	7.20831	5.62528	1.92533	2.4016
ENSMUSG00000022237	Ankrd33b	-1.57125	5.56873e-05	0.000520405	1.70323	1.67128	0.661522	0.447756
ENSMUSG00000091795	Gm17692	-1.56411	0.000746627	0.00496244	1.47512	1.49464	0.444306	0.569871
ENSMUSG00000059456	Ptk2b	-1.56247	3.71376e-07	5.64983e-06	10.63	10.0549	3.90002	3.07323
ENSMUSG00000038151	Prdm1	-1.56121	2.8512e-06	3.63598e-05	14.8728	16.8215	5.9537	4.76249
ENSMUSG00000040296	Ddx58	-1.55949	2.11612e-06	2.77291e-05	13.641	13.7507	4.6504	4.64038
ENSMUSG00000026749	Nek6	-1.55882	2.81812e-09	5.88793e-08	12.9263	12.6501	4.32458	4.35544
ENSMUSG00000057182	Scn3a	-1.55502	0.000702051	0.00470341	0.745163	0.529918	0.236963	0.183173
ENSMUSG00000086173	Kis2	-1.55497	8.15228e-06	9.33652e-05	5.56591	5.74757	1.76735	2.09631
ENSMUSG00000087528	9830144P21Rik	-1.55232	8.28255e-05	0.000735025	15.253	15.2861	6.50662	3.86698
ENSMUSG00000038074	Fkbp14	-1.55189	0.000926401	0.00595917	1.8401	1.318	0.424559	0.671634
ENSMUSG00000051721	BC068281	-1.54772	1.88288e-05	0.000196696	3.16314	2.96211	0.809625	1.32291
ENSMUSG00000040312	Cchcr1	-1.54647	5.9543e-05	0.000552816	9.4438	11.1283	3.16938	3.88733
ENSMUSG00000086007	1700057H21Rik	-1.5464	0.00029852	0.0022539	1.55116	2.01097	0.641776	0.569871
ENSMUSG00000069662	Marcks	-1.54379	0.00160935	0.00947812	17.96	15.1774	5.88459	5.47483
ENSMUSG00000021319	Sfrp4	-1.53942	9.85366e-05	0.000850646	11.9682	13.1528	4.60104	4.0298
ENSMUSG00000017405	Nek8	-1.53668	0.000298253	0.00225308	4.9272	5.9378	1.20456	2.58477
ENSMUSG00000029862	Clcn1	-1.53604	0.000860267	0.00560037	1.97696	2.33707	0.592408	0.915864
ENSMUSG00000070780	Rbm47	-1.5329	7.07817e-07	1.01208e-05	21.0014	20.3135	8.33321	5.90224
ENSMUSG00000013367	Iglon5	-1.53159	0.00140289	0.0084505	1.8553	1.63052	0.681269	0.508813
ENSMUSG00000021756	Il6st	-1.52611	7.79899e-10	1.80747e-08	66.0306	61.6336	18.9768	25.4
ENSMUSG00000039501	Znfx1	-1.52451	4.91248e-06	5.8859e-05	11.6641	12.0251	3.26812	5.00672
ENSMUSG00000031851	Ntpcr	-1.52414	3.36501e-05	0.000328895	6.82813	6.61718	2.88305	1.75032
ENSMUSG00000020799	Tekt1	-1.52155	0.000462774	0.00328057	2.98065	3.66866	0.878739	1.46538
ENSMUSG00000018727	Cpsf4l	-1.5199	0.00145357	0.00870071	1.06452	1.64411	0.424559	0.529166
ENSMUSG00000030717	Nupr1	-1.51903	0.000420123	0.00303594	6.49356	6.10085	1.88583	2.52371
ENSMUSG00000039908	Slc26a11	-1.51728	3.76975e-05	0.000365948	4.16683	3.45126	1.35267	1.30256
ENSMUSG00000025427	Rnf165	-1.51524	1.01384e-05	0.000113917	10.3867	10.775	3.90989	3.48028
ENSMUSG00000020253	Ppm1m	-1.51495	1.08327e-06	1.495e-05	17.9752	15.0823	5.54889	6.02435
ENSMUSG00000025085	Ablim1	-1.51301	2.06982e-05	0.000213722	3.80185	4.17141	1.04659	1.79102
ENSMUSG00000085337	Gm15964	-1.5122	0.00119007	0.00733579	0.486637	0.434805	0.197469	0.101763
ENSMUSG00000026857	Mettl11a	-1.50386	0.000797376	0.00524357	6.58481	8.64174	3.16938	2.17772
ENSMUSG00000020098	Pcbd1	-1.50265	0.000171234	0.00138208	2.63088	3.38332	1.22431	0.875159
ENSMUSG00000042997	Nhlrc3	-1.50205	5.9202e-07	8.65587e-06	13.489	13.805	4.46281	5.1899
ENSMUSG00000078700	D030028A08Rik	-1.50111	7.64319e-05	0.000684672	2.11383	2.86699	0.71089	1.07868
ENSMUSG00000033065	Pfkm	-1.49752	2.17897e-07	3.44466e-06	23.1153	22.6506	7.96789	8.24278
ENSMUSG00000040606	Kazn	-1.49649	1.37046e-10	3.58177e-09	36.5586	34.5941	11.7297	13.5141
ENSMUSG00000031709	Tbc1d9	-1.49498	0.000204214	0.00160558	1.15576	1.65769	0.651649	0.305288
ENSMUSG00000086342	Gm12932	-1.49014	0.000129601	0.00108597	2.053	1.87509	0.602282	0.814102
ENSMUSG00000064179	Tnnt1	-1.48404	2.597e-06	3.33324e-05	8.19679	7.79931	2.50786	3.23605
ENSMUSG00000030096	Slc6a6	-1.48359	2.22317e-11	6.63696e-10	119.895	121.881	42.1202	44.3482
ENSMUSG00000044005	Gls2	-1.48123	2.41836e-07	3.81326e-06	6.85854	6.99764	2.47824	2.48301
ENSMUSG00000078954	Arhgap8	-1.47926	4.18831e-06	5.11267e-05	28.6964	31.5505	9.94258	11.6824
ENSMUSG00000034285	Nipsnap1	-1.4778	8.55868e-11	2.30004e-09	32.9697	34.4583	10.8016	13.453
ENSMUSG00000004451	Ralb	-1.4754	1.0564e-08	2.04267e-07	16.0438	16.9846	5.54889	6.34999
ENSMUSG00000077614	SNORA40	-1.47363	0.00156294	0.00925439	1.71844	1.76639	0.552914	0.712339
ENSMUSG00000090311	Gm17327	-1.4733	0.000360128	0.00265308	6.49356	4.93232	2.13267	1.9742
ENSMUSG00000032202	Rab27a	-1.46775	1.02391e-07	1.70294e-06	13.1848	12.786	4.57142	4.82355
ENSMUSG00000066621	Tecpr1	-1.4651	0.00167974	0.00981968	5.73319	6.63077	2.02406	2.46266
ENSMUSG00000001281	Itgb7	-1.46493	0.000499794	0.0035047	5.38342	5.54376	2.49799	1.42468
ENSMUSG00000025140	Pycr1	-1.46353	1.10753e-05	0.000122706	16.2111	14.4844	4.37395	6.79775
ENSMUSG00000087193	Gm14820	-1.46103	0.000320556	0.00240123	0.94286	0.951135	0.414686	0.24423
ENSMUSG00000019947	Arid5b	-1.46035	6.52473e-11	1.77687e-09	22.142	23.262	7.46434	9.07723
ENSMUSG00000043015	Tmem194b	-1.45688	0.000342721	0.00253795	9.8392	8.65533	3.29774	3.43958
ENSMUSG00000067430	Zfp763	-1.45419	0.000125525	0.00105717	7.75578	6.42696	2.97191	2.17772
ENSMUSG00000002847	Pla1a	-1.45261	1.26097e-05	0.00013778	5.52029	6.25032	1.67849	2.66618
ENSMUSG00000032298	Neil1	-1.45236	0.000148568	0.00122335	2.06821	1.63052	0.809625	0.508813
ENSMUSG00000022489	Pde1b	-1.45176	0.000865794	0.00563121	4.47098	4.87796	2.18204	1.2008
ENSMUSG00000032578	Cish	-1.44859	0.000160417	0.00130659	1.99217	2.11967	0.701016	0.814102
ENSMUSG00000092177	Vax2os2	-1.44753	8.18587e-05	0.000728256	1.67282	1.60334	0.543041	0.671634
ENSMUSG00000079614	Seh1l	-1.44659	1.32062e-08	2.5127e-07	134.981	130.971	52.5861	44.9588
ENSMUSG00000086096	Gm12688	-1.446	0.00095969	0.00612467	1.47512	1.97021	0.770131	0.468108
ENSMUSG00000048677	Tpcn2	-1.44193	0.000259201	0.00199074	1.17097	1.07342	0.385065	0.447756
ENSMUSG00000037071	Scd1	-1.44187	2.21839e-09	4.76037e-08	99.4108	99.1626	36.2356	36.8584
ENSMUSG00000029802	Abcg2	-1.43026	3.93247e-07	5.93824e-06	27.2517	24.648	7.65194	11.662
ENSMUSG00000046598	Bdh1	-1.42983	0.00127732	0.00779278	3.20876	3.50561	1.32304	1.16009
ENSMUSG00000040204	2810417H13Rik	-1.42919	1.70035e-08	3.18425e-07	35.5853	32.787	13.0034	12.3743
ENSMUSG00000071477	Zfp777	-1.42486	0.000926657	0.00595917	2.75254	2.86699	0.888612	1.22115
ENSMUSG00000005045	Chd5	-1.41974	2.24499e-05	0.00022932	4.04517	4.22576	1.27368	1.85208
ENSMUSG00000046814	Gchfr	-1.41935	0.000967554	0.00615919	7.69495	5.86986	2.36963	2.70689
ENSMUSG00000032690	Oas2	-1.41768	9.87818e-05	0.000851844	3.61936	5.66605	1.56001	1.93349
ENSMUSG00000000544	Gpa33	-1.4175	2.14247e-05	0.000220426	18.1729	19.6613	7.05953	7.10304
ENSMUSG00000027937	Jtb	-1.41706	1.25198e-05	0.000136902	6.12859	7.18786	2.03393	2.99182
ENSMUSG00000032816	Igdcc4	-1.40789	6.25266e-05	0.000577511	5.55071	6.72588	2.419	2.19807
ENSMUSG00000040274	Cdk6	-1.40737	1.30127e-05	0.000141261	9.90002	9.60646	3.14964	4.23333
ENSMUSG00000000708	Kat2b	-1.40655	5.46722e-08	9.50271e-07	26.3697	25.8165	9.45878	10.2373
ENSMUSG00000040268	Plekha1	-1.40633	1.23201e-09	2.747e-08	91.062	90.2899	36.2949	32.096
ENSMUSG00000029468	P2rx7	-1.40615	1.11722e-06	1.5374e-05	6.44794	5.57093	2.05368	2.50336
ENSMUSG00000038712	Fam63a	-1.40092	2.46524e-06	3.18074e-05	22.7351	22.5283	8.76764	8.36489
ENSMUSG00000020173	Cobl	-1.40079	1.8554e-11	5.65737e-10	40.0715	43.0321	16.2122	15.2441
ENSMUSG00000040043	Rbms2	-1.4007	7.51862e-11	2.02818e-09	44.8619	44.9615	16.232	17.8085
ENSMUSG00000060538	Tmem219	-1.39951	0.000591952	0.00406113	2.98065	3.31539	0.839245	1.5875
ENSMUSG00000038679	Trps1	-1.39836	2.00298e-07	3.18719e-06	10.1433	10.3945	3.52483	4.29439
ENSMUSG00000050373	Snx21	-1.39677	5.73235e-05	0.000534296	1.52074	1.34518	0.552914	0.529166
ENSMUSG00000038600	Atp6v0a4	-1.39621	0.000109304	0.000934554	12.0291	11.7397	4.23572	4.8032
ENSMUSG00000072566	Pvt1	-1.39488	3.23033e-05	0.000317252	8.98758	7.8129	3.55445	2.80865
ENSMUSG00000029122	Evc	-1.39474	0.000539761	0.00374812	5.59633	4.70133	2.58685	1.28221
ENSMUSG00000049303	Syt12	-1.39165	0.000199168	0.00157197	1.38387	1.37235	0.473927	0.590224
ENSMUSG00000022816	Fstl1	-1.38786	1.13377e-05	0.000125418	39.6457	34.7708	14.9287	13.4937
ENSMUSG00000002808	Epdr1	-1.38628	7.09212e-05	0.000644615	4.21245	4.32087	1.4514	1.83173
ENSMUSG00000041471	Fam35a	-1.383	5.74184e-05	0.000534831	15.1314	14.6882	4.27521	7.2048
ENSMUSG00000024376	Epb4.1l4a	-1.38299	6.67071e-10	1.56564e-08	13.854	14.3078	5.62788	5.14919
ENSMUSG00000029863	Casp2	-1.38204	1.30654e-05	0.000141674	17.8079	15.3948	7.97776	4.70144
ENSMUSG00000041328	Pcf11	-1.3809	3.29332e-07	5.06419e-06	44.8162	43.3989	19.0558	14.7759
ENSMUSG00000023235	Ccl25	-1.38085	2.41033e-05	0.000244459	5.1249	5.14972	1.76735	2.19807
ENSMUSG00000091878	C430002E04Rik	-1.37828	1.03344e-05	0.000115755	9.55025	9.06296	4.22585	2.89006
ENSMUSG00000027035	Lass6	-1.3748	5.40181e-06	6.41271e-05	50.9448	42.9234	18.6214	17.5642
ENSMUSG00000026980	Ly75	-1.37072	8.86653e-07	1.24045e-05	20.9558	21.0201	6.83244	9.44358
ENSMUSG00000061702	Tmem91	-1.36299	0.00147383	0.00880721	1.80968	2.14685	0.641776	0.915864
ENSMUSG00000047045	Tmem164	-1.36211	0.000231635	0.0018023	5.88527	6.22314	3.0904	1.56715
ENSMUSG00000038930	Rccd1	-1.3566	3.02764e-05	0.000300239	10.5539	10.0277	3.42609	4.64038
ENSMUSG00000020610	Amz2	-1.35579	3.81232e-06	4.69385e-05	10.9493	10.0277	3.64331	4.57932
ENSMUSG00000066894	Vsig10	-1.35538	0.000108771	0.000930551	4.85116	5.0546	1.49089	2.42195
ENSMUSG00000018672	Copz2	-1.35492	0.000656803	0.00444408	11.0862	12.093	4.48256	4.57932
ENSMUSG00000041734	Kirrel	-1.35039	7.02176e-05	0.000639034	3.77144	3.5192	1.82659	0.976922
ENSMUSG00000022526	Zfp251	-1.34931	0.001461	0.00873781	1.32304	1.29083	0.385065	0.671634
ENSMUSG00000033669	Zfp7	-1.34863	2.4509e-09	5.19677e-08	27.4342	26.0068	10.8707	10.0949
ENSMUSG00000063018	2010204K13Rik	-1.34659	1.32111e-05	0.000143037	11.6033	10.8158	4.10736	4.72179
ENSMUSG00000029007	Agtrap	-1.34526	0.00147451	0.00880753	16.9106	14.9328	6.04256	6.49246
ENSMUSG00000079471	Gm7325	-1.34235	6.64259e-05	0.000609581	11.3904	11.8484	3.99876	5.1899
ENSMUSG00000019124	Scrn1	-1.3397	6.37068e-05	0.000587271	4.21245	4.79644	1.65874	1.91314
ENSMUSG00000007594	Hapln4	-1.33782	0.000640366	0.00435144	3.66499	3.22027	1.56001	1.13974
ENSMUSG00000027298	Tyro3	-1.33733	0.000465631	0.00329755	10.3106	10.2043	3.85065	4.27403
ENSMUSG00000028078	Dclk2	-1.33681	1.48924e-05	0.000159068	9.36777	10.9381	3.66306	4.39615
ENSMUSG00000038065	2410066E13Rik	-1.33591	0.000526985	0.00367371	4.91199	4.71491	1.56001	2.27948
ENSMUSG00000025025	Mxi1	-1.33476	5.48895e-06	6.4948e-05	15.5572	14.4301	6.64485	5.21025
ENSMUSG00000027351	Spred1	-1.33202	6.72511e-06	7.8213e-05	29.3503	27.6509	11.5816	11.0514
ENSMUSG00000027171	Prrg4	-1.33052	9.52137e-07	1.32427e-05	41.6683	43.956	17.9895	16.0378
ENSMUSG00000037134	Prmt10	-1.33017	0.000127973	0.00107485	7.93827	8.50587	2.30052	4.29439
ENSMUSG00000079735	Gm2792	-1.33009	0.000553232	0.00383048	1.07973	0.910372	0.385065	0.407051
ENSMUSG00000032249	Anp32a	-1.32759	4.79061e-08	8.38798e-07	73.9536	74.7456	28.9688	30.2846
ENSMUSG00000046897	Zfp740	-1.32724	5.13047e-10	1.22839e-08	28.7724	30.3548	12.6578	10.8683
ENSMUSG00000018415	4933439F18Rik	-1.32649	7.64616e-06	8.78508e-05	32.4982	33.181	12.3616	13.8397
ENSMUSG00000020027	Socs2	-1.32382	6.32515e-06	7.41659e-05	10.189	10.6663	4.5023	3.80592
ENSMUSG00000041548	Hspb8	-1.32152	6.07251e-05	0.000562693	10.9493	10.4081	4.48256	4.05016
ENSMUSG00000028184	Lphn2	-1.3208	7.45399e-05	0.000671118	18.842	19.7021	6.9608	8.48701
ENSMUSG00000089715	Cbx6	-1.32016	1.60665e-05	0.00017008	11.5424	10.3402	3.61369	5.1899
ENSMUSG00000022900	Ildr1	-1.31412	5.29008e-06	6.30655e-05	8.51615	8.69609	3.13976	3.80592
ENSMUSG00000041703	Zic5	-1.31225	0.000103605	0.000891164	20.013	19.9874	8.14561	7.95784
ENSMUSG00000038775	Vill	-1.30896	0.000134396	0.00112154	5.39863	4.89155	2.26102	1.87243
ENSMUSG00000071658	Gng3	-1.30204	0.000457661	0.00325627	19.3286	19.7836	7.48409	8.38525
ENSMUSG00000030598	Fbxo17	-1.29964	0.000440027	0.00315854	4.33411	5.8291	1.639	2.52371
ENSMUSG00000072945	Ripply1	-1.29791	0.00131708	0.00799774	1.67282	1.15495	0.543041	0.610576
ENSMUSG00000029291	Rufy3	-1.29328	9.83866e-07	1.36707e-05	25.8526	25.2458	10.6041	10.2373
ENSMUSG00000042428	Mgat3	-1.2928	0.00107046	0.00669975	6.69126	6.41337	3.76179	1.52644
ENSMUSG00000040511	Pvr	-1.29159	6.84931e-08	1.16913e-06	34.6881	33.5615	11.937	15.9971
ENSMUSG00000070837	Aurkc	-1.29058	0.000337237	0.00250775	1.61199	1.69846	0.809625	0.508813
ENSMUSG00000044037	Als2cl	-1.29058	0.000831042	0.00543242	6.60002	5.95139	2.10305	3.05288
ENSMUSG00000026342	Slc35f5	-1.28969	3.98617e-05	0.000384082	12.6526	11.2777	5.11446	4.66073
ENSMUSG00000049321	Zfp2	-1.28887	0.000297799	0.00225084	6.41753	5.81551	2.82381	2.15737
ENSMUSG00000030060	8430410A17Rik	-1.28671	0.000337036	0.00250756	16.4696	18.0172	8.40232	5.69871
ENSMUSG00000031982	Arv1	-1.28598	4.50964e-05	0.000428732	4.37973	4.2937	1.639	1.93349
ENSMUSG00000017950	Hnf4a	-1.28303	0.00112439	0.00698384	3.0719	3.8453	1.7871	1.01763
ENSMUSG00000024114	Prss41	-1.28266	8.08545e-05	0.000720671	3.61936	3.66866	1.56001	1.42468
ENSMUSG00000033460	Armcx1	-1.27967	0.000251753	0.00193875	15.8461	15.4763	6.38814	6.51281
ENSMUSG00000025221	Kcnip2	-1.27956	7.50419e-05	0.000674762	5.32259	5.78834	2.05368	2.54407
ENSMUSG00000045679	Pqlc3	-1.27884	0.000606803	0.00414508	8.39449	7.97595	3.32736	3.41923
ENSMUSG00000022353	Mtss1	-1.27602	1.02253e-09	2.30514e-08	47.508	45.1382	19.7766	18.4598
ENSMUSG00000011658	Fuz	-1.27498	0.00151052	0.00897756	3.4977	2.79905	1.60938	0.956569
ENSMUSG00000030200	Bcl2l14	-1.27494	0.000345797	0.00255807	2.6765	2.88058	0.908359	1.42468
ENSMUSG00000028487	Bnc2	-1.27019	0.000293389	0.00222222	12.1051	12.8811	4.06787	6.32964
ENSMUSG00000085860	2410003L11Rik	-1.26998	2.42896e-05	0.000245851	6.61522	6.61718	3.12989	2.32019
ENSMUSG00000019989	Enpp3	-1.25938	2.42907e-05	0.000245851	25.5332	25.1915	10.7423	10.4409
ENSMUSG00000024170	Telo2	-1.25885	0.00089854	0.00582032	5.88527	6.57642	3.10027	2.07596
ENSMUSG00000052271	Bhlha15	-1.25805	0.00102092	0.00646057	5.73319	5.91063	2.92255	1.91314
ENSMUSG00000075590	Nrbp2	-1.25527	0.00124789	0.00764594	4.77513	3.83172	1.88583	1.70961
ENSMUSG00000007034	Slc44a4	-1.25514	0.000129514	0.00108588	3.4825	3.24745	1.50077	1.30256
ENSMUSG00000067369	Trmt2b	-1.25302	0.00070156	0.00470233	4.48619	4.60621	1.80685	2.0149
ENSMUSG00000027544	Nfatc2	-1.24858	0.00102299	0.0064708	4.9272	5.92421	2.70533	1.83173
ENSMUSG00000040102	Klhdc5	-1.24398	3.04705e-06	3.86251e-05	7.66454	7.66343	2.86331	3.6431
ENSMUSG00000086967	4930566F21Rik	-1.24202	8.95935e-05	0.000784837	5.80923	6.44054	2.51773	2.66618
ENSMUSG00000040907	Atp1a3	-1.24178	0.000589087	0.00404732	22.6134	26.3193	11.552	9.11794
ENSMUSG00000022464	Slc38a4	-1.24062	7.56592e-10	1.7584e-08	143.147	145.605	61.0773	61.1187
ENSMUSG00000022515	Anks3	-1.24056	4.45515e-05	0.000424967	7.37559	6.75306	2.85343	3.13429
ENSMUSG00000031910	Has3	-1.24008	0.000280171	0.00213457	2.75254	2.4186	0.9676	1.2415
ENSMUSG00000043257	Pigv	-1.23827	8.60683e-05	0.000759082	5.52029	5.0546	2.09318	2.4016
ENSMUSG00000072893	4933439C10Rik	-1.23459	0.00100816	0.00638827	2.6765	2.40501	1.09596	1.05833
ENSMUSG00000032495	Lrrc2	-1.23441	6.57474e-08	1.13038e-06	46.8997	45.8991	17.4267	22.0622
ENSMUSG00000030275	Etnk1	-1.23261	0.00144013	0.00863838	94.4076	88.7001	34.2807	43.6562
ENSMUSG00000057098	Ebf1	-1.2321	0.00116683	0.00722057	3.57374	3.35615	1.90558	0.997274
ENSMUSG00000030823	9130019O22Rik	-1.23089	0.00102529	0.00648245	1.52074	1.04625	0.572661	0.508813
ENSMUSG00000057522	Spop	-1.22999	3.90339e-07	5.90345e-06	32.483	31.7	14.2375	13.107
ENSMUSG00000021559	Dapk1	-1.22894	0.000138101	0.00114842	21.5185	21.7131	6.24003	12.2726
ENSMUSG00000033009	Ogfod1	-1.22645	7.14473e-05	0.00064857	19.9521	22.1479	6.45725	11.6009
ENSMUSG00000028443	Nudt2	-1.22571	0.00062352	0.00424708	2.6765	3.64149	1.3033	1.40433
ENSMUSG00000029403	Cdkl2	-1.2247	6.86356e-05	0.000627839	16.5761	15.8704	6.88181	7.00127
ENSMUSG00000006850	Tmco6	-1.22282	0.000769312	0.00509187	8.10555	7.8129	3.03116	3.80592
ENSMUSG00000033105	Lss	-1.22192	1.51581e-08	2.84989e-07	58.2292	55.3425	26.5004	22.1436
ENSMUSG00000020674	Pxdn	-1.22145	0.000198851	0.00157034	14.1429	14.2399	6.81269	5.33236
ENSMUSG00000024299	Adamts10	-1.22074	0.000602579	0.00412412	11.2231	10.4761	5.60813	3.66346
ENSMUSG00000028957	Per3	-1.22066	0.000555224	0.00384241	7.84702	5.99215	2.67571	3.27676
ENSMUSG00000070425	Trpc2	-1.21961	5.67069e-06	6.69873e-05	17.9752	18.5064	8.76764	6.85881
ENSMUSG00000033107	Rnf125	-1.21706	0.00100455	0.00636826	3.81706	4.17141	1.37241	2.09631
ENSMUSG00000052921	Arhgef15	-1.21574	0.000417823	0.00302503	5.30739	3.53279	1.94507	1.85208
ENSMUSG00000026646	Suv39h2	-1.21522	1.65704e-05	0.000175025	13.0632	13.6012	6.13142	5.33236
ENSMUSG00000040093	Bmf	-1.21514	8.12786e-05	0.000723547	13.5042	15.884	6.21041	6.45175
ENSMUSG00000013878	Rnf170	-1.21366	0.00138243	0.00834606	7.72537	6.98405	2.93242	3.41923
ENSMUSG00000039693	5730528L13Rik	-1.21289	9.83485e-05	0.000849536	14.8272	13.3838	6.1018	6.06506
ENSMUSG00000044626	Liph	-1.2125	2.35452e-06	3.05168e-05	23.1609	26.2377	9.23169	12.1301
ENSMUSG00000053559	Smagp	-1.20683	0.000940155	0.00602967	6.32628	4.55186	2.55723	2.13702
ENSMUSG00000038354	Ankrd35	-1.20024	0.0012663	0.00773879	6.81292	5.92421	3.06078	2.46266
ENSMUSG00000050917	Fgf4	-1.19964	1.17936e-08	2.26202e-07	93.8601	94.9912	39.6617	42.5775
ENSMUSG00000030584	Dpf1	-1.19759	0.00131097	0.00797285	2.41798	2.14685	0.868865	1.13974
ENSMUSG00000033478	Fam160b1	-1.19746	8.23543e-05	0.000731753	18.6139	18.9276	6.9608	9.44358
ENSMUSG00000027637	1110008F13Rik	-1.19599	0.000330204	0.00246315	4.12121	3.7366	2.06356	1.32291
ENSMUSG00000074221	Zfp568	-1.19505	1.28015e-08	2.44876e-07	78.6527	75.9957	34.3399	33.195
ENSMUSG00000032661	Oas3	-1.19315	0.00026069	0.0020011	7.78619	8.81838	4.17648	3.05288
ENSMUSG00000004815	Dgkq	-1.19001	0.000106996	0.00091647	8.77468	8.16617	3.89015	3.52099
ENSMUSG00000022620	Arsa	-1.18784	0.000436397	0.00313722	4.04517	3.64149	1.50077	1.89279
[truncated: 124 more rows]

## Sheet: Supplementary Table S2
GFP- vs GFP+	logFC	PValue	FDR	GFPminus_A	GFPminus_B	GFPplus_A	GFPplus_B			siUSP7- vs siUSP7+	logFC	PValue	FDR	siUSP7_neg_rep1	siUSP7_neg_rep2	siUSP7_pos_rep1	siUSP7_pos_rep2
(GATTG)n	8.10847	2.18032e-10	2.51191e-09	0	0	0.462094	0.631312			(GATTG)n	8.494	1.88717e-12	4.17442e-11	0	0	0.391239	0.685724
GSAT_MM	7.79276	1.38351e-59	2.18594e-57	0.81892	1.57296	292.39	241.229			MERVL-int	4.79848	1.52494e-13	3.92228e-12	711.679	151.102	10678.6	13330.1
ERVB4_2-LTR_MM	7.53363	3.38118e-50	4.1551e-48	0.323258	0.473782	69.5274	79.6806			RLTR12F	4.29615	3.79945e-10	6.36696e-09	0.199121	0.0261513	1.53235	2.43813
tRNA-Val-GTG	6.27043	2.45609e-15	5.22392e-14	0.0431011	0.0568539	4.29214	3.76533			MT2_Mm	4.11684	4.06617e-27	4.08835e-25	76.2632	32.5192	865.822	1020.4
MT2_Mm	6.10945	4.81586e-48	4.84213e-46	16.8094	19.4819	1141.11	1365.12			RLTR30C_MM	3.91724	3.96734e-31	5.48485e-29	1.52659	0.666858	14.7149	17.4563
Eulor8	5.45934	7.47391e-30	4.13307e-28	0.0646516	0.0947565	4.0611	3.15656			FordPrefect	-3.83712	0.0236007	0.0677983	107.791	4.0796	4.18408	3.64027
RLTR6B_Mm	5.23765	1.04479e-123	5.77769e-121	2.97397	3.10801	106.877	122.903			GSAT_MM	3.73677	1.02155e-20	5.94649e-19	2.74344	1.25526	24.5394	28.1316
(CAT)n	4.91646	9.02415e-222	9.98072e-219	5.17213	5.70434	168.478	160.398			RLTR6B_Mm	3.7036	2.4032e-75	2.65794e-72	7.21259	4.98182	78.0304	79.6795
ERVB4_3-LTR_MM	4.79317	3.89899e-16	8.98392e-15	0.0646516	0.0758052	1.82172	2.20959			Eulor8	3.38177	1.42465e-15	4.50188e-14	0.176996	0.156908	1.45628	2.00638
X7C_LINE	4.50024	4.07497e-77	1.50231e-74	1.16373	1.06127	22.2249	28.2287			LTR81	3.15445	3.90412e-11	7.44476e-10	0.199121	0.183059	1.60843	1.79474
MERVL-int	4.38313	5.99132e-12	8.87548e-11	197.597	168.269	3612.47	4022			RNLTR23	3.0185	0.0216412	0.0639569	0.0663735	0.0261513	0.0869419	0.643396
HY3	4.21243	3.30532e-17	7.94713e-16	0.0646516	0.0947565	1.61733	1.42045			ERVB4_2-LTR_MM	2.96466	3.17886e-13	7.99049e-12	2.03545	1.09835	13.1717	11.0309
Eulor11	3.91459	1.32451e-07	1.07714e-06	0	0.0568539	0.382116	0.608765			(CCCCG)n	-2.94377	0.0254962	0.0715705	2.80981	0.313816	0.293429	0.110055
RLTR12F	3.83497	8.19418e-10	8.7142e-09	0.366359	0.132659	2.87031	4.23881			IAPEY4_I-int	2.8351	1.58465e-35	2.50375e-33	13.2305	9.9375	73.1073	91.8193
LTR16D	3.7896	8.36154e-31	5.1377e-29	0.40946	0.43588	4.90531	6.92188			Eulor2B	2.81974	5.99692e-05	0.000460597	0.154872	0.0653783	0.532519	0.948162
MER67D	3.705	2.21408e-18	6.12192e-17	0.301708	0.227416	4.3188	2.52525			tRNA-Ile-ATA	-2.76509	0.00911513	0.0326257	1.43809	0.20921	0.163016	0.0761916
RLTR9A3A	3.42259	8.69243e-54	1.20173e-51	0.991325	0.87176	9.99723	9.96571			HY3	2.60021	2.23158e-08	3.08516e-07	0.132747	0.117681	0.619461	0.888902
MLT2E	3.31016	1.15272e-15	2.60186e-14	0.603415	0.511685	3.83893	7.30518			tRNA-Gln-CAG	-2.55398	0.00271475	0.0118677	9.80115	3.0074	1.70623	0.474081
IAPLTR4_I	3.03601	7.60317e-08	6.41917e-07	0.129303	0.113708	0.728687	1.33026			MERVL_2A-int	2.54552	3.29381e-46	7.2859e-44	130.313	108.476	625.982	767.757
RLTR30C_MM	2.98207	2.05292e-18	5.82187e-17	0.840471	0.663295	5.53624	6.35821			ERVB4_2-I_MM-int	2.44742	1.39075e-17	5.49347e-16	10.133	6.04095	39.5368	48.3478
ERVB4_1-I_MM-int	2.94576	1.32363e-64	3.65985e-62	3.12483	2.93745	23.789	22.8851			(CAT)n	2.41775	1.49949e-69	8.29219e-67	9.9339	8.62993	51.3392	47.5182
MT-int	2.88732	4.71828e-64	1.04368e-61	5.56004	5.23056	35.8478	44.1017			MER67D	2.39345	8.5311e-11	1.54679e-09	0.619486	0.797615	3.16251	4.36832
MER52-int	2.78448	1.40558e-17	3.53311e-16	0.991325	1.13708	5.87393	8.90601			MLT2E	2.34345	2.47832e-09	3.91574e-08	0.796482	0.69301	3.49941	4.02969
MER70-int	2.74429	2.75159e-14	5.15806e-13	0.366359	0.189513	1.95501	1.71356			ERVB5_1-LTR_MM	2.33858	7.05672e-17	2.51766e-15	0.88498	1.28141	4.80354	6.34083
MER89	2.74368	6.39306e-64	1.17845e-61	2.80157	3.01326	18.857	20.202			LTR16D	2.29715	6.54449e-16	2.1934e-14	1.34959	1.22911	5.37953	7.24667
LTR86A2	2.7014	6.91354e-08	5.92742e-07	0.150854	0.246367	1.61733	0.969515			SSU-rRNA_Hsa	-2.27476	0.00680013	0.0254947	5537.94	943.003	1129.99	209.273
IAPEy-int	2.65597	1.3234e-09	1.39398e-08	8.21075	8.43333	49.133	55.8035			(GCCTG)n	-2.26452	0.0383788	0.0943264	3.82754	0.575329	0.565122	0.347095
MMERVK10D3_LTR	2.52455	8.20256e-19	2.4519e-17	1.37923	1.42135	6.91364	9.2893			MER89	2.2633	2.60269e-48	7.19645e-46	4.2479	3.63503	17.834	19.7506
tRNA-Ser-AGY	2.49492	0.0905582	0.154088	0.0215505	0	0.0799778	0.0450937			RNERVK23-int	2.26248	1.01281e-09	1.64731e-08	0.376117	0.379194	1.6519	1.98098
IAPEY3C_LTR	2.39008	1.85647e-14	3.54009e-13	0.926673	0.663295	3.87448	4.46428			Mam_R4	2.23611	1.32107e-06	1.41855e-05	0.553113	0.69301	2.18442	3.73339
SYNREP_MM	2.33575	1.56794e-06	1.1188e-05	0.280157	0.132659	0.995279	1.08225			(CATAT)n	2.20069	0.000483197	0.00291419	0.199121	0.183059	0.499916	1.25293
(CTAGGG)n	2.33469	0.00013042	0.000561264	0.107753	0.170562	0.49764	0.969515			tRNA-Arg-CGY_	2.18747	1.55038e-05	0.000136089	0.420366	0.261513	1.44541	1.60002
tRNA-Arg-CGY_	2.30283	0.000209022	0.000856216	0.107753	0.113708	0.693141	0.383297			ERVB4_3-LTR_MM	2.18344	7.10231e-07	7.85515e-06	0.68586	0.496875	2.11921	3.19158
SRV_MM-int	2.29303	1.20385e-48	1.33146e-46	5.27988	5.1358	23.6468	27.5072			ERVB4_1B-I_MM-int	2.09786	4.64527e-55	1.71256e-52	7.10197	6.9824	28.4517	31.7973
Tigger12A	2.28696	1.01991e-14	2.05095e-13	0.905123	1.08022	4.19439	5.59162			tRNA-Ser-TCG	-2.09363	0.00182391	0.00869503	3.91604	1.20296	0.728138	0.465615
RLTR19D	2.26156	0.00663982	0.0161754	0.0646516	0.0379026	0.186615	0.338203			X7C_LINE	2.09114	1.30275e-21	8.00469e-20	2.14608	1.76521	8.13993	8.38954
U4	-2.2418	1.06488e-07	8.78924e-07	0.754269	0.795954	0.142183	0.202922			MER125	2.07559	3.69856e-08	4.98855e-07	0.309743	0.248437	1.09764	1.21907
RLTR13B2	2.23393	5.226e-26	2.31198e-24	2.0473	2.36891	8.9664	11.9724			(CGG)n	-2.04681	0.104539	0.197192	0.774358	0.0784539	0.152148	0.0507944
(GAGAA)n	2.21015	5.95432e-24	2.43907e-22	3.38343	3.44914	15.4624	16.1886			tRNA-Leu-CTY	-2.02204	0.0136521	0.0441496	1.63721	0.666858	0.412974	0.152383
RLTR27	2.17558	9.72161e-15	1.99113e-13	4.67647	3.75236	18.1016	19.9765			tRNA-Arg-AGG	-1.97073	0.000872959	0.00475612	1.43809	0.771464	0.402106	0.160849
RLTR10D2	2.14332	1.38661e-06	1.00235e-05	2.39211	2.46367	10.2016	11.2734			LTRIS_Mm	1.96968	8.53675e-16	2.77695e-14	4.77889	3.37352	14.3128	17.4055
tRNA-Ser-TCG	2.14272	0.0144697	0.0321355	0	0.113708	0.284366	0.248015			RLTR46A2	1.95658	0.000327913	0.00212089	0.287619	0.261513	1.14111	0.990491
IAPLTR3-int	2.13217	5.67119e-31	3.68961e-29	2.73692	3.01326	11.6057	13.731			LSU-rRNA_Hsa	-1.92206	0.000261047	0.00170839	178027	58001.8	43900.4	18382.2
MER50B	-2.10544	3.38669e-07	2.61936e-06	1.918	2.10359	0.444321	0.496031			RLTR44A	1.81583	3.00855e-14	8.99313e-13	1.94696	1.71291	6.10767	6.71333
X5B_LINE	-2.10066	9.5129e-06	5.53751e-05	0.560314	1.28869	0.195501	0.248015			tRNA-Leu-TTA	-1.81244	0.0046991	0.0190015	1.61509	0.509951	0.369503	0.228575
tRNA-Val-GTY	2.08745	0.176788	0.267846	0.0215505	0	0.0266593	0.0901874			ERVL-B4-int	1.77657	3.44604e-26	2.93178e-24	14.6243	13.1933	41.7864	53.3849
ERVB7_2B-LTR_MM	2.03832	1.29981e-10	1.59732e-09	4.95662	4.51041	16.902	22.0283			tRNA-His-CAY_	-1.76833	0.0357559	0.0902878	4.27003	1.5037	1.3802	0.313232
ERVB4_2-I_MM-int	2.02634	2.75105e-12	4.40965e-11	2.67227	4.01767	12.6454	14.7006			X9_LINE	-1.76266	0.0315405	0.0832548	2.14608	0.876069	0.565122	0.321698
MER123	-1.99984	0.0201099	0.0424457	0.129303	0.189513	0.0355457	0.0450937			MTE2b-int	1.75384	9.91467e-17	3.42676e-15	5.4205	4.91645	15.204	19.5812
L1Md_F	1.94976	1.73838e-35	1.47896e-33	28.77	26.456	107.339	105.97			RLTR14-int	1.73539	7.2575e-27	6.689e-25	28.4521	27.4719	80.0191	106.126
ERVB4_1B-I_MM-int	1.94677	2.19754e-47	2.0254e-45	7.58579	8.18696	29.4407	31.4754			RMER17C-int	1.73535	4.47236e-37	8.24406e-35	23.5847	21.3002	69.0319	80.2298
RLTR13B4	1.92486	1.32212e-18	3.84808e-17	1.81025	2.33101	8.15774	7.59829			Tigger12A	1.72084	1.62912e-09	2.61132e-08	0.973478	1.22911	3.22772	4.10588
MER81	1.9208	4.42864e-28	2.2264e-26	3.68514	4.26404	14.6715	15.5122			RMER2	1.71877	2.82311e-28	3.12236e-26	22.6555	19.9273	64.0218	75.963
Lx2A	1.90137	5.46759e-33	3.77947e-31	5.9695	4.98419	20.5632	20.2922			Lx2A	1.67618	1.07642e-28	1.3228e-26	8.82768	9.28371	26.2999	31.628
Charlie21a	1.89698	1.15522e-10	1.43559e-09	1.22838	0.777003	3.93669	3.47222			tRNA-Gly-GGY	-1.66977	0.0025259	0.0112195	1.72571	0.915296	0.565122	0.262438
RNLTR23	1.88566	0.355224	0.469949	0	0.0189513	0.00888642	0.0901874			MT2B	1.65952	4.24766e-25	3.35565e-23	93.9406	85.8024	285.343	282.383
tRNA-Leu-TTA	1.88009	0.0971459	0.164286	0.0646516	0	0.106637	0.135281			MER70B	1.64814	2.26889e-08	3.09802e-07	3.03106	1.88289	6.24895	8.99061
(CTG)n	1.87799	3.32069e-10	3.60067e-09	13.1889	11.7119	41.9706	49.5805			RLTR6-int	1.63642	2.41222e-18	1.06717e-16	35.8196	29.0803	97.0815	104.509
Lx2A1	1.85383	1.11153e-29	5.85407e-28	6.20655	7.82689	25.3619	25.4554			RLTR41B	1.62798	8.37707e-07	9.17331e-06	1.23897	0.928371	2.98863	3.64027
ORR1A0-int	1.85021	4.2028e-11	5.60035e-10	30.1277	28.408	100.301	110.773			tRNA-Asn-AAC	-1.61548	0.047891	0.112457	2.92043	1.28141	1.06504	0.304766
LTR82B	1.81344	2.71248e-10	3.09278e-09	0.732718	0.663295	2.30158	2.63798			UCON27	1.60265	0.021072	0.0629881	0.265494	0.0784539	0.402106	0.584136
(TCCG)n	-1.81329	1.68686e-10	1.96386e-09	6.93927	6.17812	1.83949	1.89394			(CTAGGG)n	1.59681	0.00497514	0.0197932	0.44249	0.156908	0.760742	0.973559
ERVB5_1-LTR_MM	1.80927	2.02576e-09	2.11367e-08	0.754269	0.852808	2.75479	2.90854			MER50B	-1.58614	2.70364e-05	0.000228261	2.96468	2.60206	1.26066	0.601067
MER57E1	1.77593	3.71219e-10	3.9861e-09	0.624966	0.606441	1.98167	2.27723			SRV_MM-int	1.55988	1.26706e-23	8.75853e-22	4.53552	4.15806	12.4544	13.088
RLTR50A	1.76877	0.00487806	0.0127244	0.0862022	0.208464	0.62205	0.383297			RLTR13B4	1.55497	4.70078e-14	1.33309e-12	3.53992	3.32122	8.58551	11.5219
MMETn-int	-1.76538	2.08063e-09	2.15063e-08	675.135	651.261	188.801	201.366			RLTR20A1	1.54747	4.36973e-08	5.82279e-07	1.57084	1.43832	4.42317	4.35139
MT2C_Mm	1.76525	2.27455e-34	1.79689e-32	26.5287	27.3846	83.719	99.7022			RLTR41A2	1.54622	4.9664e-11	9.3099e-10	5.22138	4.87722	12.7153	16.7368
(CAAA)n	1.76344	1.25791e-17	3.23546e-16	90.4261	94.5101	278.785	349.183			RLTR10B	1.54584	3.86359e-09	5.77451e-08	1.37172	1.5037	3.62982	4.79161
(GGAGAA)n	1.76235	3.29919e-07	2.56965e-06	0.711168	0.473782	2.24827	1.71356			(CCG)n	-1.53323	0.105343	0.197544	2.98681	0.405345	0.6738	0.491013
Mam_R4	1.75236	0.000259557	0.00103262	0.452561	0.530636	1.74174	1.57828			MMERVK10D3_LTR	1.53049	1.44115e-06	1.5326e-05	0.619486	0.496875	1.56495	1.61696
Lx3_Mus	1.73368	1.86557e-26	8.59717e-25	74.2416	72.9056	225.937	263.528			L1Md_F	1.51004	8.79447e-23	5.72158e-21	57.568	55.1662	141.357	179.66
Lx3C	1.72497	1.5252e-33	1.12458e-31	55.3418	54.3334	170.299	192.347			MuRRS-int	1.49034	8.64789e-18	3.67868e-16	10.2879	10.5128	25.9956	32.4492
RLTR20A	1.71557	3.10056e-15	6.47023e-14	3.10328	3.08906	9.8817	10.4843			MER74C	1.4636	0.00107507	0.0056342	0.995603	0.523026	1.61929	2.48893
LTR16A1	1.67709	1.51954e-10	1.78789e-09	2.21971	1.61086	6.73591	5.43379			MLTR31A_MM	1.45903	3.37882e-19	1.69862e-17	4.55765	4.4588	11.3894	13.3674
MLT1F1-int	-1.66732	1.33734e-06	9.73087e-06	1.85335	1.4403	0.559845	0.450937			MER81	1.44473	1.24279e-17	5.09083e-16	5.11076	4.81184	12.1393	14.8066
IAPEY3-int	1.66489	2.26567e-11	3.17194e-10	9.30983	9.05872	26.2149	32.0842			MER121	1.44265	8.20359e-11	1.51219e-09	2.05758	2.05288	5.0535	6.11226
LTRIS_Mm	1.65022	8.23622e-11	1.03514e-09	2.37056	2.04674	6.15829	7.75612			tRNA-Ser-AGY	-1.44163	0.0484628	0.113559	2.54432	1.09835	0.999832	0.338629
MT2B	1.64761	9.3023e-25	3.95706e-23	99.1971	91.9517	269.472	329.522			IAPEY3-int	1.43711	5.03226e-09	7.32326e-08	15.9296	12.1342	32.9292	42.9382
IAPEY5_I-int	1.64469	0.0029234	0.00831177	0.474112	0.113708	1.1108	0.676406			tRNA-Phe-TTY	-1.43638	0.0108998	0.0373225	1.92483	1.30757	0.804213	0.389424
MER121	1.64245	3.49122e-12	5.36291e-11	1.40078	1.49715	4.0611	5.07304			tRNA-Ala-GCY	-1.43169	0.0273905	0.0746305	1.74784	0.758388	0.662932	0.262438
MamGypLTR1c	-1.62957	0.000586	0.00204453	1.42234	0.795954	0.319911	0.405843			MER57C2	1.42667	1.42645e-10	2.46508e-09	3.18593	3.21661	7.32485	9.87951
MER57C2	1.62742	2.81926e-12	4.45443e-11	2.67227	1.87618	7.26909	6.71896			(CAGGC)n	-1.42278	0.0182244	0.0563021	0.995603	0.523026	0.358635	0.203178
RLTR10B2	1.62009	3.66691e-14	6.75934e-13	3.70669	3.46809	12.2099	9.76279			MMERVK10C-int	1.41022	3.71181e-17	1.36842e-15	95.1796	97.5444	234.537	277.693
RLTR44D	1.61141	6.27355e-07	4.78521e-06	1.46544	1.45925	3.78562	5.20832			Lx4A	1.39737	6.1817e-19	2.97259e-17	101.286	95.8184	231.787	287.352
Charlie10b	-1.59685	0.0115766	0.026786	0.452561	0.663295	0.302138	0.0225469			Lx2A1	1.3866	1.25639e-18	5.78988e-17	11.8809	11.1012	27.1693	32.8386
ERVB2_1-I_MM-int	-1.57457	0.00543432	0.0138488	0.258606	0.265318	0.106637	0.0450937			MER91C	1.38557	0.00224051	0.0101558	0.663735	0.509951	1.3802	1.65928
B2_Mm1a	1.57411	2.57466e-08	2.37298e-07	716.663	740.692	1998.67	2340.68			IAPEy-int	1.3795	0.001057	0.00559199	7.52233	6.65551	17.6057	19.268
(TACTG)n	-1.55778	1.26175e-05	6.97747e-05	1.09908	0.852808	0.311025	0.36075			ORR1A1-int	1.36775	1.50489e-19	7.92574e-18	46.6385	38.6516	102.092	117.801
(ATATG)n	-1.5555	0.000246848	0.00098561	0.991325	0.909662	0.213274	0.496031			tRNA-Ser-TCY	-1.36132	0.0579376	0.129191	7.78782	2.62821	2.92342	1.12594
LTR81A	1.54949	4.37985e-05	0.000209458	0.431011	0.360075	1.18189	1.12734			tRNA-Glu-GAG_	-1.35969	0.0853614	0.171654	1.79208	0.849918	0.739006	0.287835
MMERVK10D3_I-int	1.54478	2.69751e-08	2.44545e-07	20.236	21.017	56.8109	63.5821			tRNA-Tyr-TAC	-1.34304	0.048802	0.114112	6.06211	2.79819	2.57565	0.914299
Lx4A	1.53892	2.09918e-22	8.00584e-21	81.2671	78.2878	229.847	233.788			ERVB4_1-I_MM-int	1.33199	2.49661e-17	9.52155e-16	7.92057	6.79934	17.8774	19.0394
ALINE	1.53849	0.00383495	0.0104986	0.0431011	0.170562	0.328798	0.315656			tRNA-Lys-AAA	-1.32591	0.0266343	0.0734602	2.63282	1.15066	0.978096	0.524875
MER106A	-1.52914	6.77606e-09	6.81302e-08	4.52561	4.49146	1.67065	1.42045			ORSL	1.32288	3.08237e-05	0.000254411	0.818607	1.00683	1.77144	2.82756
RLTR10F	1.52162	4.04092e-05	0.00019602	2.49986	3.18382	7.27798	9.08638			MLT1H-int	1.31768	2.06663e-06	2.11638e-05	1.74784	2.10518	4.3797	5.27415
LTRIS4	-1.52106	2.95986e-05	0.000148127	1.53009	2.12255	0.790892	0.42839			RLTR13A1	1.31564	1.05218e-10	1.87696e-09	2.96468	3.09893	6.87928	8.22869
MER127	-1.50618	3.41646e-05	0.000169444	2.52141	2.53947	0.773119	1.03716			RLTR1E_MM	1.29294	4.16082e-05	0.000335902	0.907105	0.876069	2.08661	2.27728
RLTR1	1.49993	0.0169657	0.0366487	0.0646516	0.132659	0.328798	0.225469			Eulor9C	-1.26826	0.000113717	0.000801088	1.46022	1.20296	0.619461	0.482547
MER129	1.49111	0.000157687	0.000670601	0.323258	0.341123	0.897529	0.992062			MER97b	1.24638	0.0273289	0.0746305	0.530988	0.379194	0.652064	1.4815
MLT1E1A	1.49019	1.00647e-30	5.85871e-29	8.46936	8.58494	23.7268	24.2153			L1_Mm	1.23973	1.79937e-15	5.52807e-14	42.1029	44.2219	90.1479	113.737
L1M	1.48436	7.11709e-18	1.87417e-16	4.0946	4.45355	11.0458	12.987			Charlie21a	1.23885	6.51625e-06	6.00581e-05	1.39384	1.56908	3.0647	3.9535
tRNA-Ala-GCY	1.4763	0.166967	0.255416	0.0646516	0.0189513	0.0888642	0.157828			tRNA-Gln-CAA_	-1.23821	6.5336e-07	7.33388e-06	6.6816	7.58388	3.55375	2.51432
MERVL_2A-int	1.4553	3.07551e-17	7.55893e-16	90.6631	90.7957	242.724	254.892			MMERVK9E_I-int	1.2304	1.69288e-24	1.24822e-22	45.3995	44.2742	103.798	106.567
ORR1A1-int	1.45205	2.27097e-21	8.37231e-20	23.1022	25.5274	64.8265	68.2944			Charlie24	1.22529	2.23693e-11	4.49825e-10	4.35853	4.06653	8.94415	10.7007
LTRIS5	1.45151	6.03255e-05	0.000276846	0.754269	0.663295	1.56401	2.36742			ORR1A0-int	1.22508	8.52579e-06	7.793e-05	72.9445	48.0661	154.702	128.07
ERVB4_1B-LTR_MM	1.45092	7.26369e-14	1.29575e-12	6.61602	6.63295	17.4974	18.759			(CTATA)n	1.22078	0.00727919	0.0269257	0.663735	0.536102	1.05417	1.71854
L1Md_F3	1.44022	5.31724e-18	1.43436e-16	101.568	117.991	296.273	299.58			MT-int	1.21125	8.91908e-14	2.40598e-12	7.36746	6.02788	15.0953	15.7632
MTE2b-int	1.43975	2.39874e-11	3.31626e-10	3.44809	4.3588	9.8817	11.3862			L1Md_Gf	1.20159	2.01402e-06	2.08178e-05	25.5096	20.5157	48.0571	57.7194
Lx3B	1.43535	1.42355e-23	5.62304e-22	69.0479	72.6403	180.226	203.08			L1M3d	1.19991	0.00026723	0.00173857	0.663735	0.810691	1.39107	2.02331
LTR53B	-1.43499	0.00523111	0.0134863	1.40078	0.530636	0.399889	0.293109			ERV3-16A3_I-int	1.19906	1.76698e-06	1.84366e-05	3.89391	3.42582	6.8032	9.94724
LTR86A1	1.43253	4.02547e-05	0.00019602	0.581865	0.852808	2.32824	1.51064			LTR16A1	1.1837	2.80282e-06	2.74329e-05	3.05318	2.28824	5.3904	6.6456
RLTR13D3A	-1.42787	0.00101682	0.00334702	5.32298	5.06	1.00417	2.93109			MMETn-int	-1.17919	4.78504e-05	0.000380738	655.483	656.346	376.448	202.873
Lx2B	1.42743	1.37148e-20	4.74016e-19	92.2794	90.6061	241.631	250.293			MuRRS4-int	1.17368	1.17898e-10	2.06977e-09	25.7308	21.954	50.5132	56.949
RLTR10B	1.41688	1.58477e-07	1.27011e-06	1.37923	1.38344	3.36795	4.05843			(CTCTG)n	-1.17336	0.00811107	0.0294219	0.929229	0.784539	0.391239	0.364027
MER125	1.41198	0.000211881	0.000861544	0.323258	0.379026	0.799778	1.12734			MERV1_I-int	1.17041	2.55223e-11	4.95222e-10	32.346	26.2298	59.6639	72.018
X7A_LINE	-1.4081	1.98115e-07	1.55401e-06	11.4433	10.6317	5.2341	2.97619			(CGGGG)n	-1.16803	0.129096	0.228814	0.486739	0.248437	0.141281	0.17778
RLTR13D4	1.40809	2.91364e-10	3.22249e-09	3.34033	2.42577	7.31353	7.98159			MLTR32C_MM	1.15692	1.39164e-05	0.000123132	1.70359	2.17056	3.84718	4.85087
MuLV-int	1.40706	2.61324e-09	2.67615e-08	2.49986	2.33101	7.7223	4.96031			(CACCAT)n	1.15591	4.66977e-06	4.38099e-05	2.63282	2.69358	4.87961	6.98423
RLTR13D	-1.40467	0.00603939	0.0148435	0.474112	0.720149	0.142183	0.36075			IAPEY5_I-int	1.15558	0.0240705	0.0687908	0.376117	0.405345	0.782477	0.965094
Charlie4	-1.4046	0.000300632	0.00115853	1.98265	2.2552	0.559845	1.1048			RLTR13D5	1.15488	1.69129e-11	3.52937e-10	5.95149	5.97557	11.2807	15.2553
MER113B	-1.39687	0.000427793	0.00156151	0.668067	0.947565	0.328798	0.270562			MLT1L	1.14836	4.83178e-14	1.33599e-12	18.6067	14.9324	33.8095	40.3223
MER34-int	-1.39408	3.97313e-05	0.000194437	1.29303	1.28869	0.559845	0.383297			L1Md_F3	1.14028	4.90359e-12	1.06341e-10	211.134	215.434	423.69	516.571
MMERVK10C-int	1.39187	9.64636e-17	2.26997e-15	96.1369	97.277	240.013	267.609			MLT2B1	1.13502	2.13077e-11	4.36414e-10	11.2835	9.66291	20.7791	25.1009
L1Md_F2	1.39035	1.38652e-14	2.73838e-13	314.896	311.768	831.663	811.078			tRNA-Leu-TTA(m)	-1.135	3.20043e-06	3.05144e-05	85.2678	88.2607	49.0244	30.011
MER94B	-1.38601	0.00552939	0.0139992	0.431011	0.928614	0.284366	0.225469			L1Md_F2	1.13448	2.54696e-10	4.33375e-09	916.22	976.621	1855.69	2299.89
L1Md_Gf	1.38376	6.35482e-08	5.5342e-07	12.1761	12.1857	32.2755	31.295			LTR53B	-1.13442	0.049522	0.115551	0.331868	0.405345	0.195619	0.143917
UCON26	-1.37605	0.001944	0.00584257	0.560314	0.568539	0.186615	0.270562			tRNA-Val-GTY	-1.13423	0.0688169	0.146933	2.45582	1.16373	1.07591	0.567204
(CAGGC)n	-1.37152	0.0287532	0.0577152	0.840471	0.890711	0.275479	0.405843			MER52-int	1.12911	0.000183014	0.00123051	1.41597	2.18363	3.60809	4.35139
MMVL30-int	1.36579	2.33103e-19	7.36606e-18	14.5251	15.5022	36.0611	41.4411			RLTR20A	1.12528	7.99287e-08	1.05239e-06	4.62402	3.975	7.52047	11.1494
RLTR19	1.36119	2.11016e-19	6.86424e-18	12.2623	12.7163	29.1386	35.1731			(CACTG)n	-1.11849	0.0199619	0.0605871	2.92043	1.58215	1.3476	0.719587
(CAGCC)n	-1.35534	0.0139261	0.031242	2.67227	1.78142	0.737573	1.01461			IAPLTR3-int	1.11841	2.42175e-11	4.78296e-10	9.35866	7.68848	17.2145	19.649
MER5C	-1.35012	2.07285e-08	1.95946e-07	4.46096	4.30194	1.91058	1.46555			RLTR45	1.11837	0.000396508	0.00252033	14.4694	9.42755	25.5174	26.2776
MER97b	1.34567	0.0166269	0.0361283	0.38791	0.606441	1.59067	0.924421			RLTR13D6	1.11686	3.89779e-14	1.13446e-12	13.2747	13.7033	27.3541	31.1708
RLTR19A2	-1.33667	4.44141e-06	2.8231e-05	2.80157	2.2173	0.924188	1.08225			MMVL30-int	1.11437	1.50234e-13	3.92228e-12	15.8854	13.5595	32.1142	31.501
MLT1B-int	-1.33545	6.22049e-05	0.000284292	1.918	1.45925	0.675368	0.653859			LTR90B	1.11242	0.00107997	0.0056342	0.597362	0.732237	1.20632	1.69315
MMERVK9E_I-int	1.32719	4.82005e-27	2.31781e-25	23.3823	21.0738	53.8784	57.6974			(CAGGG)n	-1.11142	0.143214	0.24672	1.50447	0.588404	0.641196	0.321698
MER74C	1.29694	0.00599206	0.0147599	0.538763	0.397977	0.853097	1.48809			L1VL1	1.10523	5.03276e-10	8.30782e-09	33.6292	36.5988	64.7934	86.3251
MamGypLTR3	-1.29614	0.00122376	0.00388929	0.689617	0.606441	0.337684	0.135281			RLTR35B_MM	1.10517	1.69578e-12	3.82761e-11	3.91604	4.57648	8.92241	9.45622
RLTR9A2	-1.28959	0.000891483	0.00297879	7.39183	7.3152	2.27492	3.78787			UCON21	1.10313	0.138848	0.241836	0.199121	0.274589	0.23909	0.787313
(TTA)n	1.28054	2.94357e-10	3.22335e-09	21.0549	21.0549	46.8759	55.4878			ORR1A3-int	1.10267	1.2157e-19	6.72284e-18	27.7441	27.7073	56.8709	62.1977
RLTR12H	-1.28008	2.00761e-06	1.39649e-05	4.87042	4.07453	2.27492	1.30772			MMSAT4	-1.09631	7.89982e-05	0.000586389	384.435	392.296	239.655	123.651
(CTAAT)n	-1.27775	0.00305994	0.00861144	0.905123	1.36449	0.49764	0.42839			IAPEY3_LTR	1.09624	8.68879e-06	7.87688e-05	3.58417	3.24276	6.45544	8.10171
RLTR10C	1.26825	4.25455e-14	7.71398e-13	16.5724	18.8376	40.4688	44.9133			(CATAC)n	1.09213	0.00183275	0.00869968	0.530988	0.483799	1.0433	1.10901
ZP3AR	-1.26815	2.94632e-05	0.000148119	31.5284	32.3499	13.6584	12.8517			Lx3_Mus	1.0921	8.78005e-12	1.86745e-10	108.078	103.664	208.041	243.314
MER110	-1.26687	0.00469678	0.012381	1.16373	0.473782	0.382116	0.270562			ERVB4_3-I_MM-int	1.09099	0.00106177	0.00559199	0.929229	1.12451	2.13008	2.27728
MER63C	1.26489	1.83349e-07	1.44846e-06	2.71537	3.58179	7.92669	7.21499			MER45C	1.085	0.0340605	0.0873946	1.01773	0.627631	1.57582	1.87939
RLTR19B	1.26406	2.4513e-12	3.98696e-11	4.0084	3.94187	9.09081	10.0559			MamGyp-int	-1.08132	0.0421064	0.101681	2.45582	1.35987	1.11938	0.677259
MLT1C-int	-1.26195	0.000331705	0.00126505	1.44389	0.87176	0.49764	0.450937			(TCCG)n	-1.07722	0.00040899	0.00255204	1.65934	1.35987	0.717271	0.702656
U5	1.25882	0.00636621	0.0155775	0.301708	0.15161	0.59539	0.450937			Charlie10b	-1.07164	0.0892597	0.177237	0.707984	0.915296	0.445577	0.330164
RMER17C-int	1.25388	1.63376e-20	5.47558e-19	30.0414	28.1427	73.5263	65.1153			(CTCG)n	1.06458	0.076762	0.159885	0.486739	0.313816	0.988964	0.668793
IAPLTR1a_Mm	1.25242	8.04504e-07	6.05293e-06	1.24993	1.17498	2.83477	2.95364			(GAGAA)n	1.06367	4.38667e-07	5.00171e-06	3.23018	4.44572	8.28122	7.89853
ORSL	1.25175	8.34719e-05	0.000373765	1.12063	1.19393	2.56818	2.97619			no_feature	-1.06226	0.00295282	0.0127075	724426	516389	369033	225169
MTA_Mm-int	1.24746	1.42695e-08	1.38439e-07	67.367	65.363	144.751	170.432			ZP3AR	-1.06204	0.000436654	0.002683	30.2221	21.2087	14.9323	9.69327
RLTR6-int	1.24538	2.4853e-11	3.3935e-10	23.016	25.1294	53.6118	60.606			RLTR19	1.05911	1.15056e-12	2.76634e-11	13.9163	14.3701	27.0172	31.9327
tRNA-Gly-GGY	-1.2411	0.0417093	0.0793984	0.775819	0.568539	0.257706	0.315656			(GTGTG)n	-1.04943	0.0328303	0.0852356	3.56204	2.02673	1.60843	1.08361
(AATTG)n	1.24049	0.00121328	0.0038671	0.646516	0.58749	1.27964	1.66847			(GGGTG)n	-1.04022	0.0266333	0.0734602	9.75691	6.0148	4.7166	2.94608
Charlie10a	1.23838	1.07996e-05	6.06312e-05	1.24993	0.985467	2.817	2.41251			LTR75B	-1.03878	0.153243	0.259486	0.818607	0.823766	0.47818	0.321698
MLT2B1	1.22677	4.21296e-13	7.16852e-12	11.2063	14.2135	28.9164	30.6637			L1_Mur2	1.03857	8.40011e-08	1.093e-06	103.764	119.185	212.225	245.82
RLTR5_Mm	-1.22539	0.00137001	0.00426825	1.44389	1.08022	0.47098	0.631312			RLTR20A2	1.03666	1.08808e-12	2.67427e-11	4.31428	4.58955	8.83547	9.47316
Helitron1Nb_Mam	1.22381	0.00076549	0.00260502	0.452561	0.720149	1.38628	1.37536			ERVB4_1B-LTR_MM	1.03436	1.088e-07	1.38314e-06	5.84087	4.58955	10.3244	10.9208
IAPLTR2_Mm	1.20869	6.83074e-11	8.68368e-10	11.7881	11.1434	25.5218	27.5072			MER70A	1.03147	8.12412e-05	0.000599019	1.99121	1.60831	3.20598	4.08895
UCON2	-1.20628	0.000669944	0.00229399	1.70249	1.85723	0.790892	0.744046			LTR83	1.02441	2.76492e-05	0.000231667	1.28322	1.43832	2.70607	2.86142
RLTR45	1.20427	0.000158252	0.000670601	7.04703	7.40996	16.7687	16.5494			MER63A	1.02033	3.06937e-09	4.78131e-08	4.07091	4.21036	7.35746	9.43929
MLT1H-int	1.20266	1.95264e-05	0.000101391	2.78002	1.68667	5.10969	5.14068			LTR68	1.01881	0.0498439	0.116058	0.44249	0.287664	0.489048	0.956628
Tigger15a	1.20258	5.92949e-19	1.82167e-17	12.2192	11.9962	26.8015	28.9953			Charlie7	1.00818	1.30893e-05	0.000116748	7.12409	8.76069	13.8781	18.1336
UCON27	1.20198	0.135309	0.214402	0	0.15161	0.186615	0.180375			(CAGTG)n	-1.00418	0.00711636	0.0264117	2.30095	1.71291	1.08677	0.905834
Helitron1Na_Mam	1.19883	0.00266926	0.00774298	0.646516	0.43588	1.06637	1.443			Helitron1Na_Mam	0.999847	0.00936019	0.0331261	0.840731	0.536102	1.13024	1.56616
(GCCTG)n	-1.18862	0.264093	0.370199	1.85335	1.62981	0.737573	0.78914			(CTAA)n	0.99789	0.00431499	0.0176103	0.619486	0.941447	1.39107	1.7778
LTR16A2	1.18722	1.62982e-05	8.66627e-05	1.01288	0.928614	2.30158	2.09686			MT2C_Mm	0.996095	1.64519e-12	3.82761e-11	43.6738	39.4623	82.7143	83.015
RLTR30	1.18353	5.37357e-11	7.0752e-10	6.0988	5.95071	15.5957	11.6342			ERVB7_2B-LTR_MM	0.99243	0.00145808	0.00733014	5.06651	3.21661	8.66159	7.73768
Eulor6B	1.18265	0.0260335	0.0531238	0.280157	0.208464	0.7198	0.338203			tRNA-Ser-TCA(m)	-0.984718	0.000706584	0.00398715	4.3364	5.68791	2.9995	2.09104
B2_Mm1t	1.1808	1.2776e-07	1.04668e-06	691.88	713.687	1476.76	1709.75			SYNREP_MM	0.982916	0.00818439	0.0295815	1.21685	1.60831	3.53201	2.0995
(AGGGGG)n	-1.17537	0.00112663	0.00365411	0.991325	0.833857	0.47098	0.293109			L1_Mus2	0.978772	9.85159e-09	1.37922e-07	232.772	250.124	431.025	520.693
ORR1D-int	1.16983	5.78651e-21	2.06448e-19	13.1243	13.0006	28.3033	30.551			(CAGCC)n	-0.972276	0.0782374	0.161137	1.52659	0.928371	0.728138	0.51641
U1	-1.16927	0.000295691	0.00114695	1.24993	1.19393	0.630936	0.405843			RLTR13F	-0.962512	0.00215889	0.00993061	3.93816	3.72656	2.26049	1.67622
MER2B	-1.16491	2.78528e-10	3.11164e-09	23.9211	22.571	8.59317	12.288			(GGAGAA)n	0.959649	0.00278116	0.0120929	0.730109	0.889144	1.6519	1.5323
MamRep434	-1.16034	7.73833e-08	6.48378e-07	5.32298	5.89385	2.37268	2.68308			RodERV21-int	0.959172	1.6682e-12	3.82761e-11	25.1113	22.5686	42.6015	49.9732
LTR85a	1.1588	0.00135663	0.00423851	0.646516	0.777003	1.2441	2.00667			RLTR10C	0.956587	8.63069e-09	1.22379e-07	21.9696	19.3389	37.3307	42.7435
tRNA-Leu-TTA(m)	-1.15879	2.56033e-06	1.72666e-05	36.7221	28.389	13.7384	15.4446			HERV16-int	0.955516	0.000943519	0.0050904	1.41597	1.54293	2.79301	2.96301
Lx2	1.15567	2.44837e-15	5.22392e-14	141.479	141.244	301.427	328.508			MLT1J1-int	-0.954947	0.000570542	0.00332116	1.72571	1.9875	1.02157	0.905834
Charlie9	-1.14647	4.08597e-06	2.61219e-05	5.8833	5.30636	3.05693	1.89394			(CGTG)n	-0.954173	0.000801898	0.00445678	9.35866	5.98865	4.4123	3.48788
RLTR46A2	1.1464	0.0448177	0.0844436	0.301708	0.265318	0.417662	0.879327			tRNA-Asp-GAY	-0.952732	0.0991925	0.191127	1.61509	0.666858	0.641196	0.524875
L1_Mus2	1.14385	2.70711e-11	3.65129e-10	114.369	108.117	248.464	243.145			L1_Mur1	0.952032	1.45241e-07	1.8049e-06	44.0056	48.6022	81.3559	97.847
(CTATT)n	1.13777	0.0291645	0.0584347	0.193955	0.227416	0.559845	0.338203			L1VL4	0.949292	4.16656e-07	4.85075e-06	105.069	113.104	188.783	232.52
MERV1_I-int	1.13603	1.43167e-10	1.74003e-09	18.2318	18.269	39.1891	41.0578			(CG)n	0.947799	0.0527992	0.120902	0.730109	0.379194	1.05417	1.04129
Eulor5A	-1.1341	0.00116877	0.00374683	1.24993	1.36449	0.524299	0.698953			MER5C1	-0.94312	0.00668458	0.0252326	1.28322	1.52985	0.804213	0.668793
RLTR10	1.12791	5.32719e-08	4.67609e-07	8.03835	7.67527	16.12	18.263			LTR85a	0.939538	0.00772023	0.0281801	0.929229	0.784539	1.3802	1.87939
(ATTTG)n	-1.12412	0.0281581	0.0567265	0.452561	0.663295	0.231047	0.293109			RLTR47	0.936647	0.00613415	0.0234753	0.774358	1.15066	1.73884	1.99791
MMERGLN-int	1.12254	2.76768e-10	3.11164e-09	20.8178	21.1875	43.0458	48.4757			Charlie25	0.931573	0.00038338	0.00245097	1.79208	2.17056	3.26032	4.33446
Lx	1.12145	6.22075e-13	1.04245e-11	120.661	123.866	261.296	270.743			(CGCGG)n	-0.929424	0.139793	0.243099	2.0797	1.38602	1.33673	0.482547
RLTR44A	1.09996	7.29101e-06	4.40864e-05	1.68094	1.81932	3.55457	3.99079			MLTR31E_MM	-0.92143	0.0024533	0.0109581	1.48234	1.41217	0.825948	0.702656
LTR78	1.0958	7.6846e-06	4.59414e-05	3.29723	2.2552	6.30047	5.50143			MamGypLTR1d	-0.91951	0.0172183	0.0539474	0.707984	0.562253	0.369503	0.296301
MLT1H2	1.09563	1.49945e-10	1.78321e-09	7.80129	7.95954	14.6004	19.2325			MER63C	0.917959	9.12198e-05	0.000655124	4.38065	4.66801	7.49874	9.60861
MLT1D-int	1.09358	0.0001656	0.000696402	1.09908	1.28869	2.54152	2.57034			(CAGT)n	-0.907836	0.00211581	0.0098323	1.92483	1.92212	1.14111	0.914299
RLTR13D3A1	-1.09079	4.91779e-12	7.45079e-11	24.4599	23.9734	12.0056	10.6647			Arthur1	0.90765	3.71755e-07	4.37405e-06	4.66827	4.41957	7.31399	9.6848
MLT1L	1.08846	1.19051e-12	1.96522e-11	16.7017	15.5401	33.9728	34.5869			(TTAG)n	-0.907148	0.000492442	0.00294401	3.91604	4.58955	2.6626	1.89632
RLTR18-int	-1.08593	1.58703e-08	1.52085e-07	10.0426	9.81677	4.54985	4.82503			RLTR9B	0.906754	0.000185452	0.0012356	2.50007	2.28824	4.34709	4.60536
RLTR9D2	1.08507	0.000207413	0.000852782	0.969774	1.61086	2.91475	2.57034			RLTR43C	0.90363	0.00937766	0.0331261	2.38945	1.5037	3.39073	3.82651
MER47A	-1.08221	0.00460646	0.0122176	1.27148	1.28869	0.550958	0.676406			MER106B	-0.903137	0.000632127	0.00366038	6.39398	7.02163	4.48838	2.70903
tRNA-His-CAY_	1.08151	0.535767	0.641991	0.0215505	0.0379026	0.0799778	0.0450937			RLTR1B-int	-0.898606	0.0119776	0.0403877	639.796	781.78	539.322	223.241
RLTR13F	-1.07843	0.00107534	0.00352917	1.74559	2.04674	1.17301	0.541125			L1M	0.897596	1.17584e-07	1.47782e-06	4.20366	4.35419	7.22705	8.71971
(CGGA)n	-1.07831	0.0325228	0.0636642	0.948224	0.739101	0.408775	0.383297			(GGCTG)n	-0.895267	0.0606592	0.134355	1.28322	0.836842	0.684667	0.448684
IAPEz-int	1.07619	6.01864e-12	8.87548e-11	36.7868	39.305	76.9031	83.6037			Charlie7a	-0.891298	0.116687	0.213315	1.06198	1.32064	0.608593	0.677259
L1MEg2	-1.07605	0.00273379	0.00787389	1.37923	0.928614	0.515413	0.586218			RLTR44B	0.887304	0.0246974	0.0700393	1.1726	0.876069	1.76057	1.99791
Ricksha_0	1.06924	0.000817559	0.00275677	1.09908	1.32659	2.67481	2.41251			MER51-int	-0.880998	0.0260591	0.0725514	1.21685	0.915296	0.597726	0.550273
X2_LINE	1.06808	0.113274	0.186154	0.0862022	0.170562	0.355457	0.157828			RLTR9A3A	0.87793	9.14715e-06	8.225e-05	1.92483	2.15748	4.05367	3.50481
RLTR41C	1.06749	0.000343604	0.00130146	1.68094	1.13708	2.99472	2.886			L1_Mus3	0.875658	2.50876e-07	3.01597e-06	523.466	560.697	912.51	1076.79
RLTR47	-1.06596	0.00554574	0.0139992	0.991325	1.62981	0.542072	0.744046			RLTR20B1	-0.871362	2.43426e-06	2.42549e-05	19.6687	19.2474	12.3349	8.95675
RMER3D-int	1.06045	1.98703e-11	2.8175e-10	21.6152	22.6847	45.2408	47.1906			LTR16B1	0.867725	0.00149782	0.00749586	2.27882	1.71291	2.93429	4.2752
RLTR9B2	1.06015	0.00123137	0.00390226	0.905123	0.758052	1.48403	2.02922			LTR65	-0.865713	0.000258949	0.00170474	3.73904	4.31497	2.43437	2.00638
IAPLTR2b	1.05907	0.000199399	0.000829081	5.66779	5.59063	12.13	11.3185			(CTAAA)n	-0.864825	0.0409859	0.0996273	0.929229	0.928371	0.510784	0.507944
L1Md_A	1.0568	0.00334183	0.00933348	310.823	312.507	632.953	663.779			Lx2	0.85496	3.73515e-09	5.65901e-08	165.447	162.256	281.366	311.327
LTR89	1.05484	0.012886	0.0293854	0.258606	0.492734	0.630936	0.992062			LTR81A	0.84782	0.0267907	0.0737078	0.508864	0.366118	0.619461	0.914299
RMER6C	1.05333	1.35665e-13	2.38168e-12	42.1529	44.0428	84.1989	94.787			ERVB7_4-LTR_MM	0.846433	0.045471	0.10792	1.76996	1.47755	2.91255	2.91221
Eulor9C	-1.05333	0.045572	0.0855733	0.366359	0.379026	0.142183	0.248015			LTR88c	-0.844563	0.000899586	0.00487717	8.89405	6.72089	4.92308	3.75879
(CACCAT)n	1.05262	5.35464e-05	0.000249883	2.0904	2.50157	5.2341	4.26136			(GCTG)n	-0.834957	0.0502553	0.116525	1.43809	1.21604	0.771609	0.711122
MLT1M	1.04811	1.01548e-05	5.81926e-05	1.70249	1.59191	3.36795	3.44967			LTR64	-0.83318	0.0096538	0.0337883	1.43809	1.69984	0.978096	0.795779
7SLRNA	-1.045	3.12162e-12	4.86269e-11	15.1716	13.1901	7.3313	6.31312			Lx3C	0.821523	4.221e-09	6.22456e-08	71.8161	69.7586	118.132	132.032
MER112	-1.03779	6.69459e-06	4.11345e-05	4.84887	3.99872	1.98167	2.36742			RLTR9A2	-0.820193	0.0393963	0.096399	2.41157	1.56908	1.3476	0.897368
L1VL1	1.03587	1.14423e-08	1.12993e-07	13.2105	13.5881	28.8453	26.0642			RLTR19B	0.819552	2.27251e-06	2.2849e-05	5.26563	5.38717	8.22688	10.5652
L1M3de	-1.03295	2.76201e-06	1.85138e-05	6.16345	5.55273	3.15468	2.5027			(TTA)n	0.818751	5.91507e-05	0.000457487	8.16394	10.6436	16.3451	16.9315
RMER21A	1.03235	1.41939e-06	1.01938e-05	14.0294	11.655	26.0728	26.4475			L1_Mus1	0.817956	4.35162e-07	5.00171e-06	422.312	452.47	715.141	827.051
LTR41B	1.02871	1.67939e-06	1.18306e-05	1.93955	2.27416	4.42544	4.17117			MLT2B5	0.817098	0.00171102	0.00822775	1.61509	1.79136	2.54305	3.47095
IAP1-MM_LTR	1.02696	0.00139425	0.00433156	4.39631	3.46809	7.88226	8.13942			(AATTG)n	0.814429	0.0551679	0.125289	0.287619	0.366118	0.47818	0.685724
(TAGTG)n	-1.02315	0.0686785	0.121533	0.624966	0.341123	0.355457	0.0676406			(TGGG)n	-0.8142	0.0234495	0.0675395	2.4337	1.84367	1.48888	0.939696
MER58D	-1.02102	7.32249e-06	4.40864e-05	5.10748	4.90839	2.71036	2.1645			(GAA)n	0.811942	3.00801e-06	2.89292e-05	7.32321	8.61686	14.0085	14.0616
Helitron2Na_Mam	-1.01983	0.0164814	0.0358828	0.646516	0.758052	0.426548	0.225469			(CAGAG)n	-0.810432	0.0566784	0.127425	1.46022	0.941447	0.695535	0.660327
MurERV4_19-int	1.019	1.78707e-15	3.95301e-14	13.7708	13.626	26.4993	29.108			MusHAL1	0.809163	2.95998e-05	0.000246146	44.4924	51.7142	78.226	90.4056
Charlie24	1.01853	6.61004e-08	5.71149e-07	4.07305	3.44914	6.95807	8.34234			(ATTTG)n	-0.808151	0.0885522	0.176466	0.553113	0.941447	0.586858	0.287835
IAPEY5_LTR	1.01812	0.073536	0.129097	0.129303	0.606441	0.728687	0.78914			X7A_LINE	-0.806843	0.0054367	0.0212473	2.27882	2.35362	1.53235	1.12594
L1Md_T	1.01448	2.05533e-06	1.42075e-05	268.498	271.212	538.784	551.541			Tigger12	0.80628	0.0242244	0.069052	1.06198	0.967598	1.3802	2.1503
CR1_Mam	-1.01261	1.87302e-06	1.31111e-05	6.96082	6.32973	3.23466	3.35948			RLTR1	0.804102	0.0733361	0.154495	0.376117	0.470724	0.902022	0.601067
LTR84a	-1.01157	0.000371595	0.00137453	1.9611	1.53505	0.915302	0.78914			(CAA)n	0.799774	2.74247e-07	3.26148e-06	26.6158	29.1979	47.1877	50.0325
LTR64	-1.00213	0.063295	0.113643	0.431011	0.303221	0.133296	0.270562			MuLV-int	0.798375	0.000368916	0.00237221	3.69479	3.71349	6.53151	6.35777
(CAATA)n	-0.997271	0.0135811	0.0307171	3.38343	2.40681	1.73285	1.12734			IAPLTR2a	0.796462	0.000830246	0.00456842	6.34973	5.0472	10.0744	9.6594
(CACAT)n	-0.99547	0.0248779	0.0510482	0.668067	0.682247	0.293252	0.405843			ERVB2_1-I_MM-int	0.795966	0.0569913	0.127855	0.420366	0.261513	0.597726	0.550273
IAPLTR1_Mm	0.992552	0.00290942	0.00831177	1.07753	0.909662	2.25715	1.64592			RLTR5_Mm	-0.785889	0.0290101	0.0781018	0.995603	1.33372	0.793345	0.57567
MLT1F2-int	-0.990303	0.00433245	0.0116021	1.81025	1.28869	0.835324	0.698953			MT2B2	0.781463	5.78673e-09	8.31185e-08	39.3374	37.8802	68.4667	64.238
ERVB2_1A-I_MM-int	-0.986074	1.30439e-05	7.17738e-05	5.36608	6.38659	3.66121	2.14195			HERVL74-int	-0.778417	0.0439652	0.104571	0.995603	0.876069	0.543387	0.541807
tRNA-Asp-GAY	0.985952	0.133701	0.212768	0.258606	0.246367	0.506526	0.496031			(G)n	-0.774846	0.0136171	0.0441496	2.58857	2.10518	1.54322	1.19367
MLT2B3	0.977724	1.53066e-11	2.19859e-10	8.23231	8.92606	16.511	17.3385			X7B_LINE	-0.774781	0.0194346	0.0593774	1.52659	1.60831	0.999832	0.838108
Lx3A	0.976076	1.48006e-14	2.87183e-13	49.8033	46.9424	93.8406	96.478			LTRIS2	-0.772232	0.00708775	0.0264117	79.5597	69.6409	55.6102	31.755
Charlie17a	-0.976012	0.00342753	0.00947713	1.09908	1.09918	0.568731	0.541125			LTRIS4A	0.768639	0.00054788	0.00320611	3.38505	3.11201	5.24912	5.79056
Tigger16b	-0.975509	0.00150531	0.00462463	2.26281	3.01326	1.0486	1.71356			LTR28B	0.766312	0.0880518	0.175786	0.353992	0.640707	0.608593	1.11748
(TAG)n	-0.974069	0.00304149	0.00859458	3.44809	3.44914	1.84838	1.64592			(GGATG)n	-0.766177	0.0501728	0.116525	0.774358	0.732237	0.543387	0.347095
tRNA-Gln-CAG	-0.969787	0.547236	0.653611	0.0215505	0.0568539	0.0177728	0.0225469			MamRep1879	-0.761056	0.0189204	0.0581275	1.23897	1.03298	0.760742	0.57567
tRNA-Ala-GCG	-0.968963	0.00270563	0.00781312	3.31878	3.10801	1.19967	2.1645			(TTC)n	0.76025	2.60523e-05	0.000223363	6.5046	7.36159	11.9328	11.615
MMTV-int	-0.96881	0.0135784	0.0307171	2.24126	2.2552	0.728687	1.64592			L1_Mus4	0.758579	6.56468e-07	7.33388e-06	135.048	139.36	210.519	253.735
MMERVK9C_I-int	-0.968203	3.67366e-06	2.39004e-05	109.692	100.196	49.8973	57.4268			RLTR10-int	0.757958	7.69099e-05	0.000578655	25.9078	21.078	39.6998	39.6704
IAPEY2_LTR	0.965666	0.0138742	0.0311888	5.49539	4.60516	9.38406	10.349			LTR40A1	-0.753722	0.0204262	0.0615568	0.951354	1.3991	0.793345	0.626464
IAPLTR2a	0.964363	4.84946e-05	0.000230193	7.19788	7.08778	12.2277	15.7152			(CCCCAG)n	-0.752006	0.090874	0.179476	1.81421	1.00683	0.967229	0.69419
LTR33A_	-0.962327	3.06004e-06	2.01452e-05	7.28408	7.92164	3.58123	4.2839			MER113B	-0.749099	0.0513056	0.118217	0.530988	0.640707	0.412974	0.296301
(TAGG)n	-0.955763	5.55223e-05	0.000258015	3.12483	3.05116	1.48403	1.73611			RMER3D-int	0.74897	1.57585e-06	1.65989e-05	28.8061	30.6886	45.1337	54.8749
RMER17A	0.951219	1.47242e-10	1.77011e-09	17.0034	17.8142	32.3288	35.0604			MER63D	0.744453	0.0001571	0.00107255	5.00014	6.59013	9.41146	10.1081
RLTR45-int	0.949574	0.00304618	0.00859458	14.0725	13.4175	25.975	27.1239			MLT1C-int	-0.743459	0.0160605	0.0507599	1.81421	1.97442	1.23892	1.03282
RLTR20A2	0.94419	6.06491e-11	7.88354e-10	6.59446	6.10232	11.739	12.739			MER34-int	-0.7421	0.011829	0.0400087	3.09743	2.56283	2.054	1.32912
RLTR10-int	0.942416	9.71e-07	7.20756e-06	22.9082	23.8597	42.4238	47.5062			Lx2B	0.741877	9.04576e-07	9.80844e-06	141.442	141.792	218.768	254.886
L1_Mus3	0.941855	3.1132e-08	2.79935e-07	288.066	282.052	566.234	528.927			(CGAG)n	-0.741286	0.112197	0.207162	0.553113	0.339967	0.23909	0.279369
MER99	-0.94023	0.00656481	0.016028	1.31458	1.57296	0.613163	0.946968			LTR78	0.741034	0.00166764	0.00812515	3.78329	3.73964	5.58602	6.97576
RLTR13A2	-0.935819	1.62577e-05	8.66627e-05	2.43521	2.72899	1.4396	1.21753			RLTR13G	0.74077	2.15465e-06	2.18628e-05	13.0535	12.1734	20.6922	21.4183
RodERV21-int	0.932616	7.50173e-12	1.0917e-10	26.8089	25.4326	49.6129	50.0991			LTR86A1	0.740703	0.0211449	0.0630357	1.21685	1.35987	1.99966	2.31961
RLTR20C	-0.931529	2.06778e-05	0.000106867	5.71089	4.77573	2.90586	2.54779			tRNA-Ala-GCG	-0.739834	0.0157647	0.0502471	3.18593	3.20354	2.26049	1.57463
Charlie7a	-0.930051	0.0921211	0.156184	1.53009	1.42135	1.26187	0.225469			RLTR19-int	0.738428	9.81632e-08	1.26242e-06	46.4393	41.659	68.771	78.1049
CYRA11_Mm	-0.926638	0.00012167	0.000527713	3.70669	3.44914	1.64399	2.18705			LTRIS5	0.738146	0.0305265	0.0815515	1.28322	1.13758	1.61929	2.3958
RLTR34C_MM	0.922886	9.32973e-05	0.000416076	10.7322	11.5982	21.5051	20.8333			RMER6C	0.735878	1.91784e-07	2.35681e-06	41.8153	44.5357	65.2499	78.5874
RLTR10A	0.922705	0.000265082	0.00105083	3.62049	3.77131	6.52263	7.53065			(CTATT)n	0.734557	0.0908241	0.179476	0.24337	0.366118	0.445577	0.592601
MER96B	-0.921444	5.52736e-06	3.41523e-05	4.20235	3.99872	2.07942	2.27723			(CCTG)n	-0.731904	0.0372079	0.0923364	6.81435	4.34112	3.60809	3.08999
MER96	-0.92034	0.0281049	0.0567265	0.646516	1.15603	0.417662	0.563671			MER106A	-0.726886	0.00420074	0.0172075	3.93816	3.94885	2.81474	1.96405
(ATGGTG)n	-0.91882	8.59254e-06	5.02823e-05	7.26253	6.46239	4.22994	2.90854			ORSL-2a	0.724757	0.0977459	0.188998	0.641611	0.444572	0.825948	0.939696
RLTR18B	-0.91311	3.54503e-13	6.12626e-12	26.1193	25.3947	13.845	13.483			MER82	0.722019	3.33344e-09	5.12054e-08	36.2621	38.1286	61.1962	61.5628
(GCTG)n	-0.912837	0.0459894	0.0862106	1.03443	1.26974	0.488753	0.766593			Lx	0.72145	2.96496e-06	2.87654e-05	252.551	262.01	391.347	457.09
(CATCC)n	-0.909313	0.0655717	0.116783	0.38791	0.492734	0.284366	0.157828			LTR16E1	0.715835	0.00331979	0.0140141	3.03106	2.44515	4.03193	4.90166
Kanga1d	-0.908565	0.00514622	0.0132984	1.46544	1.28869	0.630936	0.879327			RLTR9D2	0.715551	0.00982671	0.0339636	2.30095	1.88289	3.62982	3.20851
(CAGAG)n	-0.907286	0.0371568	0.071971	1.44389	1.38344	0.87087	0.608765			MamGypLTR1b	-0.713962	0.0635706	0.138951	1.19472	1.15066	0.858551	0.57567
Tigger11a	-0.902907	0.00847673	0.0202053	1.31458	1.87618	0.853097	0.856781			IAPLTR2_Mm	0.710048	0.000104077	0.000742643	15.7084	12.448	21.855	24.0935
RMER16-int	0.900242	2.51626e-05	0.000128842	35.1274	33.449	62.2583	65.7466			RLTR6_Mm	0.709791	0.00403434	0.0166492	1.94696	2.0921	3.31466	3.3101
IAPEY4_I-int	0.900083	5.23162e-05	0.000245177	7.58579	6.02651	12.9475	12.4233			RLTR31A_Mm	-0.708564	0.0511239	0.118044	2.01333	2.01365	1.44541	1.02435
LTR16B1	0.900064	0.00114164	0.00367051	1.65939	1.98989	3.43905	3.38203			(CCCCCT)n	-0.705275	0.0356334	0.0901843	1.63721	1.86982	1.24979	0.914299
Charlie13a	-0.899257	0.00066608	0.00229399	2.82312	3.10801	1.27076	2.00667			(TTGGGG)n	-0.705116	0.119424	0.216784	0.707984	0.758388	0.532519	0.372492
LTR75B	-0.895406	0.205982	0.304567	0.280157	0.663295	0.444321	0.0225469			(CACCC)n	-0.704206	0.0350327	0.0890716	3.56204	2.96817	2.55392	1.45611
Tigger1a_Art	-0.891074	0.0134241	0.0304868	1.03443	1.17498	0.524299	0.698953			(CGGA)n	-0.699534	0.183735	0.292812	0.486739	0.653783	0.532519	0.186246
MER45A	0.885087	0.000164526	0.000694526	3.62049	3.92292	5.47404	8.59035			RLTR9E	-0.697917	0.0176945	0.0551272	54.4042	41.2406	34.918	24.0342
LTR83	0.88399	0.000182401	0.00076415	2.1766	2.52052	4.01666	4.71229			X8_LINE	0.69542	0.0573757	0.128197	1.83633	2.22286	2.81474	3.77572
RLTR1B-int	0.881472	0.0138647	0.0311888	52.5187	53.6322	94.356	101.213			L1_Mur3	0.693168	0.000541273	0.00319706	218.103	255.276	363.341	402.088
MT2B2	0.878078	6.13006e-11	7.88354e-10	46.8078	50.2967	82.1017	96.5231			MER45R	0.691873	0.00749662	0.0275457	1.83633	1.86982	2.67346	3.3101
RLTR13G	0.873223	3.26044e-08	2.9081e-07	10.0857	12.83	19.6479	22.4567			LTR84b	-0.685921	0.034136	0.0873946	2.1682	2.11826	1.27153	1.38838
(TAAG)n	-0.871728	0.00773934	0.0184875	1.31458	1.13708	0.693141	0.631312			(CAGGA)n	-0.684911	0.0556422	0.125849	2.10183	1.89597	1.315	1.16827
MARNA	-0.871452	3.60296e-09	3.65585e-08	9.76239	10.6696	5.42072	5.79454			L1M3a	-0.683265	0.0824064	0.16754	0.707984	0.849918	0.521651	0.45715
tRNA-Ser-TCA(m)	0.864143	0.0132823	0.0302269	0.431011	0.758052	1.06637	1.12734			tRNA-Lys-AAG	-0.681807	0.120635	0.2173	2.12395	1.26834	1.28239	0.821176
RLTR30D_MM	-0.863562	3.66853e-05	0.000180328	15.0638	16.6771	8.99306	8.43252			(ACTG)n	-0.679596	0.0199948	0.0605871	1.99121	2.0398	1.28239	1.236
L1_Mur2	0.862779	8.35928e-06	4.91775e-05	83.6376	83.5373	153.442	150.568			IAPLTR1a_Mm	0.677812	0.00235972	0.0106092	2.96468	3.08585	4.47751	5.20643
LTR65	-0.861981	0.000567381	0.00198583	4.07305	3.29753	1.75063	2.36742			GC_rich	-0.677385	0.123648	0.220929	15.0225	8.60378	8.52031	6.23925
MLT1-int	-0.857582	0.000492571	0.00175737	2.90932	3.25962	2.04388	1.26262			(ATATG)n	-0.675386	0.0533998	0.121523	1.06198	1.08528	0.739006	0.609533
Kanga2_a	-0.855608	0.000902643	0.003007	4.65492	4.4346	2.04388	3.06637			MER31B	-0.674557	5.73955e-05	0.000447039	15.7526	16.7107	10.9329	9.43083
L1VL4	0.85511	5.20382e-06	3.25165e-05	85.297	78.591	143.427	153.048			Charlie14a	-0.674375	0.188403	0.29853	0.420366	0.915296	0.565122	0.296301
MuRRS4-int	0.847573	3.99704e-06	2.57019e-05	14.3958	15.0284	24.3488	28.6796			(AGGTG)n	-0.671912	0.112699	0.207743	1.15047	0.69301	0.652064	0.491013
MER102b	-0.847496	8.75045e-09	8.71891e-08	9.87015	11.1055	5.48292	6.26803			MER31A	0.671231	0.000158653	0.00107651	8.23031	8.76069	12.2479	14.8235
Lx5	0.83879	1.35656e-08	1.32775e-07	290.156	288.761	515.679	519.75			MurSatRep1	-0.669417	0.00169897	0.00820549	340.054	348.362	259.206	173.666
ERV3-16A3_LTR	0.838571	0.0111245	0.0259571	1.31458	1.80037	2.0972	3.5624			(CACG)n	-0.665321	0.100283	0.191637	4.69039	2.54975	2.60826	1.93865
HERV16-int	0.838177	0.00563861	0.0141413	1.42234	1.4403	3.10136	1.93903			MamRep1527	0.663767	0.0250605	0.0707064	1.88058	2.02673	3.01036	3.19158
tRNA-Glu-GAG_	-0.831315	0.311413	0.422086	0.40946	0.113708	0.239933	0.0225469			L1Md_T	0.657616	0.00195146	0.00918433	680.063	591.778	952.253	1053.99
L1ME2z	-0.831238	0.000106886	0.000470978	27.8864	26.5697	16.1822	14.3849			Tigger14a	-0.655945	0.00647733	0.0246183	3.03106	2.81127	2.07574	1.63389
(TTAG)n	-0.829982	0.00722474	0.0173708	1.74559	1.4024	0.773119	1.03716			MLT2C1	0.653491	1.99502e-05	0.00017374	7.6772	7.16546	11.0199	12.2753
(TTGGGG)n	-0.82633	0.0577658	0.104908	1.57319	1.59191	0.826437	0.969515			ALINE	0.652214	0.0843321	0.170514	0.597362	0.431497	0.782477	0.804245
MADE2	-0.825824	0.0424082	0.0803142	0.991325	1.08022	0.7198	0.405843			MER123	-0.651154	0.270814	0.390293	0.353992	0.366118	0.293429	0.169315
MERV1_LTR	0.825219	0.00145559	0.00448435	6.31431	5.68539	10.1394	11.1381			RLTR42	0.650558	0.00313009	0.0133011	2.36732	1.9352	3.4342	3.26777
Kanga1c	-0.824239	0.00470165	0.012381	2.88777	3.22172	1.67953	1.7812			MLT1H2	0.650422	0.000106284	0.000753524	10.3985	9.85904	14.8019	16.9569
Tigger14a	-0.822347	0.00100979	0.0033338	2.88777	2.74794	1.68842	1.46555			(CAGAA)n	-0.650384	0.172412	0.279191	1.50447	1.24219	1.09764	0.651861
HERVL74-int	-0.821917	0.0238412	0.0491947	1.48699	1.36449	1.03083	0.518578			(GGAA)n	0.648134	2.24954e-07	2.73406e-06	21.2838	22.9347	36.1352	33.2449
RLTR44B	0.815498	0.031567	0.0620126	2.28436	2.31206	3.9278	4.17117			MLT1G1	-0.648022	2.57513e-05	0.000222507	29.2707	31.4339	21.9202	16.8637
MER34A	-0.815171	1.32954e-05	7.27955e-05	5.90485	7.01198	3.54568	3.83297			HERVL40-int	-0.648017	0.0229973	0.0665838	1.99121	2.0398	1.40194	1.17674
RLTR6_Mm	0.813815	0.00401143	0.0108475	1.14218	0.87176	1.92835	1.55573			MamGypLTR3	-0.647276	0.084689	0.170923	0.752233	0.706085	0.489048	0.440218
MER105	-0.813758	7.27284e-06	4.40864e-05	7.86595	7.65632	4.91419	3.81042			MLT1F2-int	-0.643894	0.0467444	0.110233	1.85846	2.31439	1.60843	1.08361
RMER17D2	0.813414	2.19314e-06	1.49729e-05	11.077	11.4466	18.937	20.698			Looper	-0.638829	0.033105	0.085547	4.46915	4.58955	3.26032	2.56512
Arthur1C	0.808843	0.0047905	0.0125552	0.948224	1.36449	2.07942	1.98412			MADE2	-0.63708	0.0998121	0.191637	1.52659	1.94827	1.10851	1.13441
RLTR48C	0.807342	0.00710007	0.0171456	2.34901	3.33543	3.80339	6.24548			MER76	0.636251	0.0238608	0.068368	1.81421	1.96135	2.47784	3.39476
L1ME5	-0.806637	0.00497108	0.0129061	4.37476	4.62412	2.04388	3.17911			(CATCC)n	-0.636013	0.130699	0.230915	1.85846	1.51678	1.40194	0.770382
Plat_L3	-0.803852	1.78053e-07	1.41673e-06	12.1114	12.3941	7.73119	6.17784			MLTR31D_MM	0.635725	0.000145263	0.000997892	4.27003	5.21719	7.32485	7.50911
MamGypLTR1d	-0.798632	0.146898	0.230127	0.237056	0.284269	0.168842	0.112734			LTR37B	0.632944	0.116974	0.213486	1.30535	1.92212	2.01053	3.02227
Arthur1A	-0.797792	0.0254166	0.0519608	1.01288	0.682247	0.462094	0.518578			RLTR27	0.631447	0.021743	0.0639569	4.75677	3.33429	6.64019	5.83289
RLTR1B	0.797362	0.000142063	0.000606649	16.2276	15.4832	25.1575	30.0099			(TAGG)n	-0.631425	0.00512523	0.0202947	2.63282	3.13816	1.99966	1.75241
Zaphod3	-0.791926	0.0528192	0.0978527	3.44809	1.30764	1.34185	1.39791			LTR81B	0.631193	0.0374021	0.0925431	1.65934	1.08528	2.18442	2.00638
MER54A	-0.791481	9.65798e-05	0.000428985	4.99972	5.89385	3.54568	2.66053			LTR88b	-0.631147	0.041376	0.100135	0.951354	0.836842	0.532519	0.609533
L1_Mus1	0.788878	1.14329e-06	8.42986e-06	185.184	180.492	318.827	312.95			(CTGTG)n	-0.62879	0.159705	0.265833	2.3452	1.556	1.28239	1.22753
MuRRS-int	0.7878	7.33445e-06	4.40864e-05	7.90905	8.7176	12.6098	16.2337			RLTR28B	0.627076	0.00278814	0.0120929	5.39838	5.85789	8.19427	9.21072
(CAGAA)n	-0.785277	0.140592	0.221212	1.22838	0.928614	0.355457	0.946968			(TTGTG)n	-0.626073	0.0288505	0.0781018	1.90271	1.94827	1.35847	1.14287
RLTR12B2	-0.784518	0.0145313	0.0321432	4.59026	4.75678	1.92835	3.58495			MLT1H1	0.625229	0.000115733	0.000806074	9.46929	7.79309	12.0632	14.4425
(TTCTCC)n	0.784366	0.0306605	0.0606629	0.926673	0.701198	1.66176	1.08225			LTR40c	-0.623977	3.26673e-05	0.00026763	7.03559	7.34852	5.0535	4.30906
(CACCC)n	-0.782748	0.019603	0.0416283	4.31011	4.77573	2.27492	3.04383			CYRA11_Mm	-0.623067	0.00931503	0.0331261	2.36732	2.28824	1.61929	1.40531
(GGCTG)n	-0.782141	0.0808012	0.140051	4.89197	4.20719	2.47931	2.81836			MLT1F1-int	-0.619021	0.0743674	0.156036	0.862856	0.954523	0.695535	0.499478
Charlie22a	-0.781998	0.00262049	0.00764713	2.39211	2.61528	1.31519	1.64592			(CTG)n	0.617318	0.0363243	0.0910992	8.34094	6.23709	11.3459	10.9716
MLT1G1	-0.779033	1.19133e-06	8.72587e-06	14.6759	15.9001	8.89531	8.92856			Ricksha	-0.615928	0.00486608	0.0194292	2.19033	2.20979	1.53235	1.34605
(CAGGG)n	-0.778262	0.296778	0.40573	1.48699	1.62981	0.977507	0.834234			Helitron1Nb_Mam	0.615297	0.0729491	0.153973	0.929229	0.889144	1.13024	1.64235
L1_Mus4	0.777026	4.135e-07	3.17591e-06	66.0093	65.1925	114.839	109.961			Charlie10a	0.613625	0.0223961	0.0654645	1.12835	1.38602	1.90185	1.98098
L1MD3	-0.774506	1.02578e-07	8.53018e-07	34.4809	34.0176	18.6704	21.4646			RLTR20C	-0.612523	0.00747094	0.0275429	2.30095	2.82434	1.77144	1.60849
(CACG)n	-0.774129	0.0551929	0.101709	5.47384	7.12569	3.97223	3.38203			LTR33C	0.610792	0.0202655	0.0612394	3.80541	2.65436	4.52098	5.26569
(GGGAGA)n	0.770136	0.000108661	0.000476901	2.11195	2.63423	4.0611	4.05843			tRNA-Gly-GGA	-0.610001	0.107778	0.201019	0.663735	0.732237	0.543387	0.380958
Tigger9a	-0.76911	0.00154437	0.00473152	4.1377	3.54389	2.54152	1.89394			Zaphod3	-0.608632	0.123624	0.220929	2.45582	2.49745	1.46714	1.7778
Charlie19a	-0.767567	0.000293482	0.00114293	3.9653	3.48704	2.39045	1.91648			RLTR48B	0.605577	0.0341315	0.0873946	1.52659	1.56908	2.20615	2.50586
U2	-0.767528	0.000275416	0.00108789	4.56871	5.64749	2.82588	3.2242			ERVB7_3-LTR_MM	0.604681	0.0372351	0.0923364	1.90271	2.05288	2.65173	3.36936
(CCTG)n	-0.765188	0.0297479	0.0592343	7.8875	8.24381	4.6476	4.84757			RLTR30B_MM	0.602071	0.0011434	0.00593711	3.38505	3.81809	5.47734	5.50273
LTR81	-0.765042	0.422882	0.538213	0.193955	0.0189513	0.0444321	0.0901874			LTR52	-0.601556	0.0950565	0.185419	0.973478	1.04605	0.619461	0.711122
MER124	-0.763952	0.0126201	0.0288386	1.76714	1.4782	1.05748	0.811687			(TACTG)n	-0.597262	0.0438647	0.104557	1.28322	1.32064	0.858551	0.863505
MLTR31A_MM	0.763637	1.58668e-06	1.12492e-05	7.13323	7.92164	11.8101	13.8663			RLTR48A	0.595563	6.98102e-05	0.000532483	9.8454	11.1274	15.0083	16.7452
ID2	-0.760628	2.35323e-08	2.18712e-07	98.4213	98.4899	59.0858	57.1112			RLTR34C_MM	0.593837	0.0130807	0.0429294	7.52233	5.70099	8.06386	11.8097
LTR40a	0.760364	3.89263e-08	3.4442e-07	5.9695	6.5761	10.7881	10.4617			BGLII_Mus	0.593653	0.00382746	0.0159142	6.37186	6.14556	8.81373	10.0573
RLTR4_Mm	-0.759827	0.0859741	0.147651	0.38791	0.43588	0.293252	0.157828			(CTTTG)n	-0.589097	0.0553048	0.125343	0.929229	0.967598	0.6738	0.592601
L1M2a	-0.759419	0.0146326	0.0323026	1.46544	1.23183	0.959734	0.563671			MLT1E	-0.586891	0.000773761	0.00432212	7.41171	8.49918	5.66209	4.96939
tRNA-Ser-TCY	-0.759118	0.340628	0.454445	0.581865	0.322172	0.355457	0.157828			RLTR18-int	-0.586859	0.00169656	0.00820549	8.07544	9.42755	6.23808	5.45193
(GAA)n	0.757791	1.35558e-05	7.38557e-05	9.56844	10.6696	15.7201	18.6012			(CACAA)n	-0.586443	0.137335	0.240337	1.59296	1.54293	1.14111	0.948162
RMER2	0.757746	9.32107e-07	6.96561e-06	19.8265	21.2065	32.1066	37.3827			LTR33	0.585925	0.0016671	0.00812515	9.42504	9.53215	12.5957	15.8479
PB1D7	-0.757282	3.00809e-06	1.99219e-05	640.266	645.178	378.339	382.147			X5B_LINE	-0.585169	0.157417	0.263271	0.796482	0.849918	0.521651	0.57567
tRNA-Lys-AAG	0.757251	0.118059	0.192871	0.258606	0.644344	0.7198	0.834234			RLTR10B2	0.585121	0.00584517	0.022604	4.09303	3.25584	5.06437	5.88368
Charlie2b	-0.751962	8.06051e-05	0.000363875	14.2234	13.1712	8.45099	7.77867			LTR85c	-0.584613	0.181031	0.291018	0.619486	0.666858	0.445577	0.414821
RLTR14-int	0.751836	2.48962e-06	1.68928e-05	29.0717	26.3044	44.21	49.0845			L1MEa	-0.583423	0.0160633	0.0507599	3.11955	3.03355	2.19528	1.91326
Looper	-0.74749	0.0115341	0.0267437	5.81865	5.11685	4.20328	2.20959			Tigger11a	0.582892	0.0651009	0.14118	1.03985	1.52985	1.7171	2.17569
MLTR31F_MM	0.746275	0.000362647	0.00134593	9.35293	9.00187	13.3385	17.5415			MLT1D-int	0.581488	0.0321336	0.0838201	2.01333	2.05288	2.47784	3.59794
MER74B	-0.744964	0.00156736	0.00478867	4.99972	4.94629	2.52374	3.49476			MLTR18C_MM	0.579359	0.000229345	0.00151889	7.21259	7.44005	9.74836	12.1399
(CACAA)n	-0.742194	0.083722	0.144421	1.16373	1.74352	0.604277	1.19498			Lx5	0.578054	8.51911e-05	0.000619779	316.513	309.305	444.034	490.183
Charlie26a	-0.741808	0.0312847	0.0616771	2.30591	2.19835	1.3774	1.30772			Charlie15a	-0.577423	0.0317411	0.0833738	2.74344	1.89597	1.45628	1.61696
RMER20B	0.740425	7.77994e-06	4.6014e-05	23.1022	22.3057	37.8028	38.0591			MLT1I	-0.577056	2.48317e-06	2.45213e-05	13.4517	12.8926	8.88981	8.75357
MamRep1879	-0.739382	0.0230526	0.0478352	1.61629	1.15603	0.87087	0.766593			MER126	-0.576559	0.0607389	0.134355	1.92483	1.92212	1.3802	1.20213
L1ME3B	-0.735248	0.000235925	0.00095231	28.6191	26.3234	16.7331	16.2563			L1MB1	0.574809	0.000646949	0.00368828	20.2882	21.9802	28.6365	34.3455
PB1D9	-0.731989	1.47449e-05	7.95506e-05	922.104	917.83	552.425	555.352			MER63B	0.574436	0.0021639	0.00993061	4.57977	4.57648	6.33589	7.289
UCON21	0.731696	0.374079	0.489044	0.215505	0.0758052	0.12441	0.383297			tRNA-Ala-GCA	-0.57235	0.000472771	0.00287501	11.5269	10.6044	8.32469	6.56094
LTR85c	-0.728403	0.0739246	0.129573	1.48699	0.720149	0.773119	0.518578			MamRep38	0.572122	0.270417	0.390293	1.06198	1.20296	1.51062	1.86246
MER77	0.726038	1.59511e-08	1.52085e-07	8.46936	8.98291	14.1561	14.7682			PB1D7	-0.571873	0.000406241	0.00255204	536.563	543.83	399.715	327.133
(GTGTG)n	-0.725802	0.155766	0.241028	2.24126	1.62981	1.02194	1.33026			MLT2B3	0.571138	5.17671e-05	0.00040896	11.1729	11.2843	15.3018	18.0489
MER44C	-0.725456	0.0430557	0.0812621	2.30591	2.1794	1.1108	1.64592			LTR86A2	0.570928	0.249773	0.370307	0.420366	0.30074	0.510784	0.541807
B1F1	-0.724426	2.14124e-06	1.47094e-05	510.058	494.648	299.659	308.441			MLT1G3	0.569908	8.57379e-05	0.000619779	14.6464	12.4219	18.9316	21.1305
RMER17D	0.723448	0.00208336	0.00621078	7.45649	5.34427	10.7526	10.349			Eulor11	0.569771	0.25974	0.379446	0.398241	0.339967	0.369503	0.711122
ID4_	-0.722855	4.58415e-06	2.89719e-05	477.711	468.4	282.428	290.832			RMER6D	0.569543	4.90201e-06	4.55598e-05	21.2838	22.647	31.1361	34.1
IAPLTR4	0.72239	0.011823	0.0272422	5.73244	6.51925	8.66426	11.6116			MYSERV16_I-int	0.56901	0.000428843	0.00264972	30.6646	36.4549	46.0792	53.5712
MER106B	-0.722366	0.0101555	0.0240001	3.8791	4.15033	2.0261	2.90854			(CCCTG)n	-0.567236	0.389013	0.50677	1.32747	0.640707	0.630329	0.685724
B1_Mur2	-0.720801	9.58901e-06	5.55259e-05	810.839	793.093	479.529	493.686			RLTR24B_MM	-0.565641	0.000637956	0.00366392	8.07544	9.27064	6.17287	5.58738
MER31-int	-0.718011	0.0016447	0.00501111	4.61182	5.38217	2.75479	3.38203			RMER1C	0.565578	0.000410727	0.00255204	41.2179	32.5322	50.3394	58.6675
RLTR31A_Mm	-0.717516	0.0526768	0.0977526	3.46964	2.02779	1.27076	2.1194			IAP-d-int	-0.562797	0.0231212	0.0667679	19.5359	15.2593	14.1063	9.43929
(TGGA)n	-0.714485	1.55991e-07	1.25931e-06	30.2354	27.6878	17.7195	17.564			LTR33A	0.561751	0.0149234	0.0479805	3.23018	3.19046	4.46664	5.00325
IAPEY_LTR	0.71153	0.00175239	0.00532018	10.3012	9.51355	13.6407	18.8943			RLTR9A3	0.561156	0.0070988	0.0264117	6.34973	5.13873	7.67262	9.20225
RLTR20B3A_MM	-0.708949	1.81326e-05	9.45973e-05	11.8528	14.1187	7.36685	8.6129			PB1D9	-0.555504	0.000982081	0.00527272	770.552	801.773	594.357	475.512
PB1	-0.706123	3.17136e-06	2.07546e-05	345.52	339.437	206.556	213.316			Lx4B	0.555237	5.47724e-05	0.000429633	129.893	129.083	182.48	198.047
(TCTCCC)n	-0.703846	0.000469967	0.00169311	4.37476	3.80921	2.46154	2.57034			RLTR17	-0.554019	0.0381694	0.0940209	113.432	90.7973	77.563	61.529
MLTR31D_MM	0.702374	2.23144e-05	0.000114789	7.45649	7.65632	12.4943	12.0851			RLTR10	0.553044	0.00771615	0.0281801	8.45156	6.21094	10.7591	10.6584
ETnERV-int	-0.699307	0.00213549	0.00634907	104.197	102.697	63.3424	64.0782			MLT1J-int	0.552705	0.00593187	0.0228594	3.67267	3.29506	4.84701	5.33341
Ricksha	-0.698841	0.000777393	0.00263741	4.37476	3.94187	2.53263	2.59289			(CCTA)n	0.551781	0.0379235	0.0936238	1.61509	2.18363	2.54305	3.07306
L1M3b	-0.697293	0.00623593	0.0152926	3.90065	3.37333	2.04388	2.48015			RLTR13D3A1	-0.551023	0.000473103	0.00287501	14.1597	17.7698	11.6719	10.1927
MamRep137	-0.695275	0.000472764	0.00169765	5.9264	5.11685	3.26132	3.58495			Tigger6a	-0.549027	0.00663403	0.0251275	5.66387	7.17853	4.58618	4.23287
LTR33	0.694066	0.000286729	0.00112455	8.31851	6.63295	13.1963	10.8901			MER127	-0.547496	0.117777	0.214599	1.41597	2.02673	1.24979	1.12594
(CAGC)n	-0.693325	0.100948	0.169679	1.40078	1.23183	0.577618	1.1048			ID	-0.547106	2.69479e-05	0.000228261	75.8649	80.7422	57.7186	49.5076
(CCCCCT)n	-0.693038	0.051317	0.0957169	0.905123	1.04232	0.710914	0.450937			(TTCTC)n	0.546863	0.00213638	0.00988637	3.47355	3.9227	5.35779	5.49426
LTR40A1	-0.690171	0.0261063	0.0531742	1.63784	1.70562	1.13746	0.901874			MER104	-0.544068	0.0129515	0.042632	5.79662	6.09325	4.22755	3.93657
Arthur1	0.688994	0.000133804	0.000573592	5.02128	5.59063	8.85976	8.2296			RLTR44E	-0.543937	0.0813579	0.165712	2.72131	1.84367	1.6519	1.45611
(TTTCC)n	0.687747	0.00579416	0.0143992	1.24993	1.23183	1.75063	2.32233			(CTGGGG)n	-0.543882	0.239627	0.35863	1.90271	1.12451	1.26066	0.804245
RLTR35B_MM	0.685383	2.87257e-05	0.000145737	3.94375	4.20719	6.23827	6.94443			Lx3B	0.543682	0.000115882	0.000806074	84.228	82.9127	120.578	123.049
RLTR12C	-0.685373	1.40198e-05	7.60092e-05	16.012	19.1029	11.8278	9.92062			RLTR22_Mur	0.543462	4.67411e-06	4.38099e-05	31.3062	33.2383	47.7854	46.3499
MER94	-0.685154	0.00111161	0.00361601	4.07305	4.56726	2.65704	2.72817			Charlie6	-0.54319	0.160704	0.266607	1.41597	1.29449	0.923758	0.931231
RMER10B	-0.684912	2.91412e-06	1.94157e-05	51.7428	49.5387	30.5693	32.4675			MER45A	0.542898	0.0184179	0.0567415	5.99574	4.85107	7.42266	8.32182
Charlie6	-0.684287	0.0711602	0.125499	1.37923	1.09918	1.00417	0.473484			RMER20B	0.542753	0.000995707	0.00532006	25.3547	21.091	32.1902	35.3698
L1ME3A	-0.68334	0.000103034	0.000455822	33.5757	33.5817	22.2338	19.5256			ERV3-16A3_LTR	0.542459	0.0972286	0.188658	1.90271	1.73906	2.23875	3.04766
B1_Mur4	-0.681392	4.11733e-05	0.000198854	869.133	870.13	529.258	555.307			Charlie18a	-0.539644	0.0826222	0.16767	2.50007	3.28199	2.16268	1.83706
AmnSINE1	-0.681341	2.12101e-08	1.988e-07	25.6882	25.4705	15.4179	16.5494			(CAGC)n	-0.539289	0.168268	0.275302	1.30535	0.90222	0.793345	0.711122
(TAAA)n	-0.679268	0.00029659	0.00114695	48.618	50.8653	31.3424	30.7765			Charlie8	-0.53694	0.00485233	0.0194292	15.3544	14.7886	11.4872	9.29538
B1_Mur3	-0.679249	2.90176e-05	0.000146545	631.323	615.33	384.391	394.142			RLTR17C_Mm	-0.536642	0.0669232	0.144002	2.38945	2.73281	2.04313	1.5069
(TTC)n	0.679053	0.000199363	0.000829081	7.24098	7.9785	11.4724	12.9644			Charlie9	-0.536197	0.0309676	0.082332	4.07091	4.31497	3.0321	2.75983
LTR87	-0.678398	0.00572675	0.0143298	3.36188	3.6576	1.83949	2.63798			LTR16A	0.533773	0.000847211	0.00463869	11.6154	11.2843	14.8997	18.2183
RLTR26	0.678078	0.00936985	0.0221907	10.3227	11.1244	15.8889	18.4659			RLTR19A2	-0.533773	0.0616265	0.135775	1.54872	1.76521	1.22805	1.07515
(CG)n	0.676913	0.170217	0.259669	0.711168	0.606441	1.14635	0.946968			(CATG)n	-0.532505	0.00607104	0.0233145	3.5178	3.9227	2.74954	2.4212
MER134	-0.675534	0.397321	0.511568	0.193955	0.132659	0.106637	0.0901874			IAP1-MM_LTR	0.531165	0.119481	0.216784	2.3452	1.15066	2.74954	2.22649
(CCCCG)n	-0.675267	0.580056	0.683219	6.0557	6.25393	3.44793	4.26136			L1M3de	-0.530014	0.0250474	0.0707064	2.19033	2.26209	1.66276	1.43071
MER20	-0.674723	7.58561e-07	5.74636e-06	148.893	142.002	93.9295	88.2484			MARNA	-0.528831	0.000183575	0.00123051	10.0666	9.24449	7.06403	6.30697
(CAAG)n	-0.669941	0.00376278	0.0103266	4.78422	4.28299	2.46154	3.31439			MamGypLTR1c	-0.528677	0.233029	0.350653	0.88498	1.30757	0.858551	0.677259
L1MDb	0.669827	0.0160247	0.0349572	3.44809	4.49146	7.94446	4.59956			UCON26	-0.527955	0.153908	0.259486	0.508864	0.706085	0.434709	0.423287
(CATAC)n	0.669759	0.398091	0.511963	0.107753	0.0758052	0.151069	0.135281			(GGGAGA)n	0.527437	0.0047693	0.0191813	3.38505	3.19046	4.7166	4.74081
PB1D10	-0.669722	4.3937e-05	0.000209458	1548.06	1523.27	962.764	967.959			RLTR30D_MM	-0.524857	0.0120744	0.0405905	11.1729	9.89827	8.49857	6.14612
L1MB5	-0.666242	1.04289e-05	5.91505e-05	82.517	75.7673	51.4879	48.2052			(CTTA)n	-0.5241	0.231476	0.350252	0.575237	0.862993	0.532519	0.482547
RLTR1D2_MM	0.662875	0.00059652	0.00207469	3.31878	3.63865	5.8917	5.07304			RLTR50A	0.523913	0.40514	0.519084	0.44249	0.20921	0.3369	0.567204
B1_Mur1	-0.661826	5.95322e-05	0.000274344	956.154	941.898	608.116	591.584			IAPEY2_LTR	0.521341	0.185369	0.294989	6.70372	3.34737	7.32485	7.04349
LTR88c	-0.661128	0.0111107	0.0259571	5.60314	6.23498	3.86559	3.6075			alignment_not_unique	-0.520134	0.279935	0.396425	399011	145243	212059	167453
(CACTG)n	-0.660333	0.209827	0.309013	0.883572	0.833857	0.506526	0.586218			RLTR30D2_MM	-0.518124	0.00065075	0.00369092	14.934	16.0177	12.1175	9.54088
MLT2C1	0.658566	3.37646e-05	0.000168215	6.44361	5.60958	8.95751	10.1235			L1ME3	0.517538	0.00197228	0.00924298	18.1642	20.8034	25.3544	30.4766
ORR1A0	0.657277	0.00687899	0.0166846	42.5623	44.0049	61.6096	74.9683			(AGGGGG)n	-0.517238	0.105862	0.19811	1.46022	1.32064	1.08677	0.855039
Tigger9b	-0.655353	0.000122789	0.000530485	8.85727	10.2337	6.48709	5.56907			ID2	-0.517134	0.000135578	0.000937181	86.728	91.4119	66.9996	57.5162
MER91B	-0.65511	0.0125649	0.0287718	4.43941	3.07011	2.27492	2.5027			IAPLTR4_I	0.516213	0.265276	0.384529	0.818607	0.575329	0.999832	0.973559
ORR1A3-int	0.654237	7.53024e-08	6.4065e-07	30.1708	33.5248	51.8434	48.363			MER77	0.511296	3.95771e-05	0.000321855	10.664	10.6436	14.6714	15.687
MLT1E	-0.653902	0.000410457	0.0015032	5.27988	5.40112	3.47459	3.29184			MER91A	-0.510976	0.10067	0.191637	5.7745	4.04038	3.59722	3.26777
RMER1A	0.652454	0.0124117	0.02848	37.735	34.7567	55.1314	58.8247			MER65D	0.510194	0.0984809	0.190087	1.01773	1.58215	1.60843	2.14183
L1MEe	-0.652351	0.000279254	0.00109913	22.5419	21.1307	14.0405	13.731			PB1	-0.508743	0.000762453	0.00428057	275.295	287.141	213.79	181.539
RMER30	-0.649715	2.66331e-08	2.4344e-07	50.6007	48.5153	31.4135	31.7685			Helitron3Na_Mam	0.505635	0.0585367	0.130265	4.09303	4.74646	5.70556	6.86571
RLTR12B	-0.648316	1.02425e-05	5.83925e-05	22.9298	24.4472	15.0003	15.2417			LTR50	0.505249	0.014004	0.0451557	5.13288	4.58955	6.94448	6.82338
B1F2	-0.64715	1.78514e-05	9.35717e-05	422.132	414.465	265.357	268.849			LTR41	-0.505228	0.00152142	0.00757968	6.61523	6.59013	4.85788	4.45298
5S	-0.643451	8.13557e-05	0.00036577	5.58159	5.74224	3.70564	3.51731			RMER19A	0.504851	0.000484819	0.00291419	33.8947	31.8915	44.7425	48.5594
MER5C1	-0.643387	0.0704066	0.124393	0.81892	0.947565	0.710914	0.36075			RLTR20B4_MM	-0.504491	0.0181327	0.0561759	3.14168	3.19046	2.23875	2.22649
L1MB2	-0.63919	0.00035444	0.0013217	52.0661	53.1205	33.2352	34.3163			LTR16E2	-0.504153	0.0640522	0.139452	2.1682	1.94827	1.39107	1.49843
Lx6	0.637969	2.60632e-05	0.000132838	263.52	266.342	417.644	406.881			MER68	-0.503773	4.72924e-05	0.000379025	23.0537	22.7386	16.7581	15.5431
(TGAA)n	-0.634996	1.07837e-05	6.06312e-05	16.2276	15.4264	10.0683	10.3265			MLT1M	0.501561	0.0229855	0.0665838	3.14168	2.75896	4.17321	4.14821
RLTR43C	0.633555	0.0901052	0.153554	0.689617	1.11813	1.20855	1.64592			HAL1-2a_MD	0.501025	0.00254145	0.0112434	5.686	5.85789	7.87911	8.46573
Charlie1	-0.63206	3.93459e-06	2.54483e-05	40.4288	41.1243	26.1616	26.47			Arthur1A	-0.500908	0.0972267	0.188658	1.2611	1.30757	0.956361	0.863505
MER68-int	0.630832	0.0267676	0.0544209	2.37056	2.12255	3.72341	3.20165			ID4_	-0.500838	0.00144793	0.00731239	400.542	425.547	316.208	267.619
Tigger13a	-0.630531	0.00436226	0.0116538	15.2147	15.5022	11.7923	7.93649			LTR82B	0.498936	0.0508904	0.117751	1.52659	1.54293	1.9888	2.34501
L1_Mm	0.629146	5.60133e-05	0.000259208	30.7957	28.8439	46.4316	45.7927			(TGGGGG)n	-0.497945	0.0330637	0.085547	4.77889	3.98807	3.08644	3.09846
RLTR20B1	-0.628831	0.0012081	0.00386174	9.71929	9.62726	5.62511	6.96698			MTE2a-int	0.496501	0.00128335	0.00657125	6.12849	6.09325	7.90084	9.32077
RLTR1A2_MM	-0.627605	0.00176057	0.00532018	15.9905	15.0094	8.49542	11.6793			(CACAT)n	0.496217	0.183653	0.292812	0.398241	0.836842	0.858551	0.939696
L1MCc	-0.627042	0.000325034	0.0012439	9.41759	8.54703	6.19384	5.36615			Lx3A	0.495244	7.59718e-05	0.000575512	77.7234	78.1924	106.319	113.449
(TTCTC)n	0.625738	0.000494762	0.00175951	4.65492	4.66202	7.30464	7.05717			RMER17A	0.494678	0.000820567	0.00453773	16.6819	15.7039	22.431	23.1622
Eulor9A	-0.625467	0.00766007	0.0183377	3.25413	3.58179	2.13274	2.32233			MER47A	-0.492747	0.170223	0.277154	0.973478	1.20296	0.858551	0.702656
(TTCCC)n	-0.620952	0.153836	0.23863	0.926673	1.08022	0.479867	0.879327			RLTR13B3	-0.492045	0.000410507	0.00255204	15.1553	14.1871	10.6178	10.2266
ID_B1	-0.619355	0.000227284	0.000920792	2448.85	2416.97	1552.23	1615.26			B1_Mur3	-0.490895	0.00245716	0.0109581	493.288	501.582	390.423	317.533
UCON29	0.617902	0.0313419	0.06168	1.65939	1.45925	2.37268	2.41251			MER31-int	-0.488815	0.0346455	0.0882901	2.74344	2.78511	1.92359	2.01484
ID4	-0.617812	4.2642e-05	0.000205052	407.715	403.511	262.887	265.76			MER57-int	-0.487838	0.0934032	0.183488	1.68146	1.84367	1.24979	1.26986
MYSERV-int	-0.617518	0.000202254	0.000834674	24.934	24.7883	15.9422	16.4818			Lx6	0.487796	0.00126809	0.00652329	279.034	299.55	381.023	430.356
RLTR28B	0.617265	0.0036385	0.0100354	6.31431	6.02651	8.74424	10.2363			(CAAAA)n	0.486574	0.00978442	0.0339234	52.7669	65.1691	85.8334	79.4932
Charlie8	-0.615367	0.00130143	0.00410079	14.913	18.6291	11.7034	10.1461			Tigger16b	-0.486192	0.0859355	0.172495	2.96468	3.03355	2.01053	2.26882
FordPrefect	-0.614818	0.687671	0.771363	588.114	543.409	367.889	371.009			L1_Rod	0.485074	0.00996666	0.03434	86.6396	96.1322	117.643	138.203
Charlie13b	-0.614629	0.0304915	0.0604366	1.31458	1.66771	1.09303	0.811687			RLTR18B	-0.482714	8.56264e-05	0.000619779	24.5803	25.6283	19.149	16.8214
LTR69	0.613528	0.268641	0.374674	0.646516	0.720149	1.48403	0.563671			(TTCCC)n	-0.482446	0.203825	0.316617	1.30535	1.18988	0.988964	0.795779
MER115	-0.61338	0.00575607	0.0143383	3.21103	2.44472	1.82172	1.87139			B1F1	-0.482017	0.0015607	0.0077405	382.599	390.008	297.439	255.75
LTR16B	0.612162	0.0791708	0.137461	1.85335	2.1794	2.06165	4.19372			B1_Mur1	-0.481554	0.00342021	0.0143831	749.622	794.529	602.757	503.203
MER91C	-0.611927	0.232457	0.332597	0.775819	0.303221	0.37323	0.315656			RLTR13A2	-0.481472	0.00679448	0.0254947	12.1906	14.4224	10.7699	8.34721
RMER13A2	0.611486	0.00113993	0.00367051	16.4646	16.734	28.0011	22.637			B1_Mur2	-0.48109	0.00304677	0.0130105	638.137	671.866	511.349	427.215
RLTR4_MM-int	0.609565	0.00241049	0.00709042	15.9474	16.6013	22.5449	27.1915			L1M3b	-0.479479	0.0709359	0.150875	1.72571	1.556	1.02157	1.31219
ERVB7_3-LTR_MM	0.609317	0.0560518	0.102808	0.81892	1.17498	1.3774	1.71356			(TTTTG)n	0.478754	0.00634303	0.024191	57.5901	67.9803	90.1696	84.8944
tRNA-Ile-ATA	-0.607037	1	1	0.0215505	0	0.00888642	0			MER2B	-0.478526	0.00838591	0.030113	14.9119	16.3969	11.6502	10.8446
RLTR20B2	-0.606635	1.08739e-05	6.07403e-05	10.2365	10.3095	6.93141	6.51604			LTR33B	-0.478276	0.230054	0.349025	1.48234	0.99375	0.967229	0.795779
Lx4B	0.604823	1.173e-05	6.51931e-05	108.399	113.442	164.043	173.385			Charlie2b	-0.478241	0.0127111	0.0420913	8.71705	9.57138	7.46614	5.69744
RLTR20B4_MM	-0.602518	0.00384561	0.0105018	6.52981	5.11685	3.599	4.10353			MMERVK9C_I-int	-0.475129	0.0217324	0.0639569	160.934	164.322	141.368	92.649
Lx7	0.602423	0.000460138	0.00166311	306.535	301.003	468.137	454.252			ORR1D-int	0.473742	7.77721e-05	0.000581189	22.7661	23.9938	31.0709	33.8968
AmnSINE2	0.600854	0.0103799	0.0244258	4.28856	6.84142	9.51736	7.32773			L1ME5	-0.472132	0.110992	0.205279	1.81421	1.83059	1.41281	1.21907
MER58C	-0.600449	0.00192815	0.00581072	5.34453	6.67086	4.43433	3.40458			ORR1B2-int	0.4706	0.00228181	0.0103007	11.8587	12.1734	15.6604	17.6426
(CAG)n	0.60036	0.0644611	0.11499	9.58999	9.11557	13.0719	15.3093			RLTR31_Mur	0.468521	0.00410731	0.0168873	8.80555	8.70839	11.6937	12.5293
L1MC5	-0.59898	0.000444363	0.00161666	56.5271	58.2373	38.2649	37.4954			MER58D	-0.468162	0.032805	0.0852356	5.15501	6.35477	4.31449	4.03816
(CTGGGG)n	0.59662	0.194186	0.29023	1.8318	1.4403	1.95501	3.02128			Lx10	0.467426	0.00299715	0.0128483	58.0989	63.1423	77.5956	90.0669
MamSINE1	-0.596613	0.000111103	0.000485691	8.44781	7.99745	5.5629	5.27596			RLTR26C_MM	0.467396	0.00928689	0.0331261	8.03119	7.44005	9.67229	11.6742
MamRep1161	-0.596358	0.00290276	0.00831177	4.54716	4.73782	3.09248	3.04383			MER70-int	0.46724	0.138774	0.241836	0.730109	0.758388	1.02157	1.04129
MLT1J1	-0.593793	0.000351668	0.0013217	8.103	8.85026	4.91419	6.47095			L1MCc	-0.466493	0.00811365	0.0294219	6.21699	6.4463	4.66226	4.51224
RLTR13D6	0.591314	0.000118653	0.000516656	7.80129	9.51355	13.7206	12.3331			RLTR13D	-0.465865	0.263918	0.38407	0.907105	0.810691	0.6738	0.567204
(C)n	-0.589801	0.122366	0.19812	2.0473	1.59191	0.915302	1.55573			L1M2a	-0.465546	0.103875	0.196386	2.54432	2.24901	1.84752	1.61696
ERVB7_1-LTR_MM	0.589539	0.130318	0.207983	5.8833	7.42891	10.1838	9.85298			U2	-0.464668	0.0179821	0.0558658	7.12409	8.19844	6.04246	5.09637
L1ME3	0.589476	0.000516027	0.00182925	17.0465	16.7719	28.6587	22.0959			ID4	-0.464516	0.00204689	0.00955217	346.049	361.202	274.975	237.608
Charlie1a	-0.588668	0.000958757	0.00318434	86.7625	87.8582	59.9656	56.1191			B1_Mur4	-0.463766	0.0051379	0.0202947	703.072	716.977	567.459	462.229
(TCCTG)n	-0.588176	0.198354	0.294864	0.38791	0.303221	0.266593	0.157828			RLTR44C	-0.463455	0.074632	0.156036	2.32307	2.01365	1.70623	1.43071
tRNA-Asn-AAC	0.587061	0.646171	0.736515	0.215505	0.0189513	0.204388	0.135281			RLTR12E	-0.461761	0.00313887	0.0133011	20.9962	21.3525	15.8343	14.9251
MER34B-int	-0.586802	0.201478	0.298705	1.98265	2.31206	0.888642	2.02922			RLTR13D3A	-0.461039	0.275693	0.391923	2.83194	4.06653	2.79301	2.23495
RMER17A2	0.585566	0.00253716	0.00742353	24.6969	24.6935	34.7992	39.3668			(C)n	-0.460012	0.181845	0.291902	2.72131	1.76521	1.70623	1.5323
U6	-0.585189	0.0205473	0.043204	8.66332	10.0252	4.89642	7.66593			RLTR13D3	0.459857	0.00464074	0.0188701	6.65948	5.94942	8.1182	9.15992
MER67B	-0.584904	0.00539271	0.0137744	4.91352	4.87048	3.77673	2.63798			(TCTCCC)n	-0.459457	0.0160533	0.0507599	4.09303	4.69416	3.4016	3.02227
MLT1E3	-0.584591	6.82339e-05	0.000310563	11.4002	12.4131	8.38878	7.41792			L1MEg2	-0.458629	0.165578	0.271518	1.03985	1.15066	0.749874	0.846573
(CATG)n	-0.5829	0.00292202	0.00831177	4.0084	4.47251	2.8792	2.77326			IAPEz-int	0.456955	0.00294079	0.0127051	113.941	106.619	149.008	153.704
LTR68	0.581721	0.405448	0.519771	0.107753	0.0947565	0.106637	0.225469			PB1D10	-0.456514	0.0052412	0.0206291	1265.99	1311.59	1011	867.416
RLTR24B_MM	-0.58169	0.000487385	0.00174449	11.9605	10.8022	7.09137	8.18451			ORR1A2-int	0.456366	0.00160249	0.00787713	109.207	103.258	145.867	145.619
ERVB3_1-I_MM-int	-0.581527	0.00506825	0.0131276	3.36188	3.73341	2.47931	2.23214			IAPEY4_LTR	-0.454495	0.282579	0.399658	0.88498	0.614556	0.662932	0.423287
(TCCA)n	-0.580753	1.77238e-05	9.33455e-05	22.8005	21.9835	14.2361	15.7828			IAPLTR2b	0.454152	0.109815	0.203785	6.79222	4.57648	7.59655	7.91546
LTRIS4A	-0.580559	0.0104756	0.0245987	4.82732	5.21161	3.27909	3.44967			RLTR12B2	-0.452857	0.158837	0.264968	2.21245	3.15123	1.89099	2.04871
MER2	-0.580008	0.000336051	0.00127722	134.475	137.7	90.0728	92.0137			LTR78B	0.451963	0.159836	0.265833	2.65494	1.90905	2.92342	3.27624
L3b	-0.579841	1.68234e-05	8.90274e-05	23.0591	23.727	14.4938	16.9327			Lx8b	0.448189	0.00578785	0.0224609	190.116	206.778	246.937	294.582
L1ME3E	-0.579798	0.00555663	0.0139992	4.99972	5.28741	3.67898	3.15656			(CCCA)n	-0.447184	0.205437	0.317781	1.63721	1.28141	1.315	0.821176
BC1_Mm	-0.579783	9.98764e-06	5.7533e-05	99.9083	93.5436	63.769	65.679			BC1_Mm	-0.44712	0.000639363	0.00366392	74.8029	76.4403	58.5336	52.4283
ETnERV3-int	0.57491	0.00929263	0.022055	4.82732	5.21161	7.3935	7.57574			(GGGGA)n	0.446867	0.0716474	0.151805	2.1682	2.35362	3.19511	2.9884
Tigger8	-0.574335	0.083832	0.144421	1.55164	2.16045	1.12858	1.39791			MER68B	-0.446581	0.00470744	0.0190015	7.9427	8.39457	6.14027	5.86675
MTA_Mm	0.573874	0.00109707	0.00358342	198.61	197.624	277.088	312.77			(ATTG)n	-0.445996	0.0195483	0.0595604	5.19926	5.55715	4.12974	3.78418
LTR40b	0.57264	0.00322457	0.0090517	7.32718	6.46239	8.3799	12.2655			7SK	-0.445898	0.119845	0.216784	6.32761	5.26949	4.65139	3.85191
MERVK26-int	-0.571299	8.01051e-05	0.000363099	14.051	15.1989	9.34852	10.4166			MER44C	-0.444986	0.178424	0.287244	2.83194	3.81809	2.83648	2.0741
RLTR41A2	0.570979	0.0172034	0.0370897	4.63337	4.13138	6.4782	6.53859			Charlie4	-0.442659	0.212647	0.326649	1.99121	1.71291	1.59756	1.12594
L1MEa	-0.568989	0.0244366	0.0503293	2.84467	3.25962	1.88392	2.27723			MER20	-0.441818	0.00115275	0.00595766	125.689	126.455	96.549	89.0934
MamRep605	-0.567583	0.000354923	0.0013217	7.49959	7.56157	4.69203	5.56907			LFSINE_Vert	-0.441767	0.00176134	0.00843308	15.6199	14.3701	11.4437	10.616
B1_Mus2	-0.567074	0.00142041	0.00438819	1260.43	1251.77	814.912	880.815			B1F2	-0.440161	0.00344502	0.0144325	324.412	336.567	261.608	225.595
Tigger2b	-0.566778	0.0297778	0.0592343	7.52114	5.85595	3.91891	5.16323			Tigger9b	-0.439054	0.00943466	0.0331261	8.11969	8.09383	6.1294	5.83289
RLTR1C	-0.565311	0.000785329	0.00265619	5.30143	6.21603	3.94557	3.83297			U1	-0.438949	0.151531	0.257835	1.2611	1.34679	1.09764	0.838108
ID	-0.565097	1.56851e-05	8.42124e-05	78.681	77.5108	53.1142	52.444			RMER13B	0.437886	0.147183	0.251988	40.8197	24.8568	41.8517	47.0441
Tigger12c	-0.563594	0.0382482	0.0736978	1.85335	2.08464	1.38628	1.26262			(TTTCC)n	0.436861	0.0405157	0.0987013	3.31868	3.80502	5.22738	4.46144
(GAAAA)n	0.562697	0.00298582	0.00846749	27.1106	25.8496	37.0475	41.2157			RMER10B	-0.436771	0.00263791	0.0116236	48.342	44.248	37.9067	30.4936
RLTR13B3	0.562495	0.00039146	0.00143839	3.46964	3.90397	5.0386	5.97492			L1M7	0.434531	0.0113154	0.0386262	6.23911	6.36784	7.68349	9.34617
MER34A1	-0.560228	0.000378583	0.00139571	7.24098	6.63295	4.58539	4.84757			ORR1A4-int	-0.434406	0.00223273	0.0101558	71.3073	71.2623	56.5014	49.0166
(TTGG)n	-0.560101	0.00207661	0.00620737	9.80549	11.0297	6.54041	7.66593			RLTR1D2_MM	0.433539	0.0210513	0.0629881	4.02666	3.58273	5.19478	5.04558
MER47B	-0.559185	0.000351762	0.0013217	12.133	12.4321	7.90003	8.83837			IAPLTR4	0.433113	0.13105	0.231167	7.98695	5.09951	9.1289	8.4742
B1F	-0.557897	0.000452795	0.00164194	997.122	999.093	665.94	690.092			RLTR20B2	-0.431462	0.00141388	0.00717317	9.09317	9.21834	7.03143	6.56094
MER67A	-0.556972	0.22535	0.327083	1.01288	0.758052	0.47098	0.766593			Charlie19a	-0.43115	0.0320602	0.0838201	4.75677	4.82492	3.68416	3.42862
RLTR31_Mur	0.556123	0.000609327	0.00211259	14.7837	11.5792	20.6787	17.9698			Charlie22a	0.429794	0.0725811	0.153489	1.76996	2.0921	2.44524	2.78523
(CGGGG)n	-0.55174	0.434689	0.550322	1.18528	0.966516	0.702027	0.766593			L1MCb	0.429511	0.0966894	0.188272	4.02666	4.72031	5.41213	6.39163
(CGTG)n	-0.551544	0.0500467	0.0936577	11.6804	12.4321	8.15774	8.29724			RLTR10D2	-0.429327	0.3168	0.436339	5.30988	2.65436	3.48854	2.40427
tRNA-Arg-AGG	-0.547748	1	1	0	0.0189513	0.00888642	0			RLTR14	0.429314	0.000535486	0.00318413	29.2486	27.6681	35.9179	40.6609
RMER20A	-0.545232	0.000240976	0.000966811	20.3868	20.6948	14.165	13.9791			LTR40a	0.42834	0.00134057	0.00683256	7.36746	7.34852	9.61795	10.1758
MER131	-0.543249	0.0378595	0.0730761	3.59894	4.37775	3.23466	2.1645			MTB-int	-0.428159	0.00973975	0.0338747	26.129	25.6021	21.0617	17.3971
MER104	-0.542991	0.0145203	0.0321432	5.27988	5.32531	4.05221	3.15656			(TAAAA)n	0.427857	0.043555	0.104043	3.49567	4.22344	4.97742	5.45193
Charlie4a	-0.541071	0.00398989	0.0108157	13.1027	14.9905	8.19328	11.2509			MER44D	0.427736	0.0100544	0.0345347	9.13742	9.13988	11.5633	13.0118
GA-rich	0.540714	3.54675e-05	0.000175121	97.5593	100.177	145.409	142.226			Lx7	0.426659	0.012884	0.0425363	348.616	387.575	465.628	523.936
(GTTTG)n	-0.539916	0.00292245	0.00831177	8.08145	8.50913	5.66954	5.74945			BGLII	-0.42547	0.00572957	0.022313	40.6648	40.2992	32.1902	28.1062
(CAGTG)n	-0.539753	0.141441	0.222207	1.74559	2.06569	1.54624	1.03716			MLT1B-int	-0.424449	0.170402	0.277154	1.63721	2.34054	1.64103	1.35452
tRNA-Ala-GCY_	-0.539336	5.44143e-06	3.38102e-05	36.3558	36.6139	24.8642	25.3652			Tigger9a	-0.423538	0.0782279	0.161137	3.40717	4.26266	2.90169	2.84449
L1ME4a	-0.539161	0.0319899	0.0627319	32.9508	30.2273	21.363	22.1185			MER21C	-0.423207	0.00159559	0.00787713	46.9482	46.0002	37.6458	31.6872
tRNA-Tyr-TAC	-0.538079	0.514154	0.621615	0.40946	0.43588	0.213274	0.383297			Charlie17a	-0.422185	0.183188	0.292783	0.995603	1.28141	0.988964	0.736519
RMER1B	0.536788	0.0105031	0.024611	86.6763	86.8917	120.855	130.975			U6	-0.422048	0.0974196	0.188697	4.13728	5.11258	3.74937	3.18312
L1ME3C	-0.535339	0.0148114	0.0325675	8.66332	8.03535	5.62511	5.90728			(CAATA)n	-0.421587	0.335931	0.451446	0.929229	1.22911	1.0107	0.617999
(CAGA)n	0.534486	5.09718e-06	3.20311e-05	41.4201	40.1767	61.1297	56.9759			Tigger10	-0.421483	0.00366823	0.0153097	7.19046	7.12623	5.04263	5.62971
(GGAGA)n	0.533748	0.0809156	0.140051	1.03443	0.985467	1.59956	1.28517			BLACKJACK	0.420817	0.0739702	0.155534	4.49127	5.30872	5.65122	7.49217
MER91A	-0.532585	0.105358	0.175492	3.25413	4.30194	1.9639	3.33693			RLTR41C	0.420111	0.134566	0.235863	3.80541	2.48437	3.93412	4.41065
L1M3f	0.532289	0.184683	0.277526	1.63784	2.63423	2.23049	4.01334			B1F	-0.419552	0.00825937	0.0297552	793.053	824.263	648.587	560.635
L1P5	-0.531449	0.0674579	0.119757	2.0904	2.04674	1.26187	1.64592			RLTR10A	-0.41808	0.0944677	0.184923	4.91164	3.76579	3.45594	3.0138
LTR48B	-0.530925	0.0281482	0.0567265	2.26281	2.42577	1.47515	1.8263			ID_B1	-0.417787	0.0127021	0.0420913	1939.9	1917.23	1554.14	1333.21
ORR1A4	0.530588	0.000321147	0.00123329	161.931	167.321	226	249.684			(TCTCC)n	-0.417077	0.0887697	0.176581	2.69919	2.83742	2.36917	1.79474
B3	-0.529542	0.00175963	0.00532018	4621.04	4580.7	3117.97	3256.78			ERVB5_1-I_MM-int	0.416448	0.23539	0.353725	0.619486	0.614556	0.880287	0.770382
MamRep1527	0.528891	0.118276	0.19294	0.905123	1.04232	1.59956	1.17244			MLTR31FA_MM	-0.415986	0.022813	0.0663979	7.96482	7.17853	6.15114	5.18949
RLTR12D	-0.528194	7.74227e-06	4.6014e-05	34.4162	34.4156	24.722	22.9302			YREP_Mm	0.415569	0.0213504	0.0634773	3.71692	4.00115	5.22738	5.09637
RLTR31_Mm	-0.52767	0.0196097	0.0416283	8.51246	9.13452	5.20744	7.12481			L1MD3	-0.413144	0.0038653	0.0160113	34.0054	38.7301	27.4084	27.2597
RSINE1	-0.527617	0.00129455	0.00409079	2862.58	2838.71	1945.56	2009.44			U5	0.412716	0.225933	0.343244	0.707984	0.745312	1.06504	0.880436
MER130	0.526889	0.22172	0.323512	0.517213	0.511685	0.506526	1.03716			MER91B	-0.412462	0.119622	0.216784	2.45582	2.24901	1.92359	1.60849
RLTR13D3	0.525826	0.00141101	0.00437136	6.83152	6.5761	10.5126	8.68054			L1ME3D	-0.411649	0.0423208	0.101754	4.00453	4.18421	3.4342	2.7429
MMAR1	-0.525199	0.000290446	0.0011351	22.822	22.0025	17.2397	13.7536			G-rich	-0.41105	0.00969231	0.0338161	64.8027	59.5596	51.5783	41.9477
L1M7	0.52392	0.00267434	0.00774298	6.27121	6.68981	9.67732	8.92856			ERVB3_1-I_MM-int	-0.408655	0.0294023	0.0787382	8.56218	8.26381	7.40093	5.29108
MLTR18A_MM	0.523184	0.00053957	0.00190052	9.9779	8.13011	12.8409	13.1674			(TTAGGG)n	0.408341	0.0245317	0.0697481	3.36292	3.9227	5.33606	4.40218
Cheshire	-0.52224	0.000686251	0.00234257	23.0806	25.5274	16.1644	17.7444			(TCCCC)n	-0.406833	0.0773214	0.160567	4.53552	3.81809	3.60809	2.68364
MLT2F	0.521612	0.0204592	0.0431008	5.81865	6.25393	9.03749	8.2747			RLTR13C3	-0.402716	0.0134418	0.0438545	7.14621	7.087	6.0642	4.72388
URR1A	-0.520413	0.000669078	0.00229399	329.034	311.502	220.294	226.28			ETnERV-int	-0.402494	0.0757411	0.158056	120.313	109.456	96.6468	77.1821
ERVL-E-int	0.517952	0.000824999	0.0027734	6.68067	6.76561	9.13524	10.1912			UCON29	0.402182	0.149311	0.255236	1.76996	1.76521	2.0214	2.64131
tRNA-Ala-GCA	-0.516039	0.00207289	0.00620737	10.4951	9.03977	6.99362	6.62878			MER67A	-0.401659	0.332495	0.44901	0.995603	1.0199	0.967229	0.567204
LTR88b	-0.515453	0.139343	0.219848	0.711168	0.795954	0.533185	0.518578			RMER30	-0.400581	0.000543442	0.00319706	41.9923	46.2355	34.2442	32.6523
LTR41	-0.51369	0.00217113	0.00643772	5.79709	5.68539	4.00778	4.03589			MamRep1161	-0.400029	0.041318	0.100135	3.98241	4.60263	3.56462	2.97994
X8_LINE	0.513603	0.17508	0.265622	1.98265	1.36449	2.71036	2.02922			MER54A	-0.399778	0.0477741	0.112422	4.3364	4.41957	3.53201	3.11539
MER58A	-0.513454	0.000210947	0.000860914	73.6382	66.8981	46.9025	51.6098			B1_Mus2	-0.396543	0.0254308	0.0715687	1008.52	955.281	836.098	655.764
MER21B	-0.511958	5.11636e-05	0.000240796	44.3295	43.2658	33.333	27.9356			IAPEY3C_LTR	0.39404	0.177984	0.286953	1.83633	1.54293	1.94532	2.46353
LTR33A	0.510687	0.0330542	0.0644761	3.836	2.44472	4.65649	4.23881			(TAG)n	-0.393207	0.220582	0.337279	2.76556	4.48495	3.17338	2.38734
LTR28B	0.510435	0.36689	0.483072	0.193955	0.322172	0.346571	0.405843			MLT1E1	0.391046	0.0135653	0.044127	5.19926	5.41332	6.4011	7.51757
RMER4A	-0.50855	5.04798e-05	0.000238593	75.2114	78.4584	55.3091	52.6695			MamSINE1	-0.390442	0.0117242	0.0397759	6.01786	5.97557	4.86875	4.29213
B1_Mm	-0.508211	0.00249189	0.00731042	566.391	568.994	381.547	416.779			(TTTC)n	0.389821	0.012499	0.0417641	24.0936	28.2957	36.0809	32.6523
Kanga1	-0.50759	0.0409983	0.0784501	2.93087	2.50157	1.77728	2.07431			Lx9	0.389426	0.0163194	0.0512764	423.065	458.982	539.8	615.594
(GGGTG)n	-0.505523	0.280568	0.387885	8.42626	8.58494	5.32297	6.67387			L1M6	0.388966	0.26002	0.379446	1.54872	1.80444	1.82578	2.57358
IAPLTR3	0.503364	0.23191	0.332244	1.01288	1.36449	1.21744	2.20959			RSINE1	-0.388604	0.0176682	0.0551272	1960.52	1980.67	1589.97	1420.59
ORR1A1	0.502854	0.000562278	0.00197422	58.0787	59.7155	75.579	91.4726			RLTR25B	0.388428	0.00105451	0.00559199	26.9698	28.0865	33.9943	38.0873
(CAGT)n	-0.502597	0.117793	0.192721	0.948224	0.833857	0.74646	0.450937			L1Md_A	0.387959	0.276832	0.393037	717.785	445.71	763.491	758.945
LFSINE_Vert	-0.502432	0.000532529	0.00188172	13.663	13.6449	9.6862	9.58241			L5	0.383961	0.319585	0.438629	0.553113	0.549177	0.728138	0.711122
Charlie1b	-0.5011	0.00133573	0.00418505	23.9642	25.5274	19.4613	15.377			MER21B	-0.383851	0.00221446	0.0101206	49.1385	48.4191	38.8522	35.9201
MIRc	-0.500949	0.00061747	0.00213413	307.612	295.735	211.843	214.511			Charlie16a	-0.383523	0.124759	0.222196	2.54432	2.73281	2.06487	1.98945
(TGGG)n	-0.500393	0.185141	0.277837	1.93955	1.5161	1.03083	1.443			RLTR8	0.383238	0.0264978	0.0734501	6.23911	5.55715	7.70523	7.63609
(TATAA)n	-0.499703	0.0570348	0.104093	4.48251	3.97977	3.19911	2.75072			LTR82A	-0.383125	0.153806	0.259486	3.2523	3.4912	2.58652	2.59051
L1_Mur1	0.497518	0.00575205	0.0143383	61.3759	61.1369	86.6515	86.3094			RLTR13D4	0.382885	0.0787959	0.161677	4.46915	3.60888	4.65139	5.81596
Charlie14a	-0.494893	0.369148	0.485211	0.560314	0.43588	0.328798	0.383297			IAPEY_LTR	-0.38027	0.102146	0.194113	5.88512	8.44687	5.90118	5.1641
LTR16E1	0.493601	0.0513202	0.0957169	1.8318	2.69108	3.19023	3.20165			L1ME3E	-0.38013	0.0667088	0.144002	4.29215	5.20411	3.66243	3.66566
RLTR34B_MM	0.488314	0.000991386	0.00328285	16.4	16.6203	23.2113	23.1105			MER90	-0.380006	0.0840967	0.17035	2.58857	2.82434	2.15181	2.02331
B3A	-0.487222	0.00228696	0.00676304	2313.92	2312.25	1634.86	1665.45			MER47B	-0.377983	0.0132633	0.0434001	11.372	13.9386	10.2374	9.31231
(CTTTG)n	-0.487047	0.129937	0.207975	1.14218	0.966516	0.693141	0.834234			RLTR19C	-0.377374	0.0256132	0.071717	6.34973	6.79934	5.35779	4.79161
(CCCA)n	-0.486652	0.183229	0.276469	1.93955	1.4782	1.23521	1.19498			(TTGG)n	-0.372548	0.0372149	0.0923364	8.62856	10.709	8.06386	6.93344
MLTR31C_MM	-0.486076	0.00373015	0.0102625	8.31851	9.41879	5.97168	6.76406			Charlie4z	-0.370551	0.027887	0.0757813	9.95603	11.8596	9.20497	7.72921
(CCAA)n	-0.485928	0.00530129	0.0136038	13.2536	11.4087	7.71342	10.0108			RLTR9F	-0.368002	0.271947	0.390293	2.14608	1.5037	1.52148	1.28679
Charlie11	0.485899	0.129815	0.207975	0.969774	1.02337	1.5729	1.17244			RLTR12B	-0.367813	0.0115529	0.0393153	19.6023	21.4964	17.1602	14.7388
L1M4	-0.484788	0.00882276	0.0209849	242.336	239.525	171.766	172.574			BGLII_A	0.367654	0.192298	0.302965	3.5178	3.03355	4.08627	4.34292
L1MA10	0.484074	0.0271835	0.0551651	4.22391	4.18824	6.10497	5.63671			RLTR20D	-0.366785	0.0530868	0.12106	10.1994	8.52533	7.53134	6.95883
L1MC	-0.482686	0.00465473	0.0123161	100.469	96.5	70.0517	70.9099			MLTR18A_MM	-0.366733	0.0161599	0.0509198	7.87632	8.82607	6.47717	6.51015
RMER19A	0.482668	0.000844277	0.00282961	38.2307	40.48	51.3102	58.7797			tRNA-Ala-GCY_	-0.366635	0.00185952	0.008789	29.9566	31.7477	25.2784	22.6289
RLTR13D5	-0.482486	0.00406194	0.0109573	15.8612	14.9715	11.4901	10.5294			ORR1A1	0.364933	0.012216	0.0409423	56.9042	52.538	70.7598	70.1386
MER57-int	-0.481468	0.106331	0.17658	2.43521	1.53505	1.44849	1.37536			LTR86C	-0.363265	0.33762	0.45264	0.730109	0.679934	0.641196	0.45715
MIR	-0.480326	0.00109835	0.00358342	618.414	607.275	436.208	442.392			B1_Mm	-0.362498	0.0307395	0.0819227	481.274	453.294	402.324	324.602
LTR33C	0.479689	0.0922138	0.156184	1.63784	1.74352	2.50597	2.18705			MER57D	-0.362491	0.2099	0.323778	1.61509	2.00058	1.53235	1.30372
LTR73	-0.478721	0.102892	0.172421	2.58606	2.04674	2.0261	1.21753			RLTR31_Mm	-0.362177	0.146286	0.25123	2.23457	1.79136	1.77144	1.34605
RLTR50B	0.477772	0.152782	0.237326	2.06885	2.53947	3.55457	2.8409			(CACAG)n	-0.361213	0.157028	0.263141	3.93816	2.61513	2.58652	2.47199
LTRIS_Mus	0.47535	0.00539021	0.0137744	25.0202	23.7649	29.7695	38.1718			IAPLTR3	0.36107	0.405505	0.519084	1.21685	0.889144	1.39107	1.29526
(CCG)n	-0.474871	0.605027	0.70473	4.99972	4.75678	3.41239	3.6075			MLT1H	0.360153	0.0216187	0.0639569	23.806	19.9142	25.6044	30.4089
ERV3-16A3_I-int	0.474697	0.0569037	0.104026	4.31011	4.3209	4.9764	7.10226			LTRIS_Mus	0.358293	0.0360273	0.0907174	23.5405	21.1826	27.6693	29.6131
LTR53	0.47303	0.125524	0.202081	1.31458	1.19393	1.38628	2.1645			IAPEY5_LTR	0.356763	0.557265	0.660595	0.553113	0.366118	0.543387	0.617999
MLTR32C_MM	-0.469945	0.110308	0.182362	2.34901	2.42577	1.42183	2.09686			Tigger8	0.356731	0.250696	0.370682	1.46022	1.92212	2.20615	2.15876
(CTAAA)n	-0.468476	0.380767	0.495445	0.603415	0.530636	0.24882	0.631312			(TCTA)n	0.35592	0.100569	0.191637	22.3015	29.4464	31.9403	34.3539
RLTR12E	-0.465531	0.00263965	0.00768277	31.6793	34.7946	26.5793	21.4421			RLTR21	0.355212	0.00266345	0.0116896	25.7529	26.1382	31.6903	34.6841
RLTR14	0.464822	0.00020225	0.000834674	26.4425	25.9064	34.6482	37.6758			(ATGGTG)n	-0.351019	0.0849169	0.171071	6.46035	6.09325	5.34693	4.4953
RLTR30E_MM	-0.46192	0.00693296	0.0167787	5.58159	6.19707	4.22105	4.35154			(AGCTG)n	-0.350235	0.567223	0.671679	0.973478	0.523026	0.749874	0.414821
MER46C	-0.460305	0.0116994	0.0270137	18.7274	17.5299	14.1738	12.1077			(GAAAA)n	0.349294	0.0681689	0.146114	8.45156	11.402	13.2695	12.1229
RLTR9A3B	-0.455131	0.152386	0.237044	1.50854	1.34554	1.07526	0.992062			MER130	0.348946	0.399093	0.51565	0.840731	0.719161	0.793345	1.17674
(CTTA)n	-0.454321	0.35908	0.473917	0.431011	0.739101	0.364343	0.518578			B3A	-0.348186	0.0290989	0.0781149	1447.65	1472.63	1199.22	1094.88
RMER6D	0.450174	0.0003533	0.0013217	24.2444	23.0827	33.6795	30.8892			MTEa-int	-0.346837	0.00941342	0.0331261	19.9342	18.1098	14.6388	15.2299
alignment_not_unique	0.449387	0.350236	0.463905	360029	350806	439144	531472			B3	-0.346721	0.0402319	0.0982262	3198.16	3303.47	2702.09	2410.62
7SK	-0.448879	0.126008	0.202566	7.00392	6.19707	3.45682	6.31312			LTR40b	0.345952	0.0714439	0.151664	9.15954	8.31612	10.7482	11.4287
RLTR44C	0.448353	0.0639073	0.114557	5.47384	6.04546	8.40656	7.28263			MER110	-0.344938	0.40781	0.521431	0.995603	1.17681	0.923758	0.795779
MER20B	-0.447048	0.00443687	0.0117961	12.0036	12.9816	9.19745	9.13148			MER58C	-0.343176	0.06866	0.146882	6.90284	7.47927	5.58602	5.76516
ORR1A2	0.447046	0.0041475	0.0111398	296.557	300.549	383.654	430.419			RLTR11B	-0.343173	0.0224246	0.0654645	23.983	21.8886	19.8988	16.2542
RLTR44-int	0.446866	0.0140633	0.0314859	21.098	22.0972	28.1255	30.799			RLTR26	0.343094	0.187991	0.298304	13.9827	10.029	14.541	15.8563
(GGGGA)n	0.445707	0.0789458	0.137286	1.8749	2.55842	2.8792	3.20165			Arthur1C	0.342775	0.248464	0.369357	0.929229	0.941447	1.16285	1.2106
RLTR1E_MM	0.445631	0.139283	0.219848	2.71537	2.40681	4.27437	2.61544			L1MEe	-0.342491	0.0633355	0.138711	8.16394	11.0882	8.22688	7.03502
ORSL-2a	-0.444769	0.377989	0.492991	0.193955	0.360075	0.275479	0.0901874			MER34A	-0.339846	0.0566846	0.127425	6.37186	8.26381	5.78164	5.84136
IAP1-MM_I-int	0.44242	0.000241266	0.000966811	41.8942	42.2803	59.8856	54.4056			(TAGA)n	0.339778	0.113597	0.208827	19.6908	26.2167	27.5714	30.5952
RLTR13E	0.440043	0.00238366	0.0070302	11.8312	11.1434	14.9825	16.2337			MER112	-0.338867	0.120924	0.217466	3.98241	5.08643	3.61896	3.58947
MER90a	-0.439357	0.0169617	0.0366487	5.21523	6.48134	4.29214	4.35154			MER110A	0.337069	0.501266	0.611246	1.0841	0.954523	1.07591	1.48997
MusHAL1	0.437067	0.0244889	0.0503433	37.4979	32.691	47.6845	47.3259			MER135	0.336997	0.25929	0.379446	1.41597	1.58215	1.6519	2.14183
L1PB4	-0.435073	0.260019	0.36495	1.89645	1.55401	1.69731	0.78914			LTR80A	0.334582	0.323852	0.440566	0.68586	0.980674	0.891154	1.236
L1M4c	-0.434515	0.00580656	0.0143992	44.3295	46.8097	34.8881	32.5126			Kanga1b	0.334391	0.335847	0.451446	1.59296	1.63446	2.03227	2.04024
RLTR12G	-0.433872	0.00594779	0.0146836	11.9174	11.9204	7.88226	9.89807			MIR3	-0.334248	0.026108	0.0725514	240.914	232.354	198.173	177.222
RLTR17D_Mm	-0.432753	0.0112444	0.0261817	19.5032	17.4352	14.2805	13.0321			RLTR9B2	0.333679	0.303606	0.423441	1.2611	0.928371	1.23892	1.4815
RLTR48B	0.432035	0.133546	0.212768	1.48699	1.66771	1.75951	2.57034			L1M3c	-0.333068	0.307594	0.428462	3.1638	3.56965	2.98863	2.37041
(TA)n	-0.429743	0.0185713	0.0396659	99.1756	97.2391	76.2633	69.512			Tigger15a	0.331668	0.0125469	0.0417979	12.611	14.2263	16.7907	17.0585
(CTATA)n	-0.429045	0.426942	0.542757	0.646516	0.360075	0.328798	0.42839			MMERVK10D3_I-int	0.331239	0.225536	0.343112	28.2087	17.3122	30.5057	26.6925
Tigger6a	-0.428606	0.0367954	0.071396	7.28408	5.78015	4.80756	4.89267			LTR67B	0.330541	0.0529353	0.120964	5.33201	5.97557	6.4663	7.78001
B1_Mus1	-0.426948	0.0142837	0.0318503	1566.51	1557.3	1120.51	1203.12			RLTR13A3	-0.33014	0.203357	0.316333	6.90284	7.34852	5.82511	5.51966
RMER21B	0.426263	0.00673953	0.0163822	9.43914	10.12	12.2011	14.182			LTRIS3	-0.32944	0.124288	0.221714	4.77889	4.43265	3.96672	3.3609
L1MB8	-0.423385	0.0141782	0.0316789	146.07	139.254	101.998	110.795			L1MB2	-0.329404	0.0640184	0.139452	47.3022	55.1793	41.7104	39.8905
ORR1E-int	-0.42273	0.00559657	0.0140677	24.6107	22.8932	15.2935	20.3147			MTA_Mm-int	0.328756	0.129076	0.228814	166.907	141.845	201.76	185.975
RLTR30B_MM	-0.420777	0.0207239	0.0433282	6.29276	7.3152	5.63399	4.44173			RLTR12D	-0.328722	0.0052696	0.0206673	27.191	28.1257	22.8875	21.1897
LTR40c	-0.420644	0.00485465	0.0126933	10.3443	9.41879	7.1358	7.66593			(CTAAT)n	-0.328475	0.550443	0.655318	0.309743	0.431497	0.304297	0.296301
MIR3	-0.420215	0.00526933	0.0135532	216.669	215.154	155.521	167.23			MLT1J1	-0.328011	0.0333746	0.0860427	11.6817	11.572	9.34625	9.17686
ERVB3_1-LTR_MM	-0.419718	0.214708	0.314943	1.53009	1.68667	0.977507	1.48809			RLTR20A2B_MM	-0.326535	0.0924945	0.182351	6.06211	5.9625	5.32519	4.2752
X9_LINE	0.418868	0.654433	0.743124	0.344809	0.397977	0.74646	0.225469			MER21-int	-0.325985	0.475617	0.588403	2.14608	2.19671	1.6519	1.81167
LTR80A	0.418833	0.375916	0.490865	0.323258	0.284269	0.391003	0.42839			RLTR12G	0.32582	0.035479	0.0899995	7.27896	7.58388	8.99849	9.64247
ORR1A2-int	0.418319	0.00390823	0.0106204	89.3701	91.2694	118.305	123.128			RMER17A2	0.325695	0.093826	0.183992	25.3547	18.9989	26.1478	29.3422
RLTR33	-0.415839	0.00113521	0.00367051	23.5763	24.6556	18.4038	17.7218			LTR87	-0.324529	0.15449	0.26007	3.96029	4.05345	3.49941	2.91221
LTR52	-0.412696	0.266508	0.373111	0.948224	0.58749	0.693141	0.405843			(CATA)n	0.32425	0.0668971	0.144002	27.3901	34.9512	39.1673	38.9762
MamGypLTR1a	-0.412084	0.647771	0.737073	0.474112	0.454831	0.0888642	0.653859			URR1B	-0.323647	0.0317153	0.0833738	279.986	308.481	243.209	227.043
RMER1C	0.411081	0.0101886	0.0240268	40.3642	41.4465	53.8517	54.9467			(CTA)n	-0.322736	0.350071	0.465359	1.57084	2.28824	1.76057	1.35452
L2b	-0.410306	0.00341558	0.00947497	188.115	182.236	137.011	141.684			RLTR9D	-0.322438	0.172351	0.279191	21.5935	17.979	17.834	13.7991
MER63D	0.410175	0.0376334	0.0727666	10.5167	7.90269	12.2099	12.2429			RLTR17D_Mm	0.32236	0.0557956	0.125939	13.9827	16.8022	19.6923	18.8786
MIRb	-0.409012	0.00554588	0.0139992	662.377	659.657	493.836	501.848			L1MEb	-0.319966	0.209547	0.323686	4.13728	5.09951	3.41247	4.00429
RLTR10D	0.40867	0.0411879	0.0786378	3.9222	3.75236	5.55401	4.55446			Kanga1	-0.319391	0.182686	0.292404	2.36732	2.83742	2.13008	2.06564
MER102c	-0.408348	0.0196475	0.0416286	5.99105	6.32973	4.16773	5.23087			Cheshire	-0.319366	0.0360901	0.0907174	20.5758	23.1308	18.6382	16.4405
(TTTA)n	-0.407426	0.00475429	0.0124899	54.0272	52.5898	38.2205	42.2303			Tigger1a_Art	-0.318572	0.364992	0.479467	0.840731	1.09835	0.847683	0.728053
L1MB1	0.405489	0.0168952	0.0366393	21.3566	19.5388	25.9928	28.2061			MER90a	-0.318443	0.07744	0.160567	4.69039	4.18421	3.49941	3.58947
L1MC4	-0.405013	0.0193034	0.0411359	150.121	151.591	113.977	113.884			(CAAT)n	0.316059	0.078938	0.161677	4.62402	5.20411	5.99899	6.27311
RMER17B	0.404748	0.0393907	0.0756356	47.6913	50.4863	63.7068	66.2878			L1M3	0.314574	0.0646703	0.140521	62.4353	72.0599	80.0844	87.2309
RLTR13A1	0.402714	0.0644611	0.11499	2.32746	2.86165	3.67009	3.15656			RMER17A-int	0.314539	0.0620422	0.136419	4.35853	4.01423	4.94482	5.42654
RLTR11B	-0.400874	0.00717258	0.017283	41.0322	37.3909	30.7737	28.5669			HAL1b	0.313837	0.0670572	0.14401	4.80102	5.15181	6.00986	6.38316
MTB-int	-0.400337	0.0174002	0.0373952	17.5206	20.2779	14.7515	13.8663			RLTR49	-0.31232	0.0190088	0.0582375	15.7969	16.253	13.8564	11.9875
L1MEg1	-0.39866	0.272642	0.378822	2.1766	2.16045	1.25299	2.09686			L1MDb	0.31047	0.251565	0.37147	4.20366	4.9949	5.53168	5.90062
MER21C	-0.39841	0.00340613	0.00947497	38.9634	37.8836	27.308	31.0921			RLTR13B2	0.309047	0.0997972	0.191637	15.819	12.6834	18.0404	17.2024
MER5A	-0.394689	0.00333123	0.00932746	127.816	119.204	92.25	95.6663			Charlie13a	-0.308182	0.194281	0.305653	3.93816	3.66118	3.01036	3.11539
Lx8b	0.393505	0.0154895	0.0339236	182.921	184.415	253.308	229.166			MER99	0.307619	0.324369	0.440728	0.995603	1.22911	1.3802	1.39685
(TTTTTG)n	-0.392322	0.0337616	0.0657401	46.9155	44.6493	33.955	35.827			MER113A	0.306801	0.397434	0.514108	1.57084	1.81752	1.96706	2.23495
MLT1J-int	0.391973	0.0564837	0.103429	2.78002	3.82816	4.21216	4.50937			RLTR13C2	0.306647	0.0152996	0.0489055	17.2792	19.3912	21.7355	23.6871
MER33	-0.390916	0.0073814	0.017709	39.3944	37.6373	29.1919	29.5589			LTR90A	-0.306596	0.524231	0.632279	0.376117	0.653783	0.402106	0.448684
Kanga1b	-0.389614	0.301617	0.411838	1.68094	1.85723	0.950847	1.8263			RLTR12C	-0.306568	0.0519559	0.119432	13.2747	12.7749	11.3133	9.75253
L1MA7	-0.387475	0.0389974	0.0750107	40.5581	39.0397	31.8578	28.9502			Charlie10	0.306552	0.255071	0.375144	2.47794	3.07278	3.27119	3.62333
L1MC4a	-0.384026	0.0150666	0.0330629	78.8965	74.706	61.1741	56.4799			MLTR31F_MM	0.30624	0.15242	0.25895	6.6816	5.46562	7.72696	7.24667
Charlie10	-0.383312	0.161113	0.247487	5.34453	4.13138	3.32352	3.96825			RLTR30E_MM	-0.305616	0.0520492	0.119432	9.97815	10.2121	8.60725	7.74615
MER68B	0.383123	0.0199468	0.0421819	5.9264	6.36764	8.87754	7.03462			L1ME2z	-0.305492	0.153848	0.259486	16.5491	20.7903	15.4213	14.832
MER31B	-0.382365	0.0295773	0.0590479	8.46936	9.36194	6.65593	7.05717			Ricksha_0	0.304991	0.352948	0.468059	0.575237	0.967598	0.891154	1.05822
(CTA)n	-0.379848	0.287614	0.39614	1.40078	1.25079	1.12858	0.879327			(TTG)n	0.304478	0.0312879	0.0829842	32.6336	38.3509	42.9167	44.8345
L1_Mur3	0.37978	0.0573397	0.104306	282.635	274.623	381.983	343.05			MER58A	-0.303844	0.0273264	0.0746305	64.7805	70.6085	55.3385	54.3754
RMER5	-0.377751	0.00547779	0.0139274	100.813	96.7843	79.9334	72.0598			MER94B	0.302971	0.556165	0.659998	0.464615	0.457648	0.402106	0.728053
RCHARR1	-0.376986	0.0216434	0.0451652	152.987	150.568	111.258	122.542			MLT2B2	0.302835	0.0366983	0.0918289	10.5091	10.4344	12.0415	13.7737
tRNA-Phe-TTY	0.376554	0.672113	0.75807	0.0862022	0.189513	0.151069	0.225469			(TCCTG)n	-0.30252	0.347916	0.463609	1.01773	0.836842	0.717271	0.770382
LTR86C	0.375575	0.342869	0.456334	0.689617	0.909662	1.2441	0.78914			MLT1F-int	-0.30194	0.122592	0.219922	4.29215	4.85107	3.66243	3.77572
MER126	-0.373924	0.235412	0.336389	1.40078	1.28869	1.27964	0.721499			ERVB7_2-LTR_MM	-0.301547	0.270366	0.390293	3.47355	2.51053	2.70607	2.1249
MER70A	0.372606	0.174442	0.265018	1.50854	1.53505	1.77728	2.20959			4.5SRNA	-0.301484	0.232333	0.350252	8.29669	5.00798	5.78164	4.96092
SSU-rRNA_Hsa	0.3718	0.643761	0.735537	2170.31	1915.24	2344.34	2942.23			Eulor9A	-0.301297	0.242427	0.36233	1.39384	1.35987	1.14111	1.09208
Helitron3Na_Mam	0.369117	0.180327	0.272834	2.80157	2.46367	2.58595	4.30645			Charlie1	-0.301286	0.027396	0.0746305	28.8061	30.5447	25.1479	23.0522
MamGyp-int	-0.369044	0.651398	0.740438	0.280157	0.416929	0.168842	0.405843			MIRc	-0.301028	0.0391261	0.0959499	312.553	305.918	259.402	242.594
L1MB3	-0.36657	0.0174128	0.0373952	95.5766	94.3206	72.4066	74.9007			HAL1-3A_ME	-0.300487	0.0290234	0.0781018	20.3988	20.0842	17.7579	15.1283
L2a	-0.365698	0.0112935	0.0262407	361.618	359.866	277.034	282.918			MER67B	-0.300419	0.156738	0.263053	4.04878	4.36727	3.34726	3.49635
LTR80B	0.365472	0.417673	0.53281	0.538763	0.341123	0.426548	0.744046			L1MB4	0.30021	0.087598	0.175196	37.0143	44.078	47.4377	52.4706
RLTR20A1	0.364653	0.239837	0.341729	1.68094	1.26974	2.19495	1.53319			L1P5	-0.299692	0.309558	0.429574	1.32747	0.99375	0.956361	0.905834
(TTAA)n	-0.363927	0.10552	0.175496	7.43494	6.78456	5.64288	5.3887			RMER1B	0.295989	0.157582	0.263271	100.755	77.1987	108.438	109.97
MER76	0.363678	0.219817	0.321584	1.29303	1.5161	1.55512	2.1194			RLTR48C	-0.295969	0.334564	0.450703	2.67706	3.0074	2.51045	2.13336
RMER4B	-0.362164	0.00588798	0.0145685	117.364	116.38	94.1517	87.6396			(CAGG)n	-0.295319	0.370206	0.485703	6.15061	3.4389	4.0428	3.73339
4.5SRNA	0.361354	0.160774	0.24731	4.48251	5.32531	5.91836	6.71896			Charlie1b	-0.293153	0.0612148	0.135137	19.4253	22.3201	17.3449	16.7706
MER5A1	-0.360688	0.00130709	0.00410693	38.3384	36.0454	28.2588	29.7168			(CAGAGA)n	0.293084	0.0150544	0.0482615	14.2924	14.9847	17.4862	18.413
LTR37B	0.358822	0.382337	0.49632	1.07753	2.2173	2.26604	1.96158			L1MA5	0.29254	0.14319	0.24672	40.7091	51.675	52.7411	60.4707
L1MEb	-0.358514	0.159968	0.246412	5.40918	4.69992	3.95446	3.92315			MER96B	-0.291881	0.131805	0.232128	3.31868	2.9551	2.65173	2.45506
RLTR42	-0.357172	0.0871776	0.149024	5.58159	7.12569	4.75424	5.20832			(TTTTA)n	0.291286	0.201603	0.315371	2.78769	4.38034	4.34709	4.51224
(TATATG)n	-0.357009	0.063228	0.113643	19.3955	19.3114	15.5424	14.6555			MLT1E1A	0.290783	0.0208372	0.0626249	12.1021	12.3696	14.0846	15.8479
MER92B	-0.356284	0.392621	0.506696	2.82312	2.29311	2.90586	1.01461			MER103C	0.289592	0.0802886	0.164059	9.91178	11.925	12.6174	14.1378
MER65D	0.355969	0.296511	0.40573	1.18528	0.947565	1.33296	1.39791			RLTR9A	-0.28871	0.197634	0.310111	6.6816	5.87097	5.48821	4.77467
MamRep38	0.35506	0.490817	0.601155	0.926673	1.26974	0.62205	2.25469			Tigger16a	-0.288178	0.191822	0.302646	3.47355	4.01423	3.15164	3.00534
tRNA-Gly-GGA	-0.354509	0.453181	0.568274	0.538763	0.644344	0.364343	0.608765			L1MB7	-0.285609	0.114379	0.209791	135.203	160.739	123.262	119.57
RLTR31B_Mm	0.353485	0.0238208	0.0491947	7.00392	6.17812	8.00667	8.88346			ERVB7_1-LTR_MM	-0.284979	0.459628	0.573756	12.9428	7.32237	9.13977	7.46678
L1MC3	-0.353211	0.0185777	0.0396659	73.6597	71.7686	55.7445	58.1258			MamGypLTR1a	-0.284816	0.69572	0.779602	0.619486	0.60148	0.423842	0.57567
MER68	-0.353205	0.0044282	0.0117961	25.365	25.0726	20.4921	18.9168			(GGGA)n	-0.283927	0.0422504	0.101754	8.31881	8.32919	7.19444	6.49322
(GGAAA)n	0.351562	0.111837	0.184339	2.58606	3.63865	3.82116	4.17117			MLT1N2	0.283171	0.14045	0.243314	6.37186	5.38717	6.54238	7.70382
MYSERV16_I-int	0.350288	0.0312119	0.0616434	35.192	31.6487	43.7923	41.3735			RMER19C	0.282113	0.0290155	0.0781018	56.3069	59.8211	66.2932	74.9387
RLTR42-int	-0.348704	0.00414972	0.0111398	42.9933	39.7977	30.516	34.6094			RLTR44D	0.281781	0.422689	0.536116	0.995603	0.889144	1.17372	1.10901
RLTR20A3_MM	-0.347791	0.0138179	0.0311888	12.0468	12.3183	10.1305	8.92856			RLTR19A	-0.281775	0.222229	0.339014	4.20366	4.49803	3.76024	3.41169
RLTR44E	-0.346884	0.250042	0.352738	5.75399	6.14022	4.55874	4.80248			LTR73	-0.281311	0.361025	0.476484	1.70359	1.77829	1.54322	1.32912
(CGG)n	0.344644	0.769941	0.843123	1.53009	1.00442	1.3063	1.91648			MLT2D	0.281199	0.0571423	0.127934	10.5091	11.0489	11.9545	14.2478
MLT1E1	-0.343729	0.0366165	0.0711737	6.87462	6.76561	5.02972	5.79454			MMTV-int	-0.280915	0.456667	0.570997	1.65934	1.54293	1.46714	1.16827
URR1B	-0.342061	0.0233679	0.0483987	272.076	265.299	207.045	216.923			GA-rich	0.280124	0.0315398	0.0832548	99.8479	101.179	121.175	122.939
Charlie20a	0.339721	0.410742	0.52518	0.926673	1.06127	1.59956	0.856781			(TAGTG)n	-0.279183	0.597061	0.697307	0.840731	0.810691	0.847683	0.51641
MLT1G3	0.33956	0.0206447	0.0432444	13.9432	14.5735	18.8481	17.1807			L1MEd	-0.278779	0.165553	0.271518	8.38519	9.58445	7.7487	7.09428
(AGCTG)n	-0.339201	0.568428	0.673106	1.57319	1.78142	1.1108	1.55573			L1M1	0.278635	0.120104	0.216784	4.22578	4.87722	5.59688	5.49426
L1M3e	0.338561	0.0121104	0.0278463	8.81417	8.52808	10.7526	11.2058			MLT1F	-0.276905	0.0344266	0.087935	19.3147	16.8284	14.5845	15.1791
(CAAAAA)n	-0.338241	0.00389243	0.0106035	46.7862	46.7528	36.0522	37.9915			MER77B	-0.275041	0.0664154	0.143748	13.2083	10.9966	10.1505	9.79485
(CTCTG)n	-0.336063	0.440464	0.555477	1.16373	0.833857	0.84421	0.721499			MER119	0.273853	0.27218	0.390293	6.94709	7.15238	7.55308	9.49009
(TTTG)n	-0.335871	0.0625386	0.112651	95.1241	91.5916	74.2461	73.6831			RLTR13A	-0.273593	0.272092	0.390293	4.27003	4.73339	3.59722	3.86037
L1ME3D	-0.335585	0.103246	0.172754	6.0126	6.00756	4.18551	5.43379			B4A	-0.272282	0.0899164	0.178221	1539.8	1469.23	1261.4	1230.1
(CCCCCA)n	-0.334433	0.122377	0.19812	4.52561	4.07453	3.599	3.17911			RLTR20B5_MM	-0.270903	0.0430743	0.103117	6.94709	6.9824	5.78164	5.76516
L1M5	-0.333444	0.0867336	0.148725	230.074	237.081	192.267	178.458			MLTR18B_MM	-0.270307	0.160784	0.266607	19.2926	18.5805	16.8341	14.5695
RLTR19C	-0.33246	0.055836	0.102582	5.53849	6.46239	5.00306	4.48682			RLTR19D	0.270166	0.679383	0.766733	0.707984	0.248437	0.47818	0.63493
L4	-0.332041	0.00341819	0.00947497	42.6701	45.4263	34.5149	35.5113			MLT1E2	0.26875	0.0318117	0.0833738	30.8637	31.1462	35.0919	39.6027
(CCCCAG)n	-0.331897	0.474565	0.58776	1.29303	1.62981	1.09303	1.24008			ORR1E-int	-0.26873	0.0696727	0.148474	32.0805	32.5976	27.2563	26.4385
L1MD2	-0.330874	0.0572218	0.104262	45.3423	46.5254	38.6026	34.384			(TTCA)n	-0.268364	0.150363	0.256242	11.549	14.3963	11.3459	10.252
MURVY-LTR	0.330854	0.0519105	0.0966549	12.1976	12.1288	14.2538	16.4141			RLTR17B_Mm	0.266844	0.120152	0.216784	65.3558	75.2896	84.7792	84.4965
MMSAT4	-0.330771	0.229652	0.329864	120.942	117.915	93.1297	96.7937			(CAGA)n	-0.266768	0.0224331	0.0654645	41.3064	42.5482	36.0592	33.6682
RMER15-int	-0.328697	0.00496812	0.0129061	38.3815	41.0485	31.6446	31.6107			ORR1C2-int	-0.266012	0.0260528	0.0725514	25.7529	26.6613	21.6268	21.977
MER45R	-0.328263	0.228738	0.329671	2.32746	1.62981	1.59956	1.53319			MER131	-0.265991	0.320445	0.438629	2.94256	3.26891	2.71693	2.46353
RLTR18	-0.325712	0.0155365	0.0339593	12.2407	13.0006	9.70397	10.5068			MLT2C2	0.264747	0.10778	0.201019	6.48248	6.51168	6.92275	8.66891
Charlie15a	-0.324637	0.239063	0.341166	2.58606	3.16487	2.22161	2.38997			MLTR18D_MM	0.262442	0.110048	0.203874	13.2747	13.6379	14.9757	17.304
Lx10	0.324406	0.040333	0.0773107	56.3547	57.0434	77.383	64.5066			LTR75	-0.261312	0.502387	0.611938	0.796482	0.784539	0.630329	0.685724
L1MB4	-0.323251	0.0666036	0.11843	53.6393	54.6745	44.8053	41.7342			RLTR11C_MM	0.261222	0.0457915	0.108448	13.8499	14.697	17.1167	17.1346
RLTR1D	-0.322801	0.0716336	0.125957	5.71089	5.45797	4.83421	4.01334			RLTR12H	-0.26112	0.322206	0.438867	4.13728	4.0796	3.47768	3.37783
UCON6	0.322791	0.489651	0.600392	1.12063	1.11813	0.684255	2.18705			(TTCTCC)n	0.260942	0.438625	0.553158	0.730109	0.967598	1.14111	0.922765
RLTR20B3	-0.32189	0.118873	0.193627	7.99525	7.71318	5.12747	7.57574			B2_Mm2	-0.260667	0.146683	0.251521	1933.04	1773.2	1701.65	1391.95
B4A	-0.321559	0.0452603	0.0851325	2324.29	2294.22	1821.7	1874.07			ORR1A2	0.260474	0.0946504	0.184953	226.533	208.792	263.477	257.951
RLTR13C2	0.321072	0.0182407	0.0390972	8.62022	9.15348	11.0814	11.1381			MLTR18_MM	-0.25945	0.108482	0.201648	8.45156	7.72771	7.59655	5.91755
RLTR40	-0.320511	0.0301898	0.0599459	35.5584	33.866	26.8637	28.7698			L1M2	0.257888	0.197675	0.310111	148.212	175.07	188.012	198.589
L1MB7	-0.319285	0.0776894	0.135528	166.629	166.828	134.38	132.869			Charlie12	0.255767	0.0467259	0.110233	9.88965	9.12681	11.422	11.234
MLT1H1	0.318958	0.0548395	0.101256	6.91772	7.59947	8.95751	9.17657			RLTR15	0.254175	0.0425016	0.101967	62.8778	66.4766	74.8461	79.4594
(CAGGA)n	-0.317273	0.410617	0.52518	1.12063	0.758052	0.808665	0.676406			RLTR4_Mm	-0.253502	0.500093	0.611246	0.796482	0.60148	0.608593	0.550273
MER63B	0.317168	0.102364	0.171797	4.46096	5.34427	6.85143	5.27596			MLTR31C_MM	0.253401	0.155622	0.261577	3.87179	3.34737	4.08627	4.46144
Tigger6b	-0.317163	0.151087	0.235687	3.9222	4.64307	3.37684	3.51731			MER5C	-0.251931	0.318957	0.438629	1.72571	2.23594	1.67363	1.68468
RLTR22_Mus	-0.315952	0.0412387	0.0786378	17.4344	16.4876	13.6051	13.6408			MLTR25C	0.251115	0.202588	0.315987	5.39838	5.67483	5.37953	7.78848
MER67C	0.315903	0.197065	0.293343	2.15505	2.00884	2.91475	2.18705			ORR1D1-int	0.250681	0.0369496	0.092249	30.0893	30.8716	34.5811	37.9519
(AGGTG)n	-0.315875	0.519476	0.626477	0.883572	0.890711	0.506526	0.969515			RLTR31C_MM	0.250354	0.0874022	0.175121	20.3103	20.7118	23.0831	25.7104
(TTTTA)n	0.314855	0.163063	0.250136	9.15898	9.09662	10.5304	12.2204			RLTR34B_MM	0.249324	0.103426	0.195872	9.57991	8.52533	10.5852	10.8785
L1M4b	-0.313842	0.04277	0.0808609	44.3941	40.7074	34.817	33.6174			L2b	-0.249195	0.0744922	0.156036	197.771	193.376	168.211	160.883
Tigger7	-0.313367	0.0230322	0.0478352	86.6763	85.603	69.3763	69.2639			(TCCC)n	-0.248782	0.152663	0.258965	12.2127	12.7618	11.5307	9.51548
(TCTA)n	-0.311659	0.152259	0.237044	32.1534	30.9096	26.4549	24.3281			Eulor6B	0.248378	0.601299	0.699491	0.530988	0.523026	0.554255	0.69419
MER3	-0.30965	0.0205942	0.0432205	54.4151	55.9632	43.7034	45.3868			MamRep137	-0.247494	0.191125	0.301977	6.12849	6.9824	6.16201	4.92706
Charlie4z	-0.306586	0.07126	0.125499	8.81417	9.55145	8.06887	6.69642			LTR31	-0.247369	0.204426	0.317097	4.66827	4.04038	3.82544	3.48788
ORR1A4-int	-0.305272	0.0327964	0.0640862	55.6004	57.7256	45.4629	46.2661			RLTR20B3A_MM	-0.245602	0.133986	0.23522	8.45156	8.0546	6.74886	7.15355
L1M3	0.303823	0.0745702	0.130498	81.9351	83.0067	97.0309	106.624			L1MB5	-0.243741	0.105161	0.197544	64.9575	72.5176	59.2835	56.8643
(TCTCTG)n	0.303588	0.0273797	0.0554614	16.8094	18.6481	22.7492	20.9686			RMER1A	0.241913	0.352541	0.468059	53.497	35.8796	52.5564	53.0717
RMER17A-int	-0.302706	0.0598897	0.108587	8.46936	8.33857	6.94918	6.65132			MLT1E3	0.241246	0.092871	0.182768	10.4428	10.7482	11.748	13.2997
ORR1B2-int	0.301846	0.0531357	0.0982744	13.9432	15.5969	20.2166	16.0759			MURVY-int	0.241148	0.342798	0.457891	6.01786	5.71406	6.60758	7.24667
(TTTTC)n	-0.301189	0.0784621	0.13666	17.7576	16.6582	13.5696	14.3849			MER54B	0.239528	0.519021	0.627363	1.12835	1.43832	1.36933	1.67622
Charlie7	0.301018	0.194481	0.290278	10.3443	9.00187	11.2324	12.6262			L1MD	0.239243	0.232445	0.350252	48.7624	56.8399	61.1636	63.5269
IAPEY3_LTR	0.300867	0.22922	0.329671	4.65492	4.77573	6.98473	4.53192			LTRIS4	-0.239163	0.492637	0.605396	1.79208	1.69984	1.7171	1.24446
GC_rich	-0.300379	0.495195	0.603843	14.2665	14.5167	10.1128	13.2801			MamRep4096	0.239073	0.466021	0.579123	1.01773	1.12451	1.02157	1.5069
YREP_Mm	-0.294834	0.10489	0.174998	6.1419	5.8749	5.01194	4.75739			L1MB8	-0.238901	0.165709	0.271518	109.052	124.533	101.874	96.103
(ATTG)n	-0.293505	0.143819	0.225623	4.26701	4.11243	3.5368	3.26929			(CAAG)n	0.238691	0.273861	0.391558	3.67267	4.10576	3.99933	5.18949
(GGATG)n	-0.293036	0.56025	0.666546	0.215505	0.246367	0.231047	0.112734			5S	-0.23806	0.130202	0.230405	5.24351	5.531	4.84701	4.31752
MLT1A0-int	0.292462	0.506068	0.613047	2.43521	1.95198	3.83005	1.46555			MER58B	-0.237312	0.0803977	0.164059	50.0235	59.0366	46.6226	45.9689
B2_Mm2	0.291273	0.104904	0.174998	2143.96	2173.79	2497.15	2786.61			(CAAA)n	0.236623	0.238483	0.357401	73.3648	88.2084	95.9621	94.4607
MER119	-0.290363	0.242014	0.343604	7.56424	7.40996	7.30464	4.84757			MER45B	0.235688	0.321854	0.438867	4.46915	4.14498	4.7818	5.34188
L1ME2	-0.289527	0.12437	0.200514	35.386	36.4812	26.2416	32.6478			RLTR10E	0.235613	0.539612	0.646599	2.03545	1.5037	2.13008	2.01484
HAL1	-0.288664	0.0552684	0.101709	65.9231	70.7641	57.7973	54.0674			MTEa	0.235197	0.10818	0.201426	217.263	200.515	232.385	259.314
ORR1B1-int	-0.288373	0.014327	0.0318825	66.742	64.3965	53.754	53.6164			MurERV4_19-int	0.23438	0.0601949	0.133686	17.9208	19.4173	22.9744	21.0204
(TTTAA)n	-0.287996	0.696597	0.779006	0.624966	0.549588	0.239933	0.766593			L3b	-0.233545	0.0785701	0.161521	19.2926	20.1496	17.6057	15.9748
RLTR21	0.287753	0.0147648	0.0325295	37.0454	36.8982	45.8806	44.3497			L1MDa	0.231637	0.10027	0.191637	29.4035	31.7477	34.3638	37.4693
IAP-d-int	0.287702	0.256506	0.360477	8.0168	7.10674	8.50431	9.98826			MER102b	-0.231529	0.103049	0.195492	8.58431	9.04835	7.477	7.5599
T-rich	-0.286808	0.115405	0.189375	181.736	177.195	144.813	149.418			RMER17C	0.230286	0.0629971	0.138244	61.9486	60.1611	72.4443	70.782
(G)n	-0.286526	0.405571	0.519771	1.76714	1.42135	1.15524	1.48809			X2_LINE	-0.229988	0.70825	0.789037	0.309743	0.575329	0.456445	0.321698
AT_rich	-0.286223	0.217892	0.31919	1335.62	1311.16	1083.02	1087.46			Kanga2_a	-0.229269	0.348397	0.463691	4.5134	5.4264	4.35796	4.14821
MER82	0.281451	0.0223603	0.0465735	36.8083	35.3631	44.5476	43.1321			Tigger2b	-0.22919	0.381242	0.497233	3.84966	5.19103	4.08627	3.66566
ERVB7_2-LTR_MM	-0.280524	0.307181	0.417887	5.36608	6.59505	4.22994	5.68181			ORR1B1	0.228224	0.138217	0.241498	236.953	221.436	269.389	267.534
RLTR26C_MM	0.278779	0.13412	0.212822	6.96082	6.5382	8.67315	7.64338			L1ME3C	-0.225712	0.302895	0.423351	6.03999	6.53783	5.53168	5.24029
MER45B	0.278721	0.255956	0.360162	4.82732	4.81363	6.94918	4.64465			MER2	-0.224948	0.162439	0.268146	133.809	154.79	126.642	120.34
LTR82A	-0.277292	0.346341	0.459847	3.18948	2.27416	1.91947	2.63798			L1PB4	-0.224877	0.585297	0.685739	1.48234	1.64753	1.3802	1.30372
LTRIS2	-0.274781	0.341191	0.454647	19.9773	19.463	16.2977	16.3014			ambiguous	-0.224778	0.301287	0.422336	28753.1	20349.8	22119.5	19899.1
L1VL2	0.274244	0.0621274	0.112093	93.4431	92.6339	118.341	106.624			L1VL2	0.224025	0.125486	0.223132	140.314	144.146	164.407	167.85
RMER13A1	-0.273576	0.228399	0.329671	14.7621	11.9962	9.89948	12.288			RMER12	0.223052	0.0775253	0.160567	41.9259	45.7779	50.861	51.5648
LTR50	0.272915	0.230769	0.331039	2.82312	3.14592	4.1233	2.99873			L1ME3B	-0.222589	0.277297	0.393193	8.89405	11.7289	9.21584	8.51653
Charlie18a	-0.272777	0.365801	0.482212	2.73692	2.93745	2.96807	1.64592			(TATAA)n	0.220582	0.43142	0.544984	0.88498	1.20296	1.30413	1.16827
RLTR10E	0.272645	0.456362	0.571615	2.15505	2.69108	2.07054	3.85551			LTR69	-0.220053	0.682165	0.768304	0.88498	0.797615	0.521651	0.914299
BGLII_Mus	0.272396	0.199323	0.295907	5.32298	7.08778	8.51319	6.40331			MIRb	-0.216841	0.140836	0.243381	634.243	646.996	558.221	544.228
Zaphod	-0.270974	0.427884	0.54333	2.56451	2.04674	2.54152	1.19498			(A)n	-0.21568	0.255411	0.375145	63.0327	80.0099	67.7712	55.476
RLTR13C1	-0.270294	0.0908526	0.154352	4.11615	4.54831	3.67009	3.49476			MTEb-int	0.215416	0.175175	0.283251	7.80995	7.37467	8.32469	9.26998
MER63A	0.270094	0.10922	0.181106	8.29696	8.22486	10.0594	9.85298			(GGGAA)n	0.214868	0.497575	0.610786	0.840731	0.849918	0.999832	0.965094
RLTR6C_Mm	-0.269902	0.632109	0.724469	0.366359	0.473782	0.311025	0.405843			Kanga1c	-0.214694	0.456901	0.570997	2.61069	2.86357	2.60826	2.1249
RLTR13A3	-0.268774	0.384266	0.497656	2.39211	3.01326	1.60844	2.99873			L1MA8	0.21421	0.116417	0.213174	32.2575	35.0166	37.7763	40.3054
L1MEf	-0.268558	0.119778	0.194816	49.0059	52.9689	42.2727	42.3881			L1MEf	-0.213807	0.21657	0.331754	33.6071	39.6192	31.5816	31.6026
ERVB5_1-I_MM-int	-0.26794	0.416179	0.531517	1.29303	1.26974	1.08414	1.03716			(CTTG)n	-0.213555	0.211982	0.32608	3.58417	3.60888	3.15164	3.05613
(ATG)n	-0.267838	0.0900482	0.153554	11.1632	10.6506	8.02444	10.2363			B4	-0.212542	0.165029	0.271518	785.951	742.933	665.377	654.054
L1_Rod	0.267267	0.155818	0.241028	95.3396	95.9694	119.309	110.908			FAM	-0.211819	0.431651	0.544984	1.65934	2.11826	1.53235	1.75241
(CAAAC)n	-0.266372	0.0983893	0.166135	14.6544	14.4977	11.2236	13.0997			L1MB3	-0.211253	0.169694	0.276816	81.219	92.7587	76.2698	74.0582
RLTR12A	-0.266184	0.134111	0.212822	14.2449	14.7631	13.1697	10.8676			LTR55	-0.210891	0.525041	0.632566	0.973478	1.33372	1.02157	0.998957
B4	-0.265481	0.0829637	0.143372	1116.19	1094.87	912.422	927.014			RLTR20B3	-0.210614	0.29028	0.408981	7.07984	7.74079	6.52064	6.30697
ORR1C2-int	-0.2651	0.0292599	0.0585198	23.0375	22.2299	19.2835	18.3306			MER3	-0.210366	0.113665	0.208827	52.8997	57.1929	48.5244	46.6716
RLTR22_Mur	0.26486	0.0252633	0.0517429	44.1571	43.7206	49.3108	56.4122			RMER17D2	0.210303	0.232216	0.350252	9.91178	7.70156	10.2157	10.0742
MLT1G	-0.264518	0.0601053	0.108799	8.77107	9.24823	7.29575	7.75612			(CCAA)n	-0.210187	0.215475	0.330534	11.9915	12.5919	11.3024	9.97263
MLT1A1	-0.260436	0.0420572	0.0799231	78.9181	79.8418	68.5143	63.9654			L2a	-0.209889	0.145233	0.249809	372.046	390.047	333.074	325.855
(TAGA)n	-0.259103	0.229204	0.329671	29.4596	27.3467	25.2819	22.141			L1MA4A	0.209721	0.24327	0.362609	25.4653	28.9756	30.8209	32.1783
MLT1B	0.258894	0.0525392	0.097661	97.3653	98.073	112.369	121.55			(CAAAC)n	-0.209253	0.189811	0.30033	11.6154	13.8471	11.5415	10.5483
(TTAGGG)n	-0.258137	0.166923	0.255416	5.32298	5.04104	4.22105	4.46428			(CA)n	0.208918	0.186744	0.296751	645.283	701.182	784.194	772.117
MLT1E2	0.256123	0.0421624	0.0799856	28.7053	28.6923	32.16	36.5034			ORR1E	0.208505	0.169093	0.276244	327.531	303.996	343.986	385.69
MLT1J	-0.255967	0.0285829	0.0574776	38.2307	35.9696	29.9828	32.2195			Zaphod	-0.208453	0.577258	0.678478	1.52659	1.67368	1.41281	1.36298
MER34	-0.25538	0.222527	0.324261	6.16345	6.15917	6.2827	3.90061			(TAA)n	0.208051	0.260961	0.380268	8.73918	11.755	12.0741	11.6912
L1M2c	-0.253298	0.309048	0.419395	4.78422	3.99872	3.25243	4.17117			RMER4A	-0.205873	0.100553	0.191637	55.2006	58.8404	51.1979	47.7213
MER102a	0.253279	0.110803	0.182907	5.02128	5.36322	6.13163	6.26803			LTR84a	-0.205528	0.452797	0.568438	1.59296	1.51678	1.43454	1.26139
MER117	-0.252207	0.0871437	0.149024	7.54269	7.90269	6.40711	6.58368			L1MA4	0.204703	0.260054	0.379446	67.6567	81.8536	82.9534	89.4066
MER58B	-0.251488	0.0642622	0.11499	55.9883	55.7547	48.1022	45.725			L1ME3F	-0.204682	0.331728	0.448522	5.48688	6.51168	5.40127	5.04558
LTR33B	0.250557	0.606654	0.704789	0.775819	0.795954	1.22633	0.586218			MER117	-0.204317	0.140577	0.243314	9.51354	8.95682	7.85737	8.14404
L1M3d	0.249775	0.46271	0.576559	1.22838	1.4403	1.78617	1.35281			U4	0.20412	0.477629	0.590233	1.03985	1.37294	1.47801	1.33759
L1MA5	-0.249553	0.213235	0.313197	57.0012	56.1527	47.6046	47.5739			MMAR1	-0.203309	0.176818	0.28549	9.57991	9.59753	8.55291	8.11017
(TCCC)n	-0.248792	0.158534	0.244545	12.7579	9.74097	9.44627	9.46968			RLTR1D	-0.202866	0.274374	0.391558	4.46915	4.47187	4.17321	3.6064
MER21-int	0.248731	0.631029	0.724469	0.754269	1.53505	1.92835	0.744046			MER20B	-0.200575	0.201883	0.315371	9.15954	10.4474	8.30295	8.7959
(CCA)n	-0.248442	0.130126	0.207976	10.7968	9.94943	8.69092	8.77073			L1ME3A	-0.200532	0.253546	0.373896	24.7573	29.381	23.6917	23.467
MurERV4-int	-0.246818	0.0756551	0.132187	34.6748	35.3442	29.9472	29.0404			L1MC4a	-0.200483	0.204708	0.317097	57.037	66.6074	54.9581	52.6992
(CATATA)n	-0.241493	0.283144	0.390958	16.7663	17.6626	15.2313	13.8663			MLT1B	0.200388	0.133085	0.23401	98.6974	94.2885	106.612	115.092
(TTTC)n	0.241119	0.122526	0.19812	36.9592	35.022	40.2644	44.8682			RLTR13C1	-0.200374	0.1619	0.267655	7.87632	8.34227	7.04229	7.09428
(TGGGGG)n	-0.238393	0.339722	0.453784	4.02995	4.66202	3.03027	4.44173			L1M3f	-0.199813	0.65174	0.742352	0.88498	0.653783	0.728138	0.601067
X7B_LINE	-0.238165	0.457315	0.572161	1.44389	1.00442	1.2441	0.766593			RLTR26B_MM	0.199708	0.271511	0.390293	4.86739	4.19729	5.25998	5.10484
MLT1F	-0.237143	0.085892	0.147651	13.6846	13.1522	10.8859	11.9498			RLTR25A	0.199349	0.122687	0.219922	20.797	20.2673	23.17	23.958
Kanga1a	-0.236965	0.567002	0.672138	1.74559	1.66771	1.13746	1.80375			MER34B-int	-0.199159	0.695325	0.779602	0.486739	0.679934	0.510784	0.51641
L1MEg	-0.236289	0.122471	0.19812	64.8025	62.4445	55.5401	52.444			RLTR1A2_MM	-0.198879	0.321849	0.438867	9.18167	9.91135	8.99849	7.66149
X6B_LINE	0.235802	0.472721	0.586186	1.07753	1.23183	1.47515	1.21753			LTR79	0.198856	0.319722	0.438629	3.31868	3.22969	3.47768	4.02122
ERVL-int	0.235375	0.279054	0.386759	2.95242	2.65318	3.60789	2.90854			RLTR13D1	0.198829	0.415918	0.529351	3.1638	3.16431	3.55375	3.70799
RLTR9A	-0.231982	0.315747	0.427438	7.49959	6.17812	5.28742	6.40331			MER57E1	0.198682	0.397327	0.514108	2.01333	2.18363	2.26049	2.56512
(CAGAGA)n	0.231297	0.0619465	0.111949	14.482	14.1945	17.0797	16.5494			MLT1A0-int	-0.198526	0.639484	0.73065	2.47794	2.85049	2.18442	2.46353
L1M1	0.227979	0.240384	0.341729	4.07305	3.67655	4.62983	4.41918			L2c	-0.198209	0.140336	0.243314	173.722	178.731	154.289	152.933
ORR1B2	-0.227673	0.100509	0.169198	148.44	143.765	124.099	125.451			(GA)n	0.197353	0.182335	0.292265	99.6045	115.445	120.969	125.674
L1MD1	-0.227306	0.117748	0.192721	31.4422	30.3979	27.7256	25.027			MER105	-0.195469	0.275505	0.391923	6.06211	6.21094	5.21651	5.50273
MLT2B4	0.22497	0.0990867	0.167058	11.6157	11.2571	13.3385	13.3928			RLTR10D	-0.195282	0.308804	0.429067	5.04439	4.47187	4.39057	3.9027
BGLII	-0.224847	0.149448	0.23346	36.5282	34.5861	27.6546	33.3017			MER5A1	-0.194292	0.0781052	0.161137	39.8684	40.0769	35.2115	34.6672
MER113A	-0.22421	0.580808	0.683376	2.1335	1.09918	1.12858	1.66847			Tigger13a	-0.191999	0.389999	0.507458	10.0003	11.5327	9.19411	9.67633
LTRIS3	0.223872	0.336707	0.451249	2.88777	2.52052	3.19023	3.11147			CT-rich	0.191274	0.149558	0.255265	106.529	104.605	119.317	121.737
RLTR9C	-0.222281	0.472765	0.586186	2.1766	2.44472	2.21272	1.71356			L1MC3	-0.190624	0.202849	0.315987	61.5282	69.0395	57.3056	57.1437
RLTR16	0.221974	0.129216	0.20742	17.0249	16.2413	18.5193	20.3373			MLTR25A	-0.188747	0.161586	0.267536	49.6253	46.6932	43.547	40.9403
(CAAAG)n	0.221032	0.49179	0.601682	1.27148	1.23183	1.07526	1.91648			MER68-int	0.188681	0.501139	0.611246	2.01333	2.14441	1.79318	2.93761
LTR31	-0.220175	0.305442	0.416034	3.23258	3.46809	2.71036	3.08892			B1_Mus1	-0.18644	0.283921	0.401043	1367.85	1299.25	1288.31	1055.47
LTR16C	0.21836	0.191782	0.287024	4.61182	5.72329	5.98945	6.0651			MER134	0.186265	0.696693	0.779901	0.309743	0.509951	0.3369	0.609533
RMER16	-0.217132	0.0679302	0.120402	29.869	31.4592	26.7837	25.9514			MER113	0.18593	0.31663	0.436339	7.14621	6.66858	7.50961	8.1779
MLTR25C	-0.216532	0.296595	0.40573	4.97817	4.96524	4.15885	4.41918			RCHARR1	-0.18577	0.258461	0.379122	78.5641	94.3278	77.3348	74.727
MamGypLTR1b	-0.216301	0.636411	0.728645	0.603415	0.43588	0.488753	0.383297			MTB_Mm-int	-0.185473	0.247549	0.368491	9.29229	8.4861	8.43336	7.18741
UCON8	-0.216178	0.761186	0.836357	0.323258	0.416929	0.24882	0.42839			MLT1A	0.184771	0.105381	0.197544	47.8774	46.2355	50.9588	55.967
(ACTG)n	-0.213964	0.462915	0.576559	1.48699	1.34554	1.48403	0.879327			(TAAA)n	0.184477	0.328135	0.444207	13.7614	16.5015	16.9863	17.4563
MTB_Mm	-0.213738	0.135504	0.214403	65.3197	67.7888	55.4868	59.3433			RMER6B	0.18277	0.104658	0.197192	33.8726	35.1997	38.7326	39.6958
ERVL-B4-int	0.212882	0.205725	0.304567	12.4562	10.9918	12.6276	14.6104			MMERGLN-int	0.181565	0.30114	0.422336	30.1999	27.3673	36.1244	29.1475
RLTR23	-0.212773	0.195164	0.290904	21.7876	20.24	18.7681	17.4513			RLTR50B	0.181469	0.614642	0.710837	2.21245	1.35987	2.13008	1.87939
RLTR19A	-0.212336	0.389884	0.503752	4.74112	4.64307	3.35018	4.84757			RLTR12A	-0.179901	0.315319	0.436339	12.6331	15.0762	12.737	11.7758
MLT2C2	-0.209812	0.221008	0.322899	7.39183	7.12569	6.06943	6.51604			MIR	-0.17977	0.220787	0.337279	560.082	577.146	510.61	493.4
RMER13A	0.207429	0.325807	0.438907	11.9821	11.9204	13.2408	14.3849			X6A_LINE	-0.178993	0.615073	0.710837	0.818607	0.679934	0.532519	0.770382
RMER19C	0.205184	0.112865	0.185756	77.7759	74.6681	90.0372	85.6555			RLTR45-int	0.178931	0.570968	0.673949	68.6523	47.3469	82.8665	48.424
MLT2B2	0.204411	0.173112	0.263359	10.0641	8.45228	10.6282	10.6872			RMER13A2	0.178654	0.338985	0.453346	24.337	19.5481	24.322	25.2787
polypurine	0.204199	0.320116	0.432823	3.10328	2.93745	3.64343	3.26929			MamRep434	-0.177309	0.401383	0.516198	3.98241	5.0472	3.82544	4.199
no_feature	-0.203812	0.564343	0.669703	815665	800476	646519	756700			L1MA10	0.176965	0.400957	0.516198	4.07091	5.12566	5.21651	5.23182
tRNA-Gln-CAA_	-0.203148	0.608458	0.706143	0.883572	0.720149	0.630936	0.78914			MYSERV-int	-0.175846	0.289085	0.407816	18.6067	20.1627	19.0077	15.3568
Tigger16a	-0.203117	0.371268	0.487096	4.52561	3.31648	3.12802	3.72023			(TCC)n	-0.175383	0.32194	0.438867	17.1907	15.9261	15.8669	13.4521
RMER12B	-0.20171	0.181344	0.273998	21.8953	20.2589	18.0839	18.5786			L1MA6	0.174018	0.316053	0.436339	61.7274	71.8376	72.6726	78.0625
L1MA4A	-0.201491	0.271465	0.377661	24.5461	26.5887	20.2699	24.283			RLTRETN_Mm	-0.173779	0.620697	0.71584	30.1336	17.6391	21.5073	20.8088
MER51-int	-0.200003	0.677444	0.762211	0.301708	0.189513	0.257706	0.135281			(GAAA)n	0.172745	0.333687	0.45007	24.1378	28.6357	30.5601	28.9867
UCON31	-0.199514	0.605966	0.70473	0.732718	0.492734	0.568731	0.473484			L1MC2	0.171939	0.264272	0.38408	23.629	26.1905	26.5716	29.5877
(TTCA)n	-0.198897	0.296124	0.40573	11.2278	11.5982	9.50847	10.4166			ORR1C1	0.171887	0.210959	0.324959	107.923	104.161	118.252	120.645
Eulor2B	-0.198854	0.82163	0.877993	0.323258	0.606441	0.257706	0.586218			7SLRNA	-0.171129	0.250604	0.370682	8.78343	9.0222	7.71609	8.10171
(CGAG)n	-0.198658	0.62531	0.720409	1.33613	0.909662	1.22633	0.676406			Charlie23a	-0.170862	0.542229	0.649032	2.01333	2.22286	1.99966	1.7778
MLTR31E_MM	-0.197605	0.540594	0.647075	1.33613	1.97093	1.34185	1.57828			(CAAAG)n	-0.170698	0.628167	0.720698	1.39384	1.42525	1.17372	1.32912
MLTR18D_MM	0.196878	0.24017	0.341729	10.3658	13.7965	14.4671	13.2125			Lx8	0.170414	0.254486	0.374782	614.906	621.813	670.463	721.314
MER77B	-0.195581	0.227842	0.329403	8.66332	9.03977	7.10914	8.45507			LTR16B2	0.170086	0.409035	0.522394	2.41157	2.61513	2.60826	3.05613
MLT-int	-0.195528	0.140608	0.221212	12.4778	13.0006	11.2147	11.0254			RMER6-int	0.169022	0.302435	0.423351	5.5975	5.20411	6.42283	5.7059
(TAA)n	-0.195037	0.292493	0.401859	23.0375	21.3202	19.3102	19.4354			(CCCCCA)n	-0.168769	0.444821	0.559479	3.49567	3.30814	3.29292	2.75983
RLTR13A	-0.193387	0.498154	0.606782	3.12483	3.46809	2.18606	3.69768			(CCCTAA)n	-0.168567	0.473224	0.586755	3.38505	4.24959	3.78197	3.05613
(TTGTG)n	-0.193252	0.494921	0.603843	1.65939	1.45925	1.56401	1.1048			RLTR13B1	0.168563	0.275151	0.391923	29.6247	27.2366	32.9618	30.9169
(CATAT)n	-0.191994	0.789846	0.858967	0.129303	0.303221	0.231047	0.135281			MLT1D	0.168076	0.201602	0.315371	88.0776	88.9144	95.1579	103.697
MLT1N2	-0.19152	0.357168	0.471957	4.63337	5.26846	3.91003	4.84757			RLTR20A3_MM	0.167981	0.23174	0.350252	9.20379	9.89827	10.0092	11.4711
RMER17C	0.191404	0.123805	0.199895	64.7378	63.3731	74.0861	72.1725			(CATATA)n	0.167793	0.45389	0.568746	8.00907	11.2058	10.6286	11.0224
ORR1D2	-0.190546	0.172892	0.263359	246.646	249.058	213.932	220.463			MTE2a	0.164623	0.236105	0.354318	192.151	194.422	208.15	225.146
ORR1D2-int	0.18898	0.157811	0.24377	15.2362	14.8768	17.3907	16.9101			RMER16	-0.164368	0.162822	0.268378	31.5717	31.5254	29.6798	26.6417
Lx9	0.188023	0.245931	0.348271	471.375	458.394	537.149	522.027			ERVB3_1-LTR_MM	-0.164299	0.573281	0.675239	2.50007	1.75214	1.93446	1.8286
MLTR18_MM	-0.187212	0.267983	0.374543	7.69354	8.07325	6.73591	7.14735			MYSERV6-int	0.16375	0.320424	0.438629	79.0508	90.8758	98.516	91.8955
L1M6	0.185821	0.619253	0.71492	1.46544	1.98989	2.19495	1.71356			RLTR16	0.163388	0.265206	0.384529	16.527	15.1416	17.1384	18.2775
RLTR20C1_MM	-0.184729	0.147843	0.231279	26.7227	25.3189	23.0603	22.7047			(CAG)n	0.163078	0.623232	0.717268	9.18167	5.13873	8.33555	7.64456
A-rich	-0.184612	0.275841	0.382785	158.03	162.109	144.733	136.927			(TTATA)n	0.162937	0.536505	0.643574	1.83633	1.67368	1.97793	1.93865
LSU-rRNA_Hsa	0.18455	0.716923	0.795303	58409.3	56225.4	57416.3	72861.7			ETnERV2-int	0.162502	0.303159	0.423351	47.2137	54.5909	64.174	49.8547
Charlie25	-0.183578	0.479062	0.592665	3.03863	3.10801	3.0747	2.27723			(TTTTTG)n	0.162336	0.376836	0.492067	23.9608	31.2377	31.473	30.3835
MER57D	-0.183149	0.533901	0.64045	1.44389	1.87618	1.64399	1.24008			L1MA7	-0.157709	0.403011	0.51751	27.4786	35.7881	29.3538	27.429
(TCCCC)n	0.182168	0.449508	0.564309	2.60762	2.53947	2.70147	3.17911			L1MCa	-0.157167	0.353403	0.4681	35.532	39.2793	32.701	34.4132
MLT1F-int	0.182162	0.435506	0.55048	2.28436	2.29311	2.91475	2.18705			MLT1J	-0.156763	0.172	0.279191	39.8684	37.5141	34.1356	35.2344
(CAAT)n	0.181279	0.338384	0.452542	4.26701	5.1358	5.41183	5.25342			ORR1B2	-0.154053	0.265782	0.384758	121.818	116.413	106.634	107.447
RLTR9D	-0.181272	0.461163	0.575673	11.5295	10.6127	8.17551	11.4313			HAL1	-0.153488	0.308758	0.429067	52.6784	59.9388	51.2522	50.0494
(GGGA)n	-0.180953	0.212537	0.312587	9.07278	8.62284	7.4646	8.20706			RMER21B	0.152196	0.325015	0.441064	14.934	13.834	15.4974	16.432
MTEa-int	0.180706	0.186124	0.278934	12.995	14.8389	15.4801	16.121			(CCA)n	-0.152158	0.338163	0.452794	11.6817	10.3428	9.60708	10.1673
ORR1C1-int	-0.180088	0.251677	0.354592	10.7968	9.98733	8.9042	9.46968			ORR1A0	0.152028	0.531036	0.638398	57.9662	42.3651	63.1742	48.2631
ORR1D1	-0.177136	0.208967	0.308568	363.989	372.962	323.644	328.169			ORR1C1-int	0.151505	0.316414	0.436339	12.7216	12.4872	12.3457	15.6193
(TG)n	-0.176718	0.268208	0.374543	619.837	605.096	532.19	551.541			RMER4B	-0.151429	0.249509	0.370307	87.7015	93.1902	81.3885	81.5081
(TCTCC)n	-0.176653	0.560477	0.666546	1.37923	1.4024	1.19078	1.28517			RLTR33	0.151176	0.223804	0.340947	27.1689	30.0348	29.7993	33.7698
(TCTG)n	-0.176481	0.109444	0.181206	38.1229	38.149	34.0528	33.4144			(TTTAA)n	0.148552	0.839956	0.889415	0.398241	0.339967	0.293429	0.51641
(CACAC)n	0.174796	0.486758	0.598489	2.26281	2.97535	2.52374	3.47222			ORR1D1	-0.147717	0.294572	0.413973	303.46	308.193	277.225	274.908
L2	-0.171907	0.223203	0.324819	321.319	308.527	279.149	279.942			Charlie4a	-0.147633	0.423585	0.536639	12.1021	13.1541	11.3568	11.4626
RLTR26B_MM	-0.171082	0.369392	0.485211	4.93507	4.62412	4.02555	4.50937			MERVK26-int	0.14731	0.291175	0.40972	15.465	15.8477	16.0734	18.5992
RLTR13D2	0.170803	0.3219	0.434461	4.54716	4.73782	4.48764	6.1102			RLTR30	0.14502	0.420531	0.533992	7.65508	6.90395	7.69436	8.36414
ERVB4_3-I_MM-int	-0.169706	0.659571	0.748003	1.918	1.62981	1.19078	2.02922			RLTR44-int	-0.144906	0.429201	0.543131	15.3102	12.958	14.052	11.488
ORR1C2	-0.16956	0.209761	0.309013	200.248	201.509	179.843	177.354			MLT1K	0.142936	0.417222	0.5304	35.4435	30.6493	36.0918	36.8344
MLT1I	-0.167893	0.183794	0.276866	12.0899	11.9014	10.6104	10.7549			MLT1C	0.142582	0.272429	0.390293	82.7014	80.1015	85.3552	94.3252
(TATG)n	-0.16477	0.404998	0.519771	38.4893	36.4054	33.1286	33.685			MER34A1	0.13933	0.364889	0.479467	4.13728	4.58955	4.73833	4.91013
HAL1-2a_MD	0.16468	0.344336	0.457735	6.16345	4.98419	6.21161	6.26803			RMER16-int	-0.138547	0.51137	0.618791	124.937	176.901	158.506	115.777
RLTR28	0.164576	0.168116	0.256818	34.0067	34.6998	40.6198	36.2779			(TGAG)n	-0.137549	0.40334	0.51751	6.23911	5.88404	5.68383	5.32495
[truncated: 201 more rows]

## Sheet: Supplementary Table S3
	2-cell-embryo (%)										2-cell-embryo (%)
[truncated: 9 more rows]

## Sheet: Supplementary Table S4
2 fold cutoff_ealier			1.5 fold cutoff_ealier			2 fold cutoff_later			1.5 fold cutoff_later
[truncated: 1,067 more rows]

[truncated: 3 more sheets: Supplementary Table S5, Supplementary Table S6, Supplementary Table S7]
